# Supplementary material for: Evaluation of 16S rRNA gene sequencing for species and strain-level microbiome analysis
Source: Nat Commun. 2019 Nov 6;10:5029. doi: 10.1038/s41467-019-13036-1 (PMC6834636; doi:10.1038/s41467-019-13036-1)
Supplement: Supplementary file 4 — Supplementary Data 1 [file 41467_2019_13036_MOESM4_ESM.xlsx]

## Sheet: Bacteroides Abundance
TAXON	mWGS						V1-V9						V1-V3
A	Scott	IronHorse	Commencal	Breezer		B	Scott	IronHorse	Commencal	Breezer		C	Scott	IronHorse	Commencal	Breezer
[Bacteroides] pectinophilus	0.0002756	0.001078	0.005736	0.0009613
Bacteroides barnesiae	0.0004579	0.0001171	0.0003198	0.001319
Bacteroides caccae	0.002753	0.01567	0.001542	0.00444		OTU_13	0	30	0	3
Bacteroides cellulosilyticus	0.000742	0.03084	0.0001392	0.003443		OTU_11	0	100	0	0
Bacteroides clarus	0.001152	0.0005058	0.0001418	0.0002876
Bacteroides coprocola	0.004324	0.001774	0.03499	0.00304		OTU_6	0	1	610	4		OTU_5	0	0	405	8
Bacteroides coprophilus	0.00147	0.00058	0.0003089	0.001329
Bacteroides coprosuis	0	0	0.0001442	0
Bacteroides dorei	0.05355	0.007042	0.02106	0.003706		OTU_2	495	0	489	2		OTU_1	584	0	341	13
Bacteroides eggerthii	0.003825	0.002235	0.0004134	0.04518		OTU_5	0	0	0	415		OTU_7	1	0	0	249
Bacteroides faecis	0.0008788	0.0007938	0.0002875	0.0127								OTU_20	0	0	0	10
Bacteroides finegoldii	0.002733	0.01361	0.001911	0.0013								OTU_12	1	79	0	0
Bacteroides finegoldii	0.002733	0.01361	0.001911	0.0013								OTU_21	0	0	6	0
Bacteroides finegoldii	0.002733	0.01361	0.001911	0.0013								OTU_25	0	14	0	0
Bacteroides fluxus	0.001368	0.0008817	0.0006098	0.0003702
Bacteroides fragilis	0.01674	0.01545	0.003373	0.003613		OTU_12	1	47	1	2		OTU_13	27	94	11	6
Bacteroides gallinarum	0.0009122	0.0003654	0.0001153	0.0009791
Bacteroides graminisolvens	0	0	6.68e-06	1.56e-05
Bacteroides helcogenes	0.0004839	0.000226	2.25e-05	0.0002707
Bacteroides intestinalis	0.0007812	0.00123	0.000168	0.03449		OTU_4	0	0	0	357
Bacteroides massiliensis	0.003183	0.003198	0.01586	0.01095
Bacteroides nordii	0.0007483	0.0003697	4.12e-05	0.001582								OTU_28	0	0	0	6
Bacteroides oleiciplenus	0.0007949	0.0008962	0.0001531	0.003038
Bacteroides ovatus	0.04956	0.01236	0.005784	0.004277								OTU_22	4	0	4	0
Bacteroides ovatus	0.04956	0.01236	0.005784	0.004277								OTU_8	428	33	22	3
Bacteroides plebeius	0.003051	0.001336	0.0003238	0.0005257								OTU_24	0	0	13	0
Bacteroides pyogenes	0.00027	0.0001159	0.0001468	6.07e-05
Bacteroides salanitronis	0.002081	0.0009217	0.0002062	0.0008062
Bacteroides salyersiae	0.001005	0.0008323	0.007374	0.0007451		OTU_16	0	0	19	1		OTU_17	0	0	57	0
Bacteroides sp. 1_1_14	0.004548	0.002123	0.0004843	0.002717								OTU_16	30	10	5	28
Bacteroides sp. 1_1_30	0.004558	0.007966	0.0005707	0.0005185								OTU_18	1	20	0	0
Bacteroides sp. 1_1_6	0.00508	0.001362	0.001275	0.002609								OTU_16	30	10	5	28
Bacteroides sp. 2_1_16	0.004218	0.002142	0.0002651	0.0003369
Bacteroides sp. 2_1_22	0.001868	0.002311	0.0002017	0.0003141								OTU_10	0	116	0	1
Bacteroides sp. 2_1_33B	0.001771	0.001438	0.0006779	0.00403
Bacteroides sp. 2_1_56FAA	0.001636	0.001492	0.0002616	0.0002227
Bacteroides sp. 2_1_7	0.003714	0.001899	0.001076	0.003376
Bacteroides sp. 2_2_4	0.009284	0.004159	0.0006828	0.000454
Bacteroides sp. 3_1_19	0.0037	0.002184	0.001369	0.003102
Bacteroides sp. 3_1_23	0.01786	0.002181	0.0005318	0.0003453		OTU_15	219	19	5	1
Bacteroides sp. 3_1_33FAA	0.01	0.00119	0.00446	0.0006982								OTU_1	584	0	341	13
Bacteroides sp. 3_1_40A	0.02611	0.01709	0.0006122	0.004284								OTU_14	0	146	0	4
Bacteroides sp. 3_2_5	0.0005877	0.001227	0.0002101	0.0002233
Bacteroides sp. 4_1_36	0.01636	0.01775	0.008339	0.004004
Bacteroides sp. 4_3_47FAA	0.02176	0.015	0.0007809	0.004227								OTU_14	0	146	0	4
Bacteroides sp. 9_1_42FAA	0.01242	0.001998	0.004111	0.003108								OTU_1	584	0	341	13
Bacteroides sp. D1	0.001873	0.002347	0.000206	0.0003193								OTU_10	0	116	0	1
Bacteroides sp. D2	0.005363	0.0008994	0.0003622	0.0001608
Bacteroides sp. D20	0.01339	0.02188	0.003248	0.004853
Bacteroides sp. D22	0.002989	0.00479	0.000278	0.0004077								OTU_10	0	116	0	1
Bacteroides sp. HPS0048	0.0001048	0.0002756	2.48e-05	0.001104								OTU_28	0	0	0	6
Bacteroides stercoris	0.1543	0.001985	0.003928	0.00542		OTU_7	1390	0	2	4		OTU_4	846	0	22	6
Bacteroides thetaiotaomicron	0.005189	0.00168	0.001493	0.003956								OTU_16	30	10	5	28
Bacteroides uniformis	0.03874	0.04877	0.009643	0.01027		OTU_3	130	938	67	15		OTU_3	335	504	96	18
Bacteroides vulgatus	0.132	0.1095	0.002969	0.02342		OTU_1	1325	2892	0	144		OTU_2	1136	961	2	125
Bacteroides xylanisolvens	0.01042	0.01558	0.001205	0.001297		OTU_8	0	178	0	1		OTU_10	0	116	0	1
Missing	0	0	0	0		OTU_10	0	83	0	0
Missing	0	0	0	0		OTU_14	0	0	0	24
Missing	0	0	0	0		OTU_9	0	1	127	34
Missing	0	0	0	0								OTU_19	0	0	0	13
Missing	0	0	0	0								OTU_23	239	0	0	13
Missing	0	0	0	0								OTU_27	0	0	17	0
Missing	0	0	0	0								OTU_29	0	0	0	6
Missing	0	0	0	0								OTU_6	0	0	0	225
Missing	0	0	0	0								OTU_9	0	0	179	53
Propionibacterium acnes	0	0	0	0								OTU_26	62	6	0	11
