# Supplementary material for: Evaluation of 16S rRNA gene sequencing for species and strain-level microbiome analysis
Source: Nat Commun. 2019 Nov 6;10:5029. doi: 10.1038/s41467-019-13036-1 (PMC6834636; doi:10.1038/s41467-019-13036-1)
Supplement: Supplementary file 5 — Supplementary Data 2 [file 41467_2019_13036_MOESM5_ESM.xlsx]

## Sheet: Isolate Description
Isolate ID	Gas	Culture Media	OTU
Isolate001	CO2	THIO	OTU_43
Isolate002	CO2	THIO	OTU_43
Isolate003	CO2	THIO	OTU_47
Isolate004	CO2	MPYG	OTU_43				Media Key:
Isolate005			OTU_35				BBE	Bacteroides bile Esculin media
Isolate006		CMC	OTU_22				BLD	5% sheep blood agar
Isolate007	CO2	MPYG	OTU_41				CMC	Chopped meat carbodyrate
Isolate008	CO2	THIO	OTU_42				COL	Columbia blood agar
Isolate009	CO2	MPYG	OTU_42				INU	High fiber media made with inulin
Isolate010	CO2	MPYG	OTU_33				MPYG	Modified peptone yeast extract glucose media
Isolate011	CO2	THIO	OTU_55				MRS	Lactobacilllus media (deMann, Togosa, Sharpe media)
Isolate012	CO2	THIO	OTU_32				MUC	Mucin media
Isolate013	CO2	MPYG	OTU_43				PCT	High fiber media made with pectin
Isolate014		CMC	OTU_23				PYGT	Peptone yeast glucose with tween
Isolate015	CO2	THIO	OTU_42				THIO	Thio-glycollate media
Isolate016	CO2	THIO	OTU_30				TSB	Tryptic soy broth
Isolate017		MUC	OTU_18				TSBAO	Tryptic soy blood agar
Isolate018	CO2	THIO	OTU_49				YCFA	Yeast casitone fatty acid
Isolate019	CO2	THIO	OTU_43
Isolate020	CO2	THIO	OTU_46
Isolate021	CO2	MPYG	OTU_12
Isolate022	CO2	THIO	OTU_42
Isolate023	CO2	THIO	OTU_45
Isolate024	CO2	THIO	OTU_42
Isolate025	CO2	THIO	OTU_42
Isolate026		MUC	OTU_15
Isolate027	CO2	THIO	OTU_42
Isolate028	CO2	MPYG	OTU_7
Isolate029	CO2	THIO	OTU_42
Isolate030	CO2	THIO	OTU_42
Isolate031	CO2	THIO	OTU_42
Isolate032	CO2	THIO	OTU_33
Isolate033		BLD	OTU_61
Isolate034	CO2	THIO	OTU_42
Isolate035		MUC	OTU_18
Isolate036	CO2	MPYG	OTU_33
Isolate037	CO2	MPYG	OTU_2
Isolate038		CMC	OTU_21
Isolate039	CO2	THIO	OTU_42
Isolate040	CO2	THIO	OTU_42
Isolate041	CO2	MPYG	OTU_33
Isolate042	CO2	THIO	OTU_43
Isolate043	CO2	THIO	OTU_43
Isolate044	CO2	THIO	OTU_42
Isolate045	CO2	THIO	OTU_50
Isolate046	CO2	MPYG	OTU_22
Isolate047	CO2	THIO	OTU_34
Isolate048	CO2	THIO	OTU_42
Isolate049	CO2	MPYG	OTU_49
Isolate050		MUC	OTU_18
Isolate051	CO2	THIO	OTU_41
Isolate052	CO2	THIO	OTU_56
Isolate053	CO2	THIO	OTU_41
Isolate054	CO2	MPYG	OTU_7
Isolate055		MUC	OTU_15
Isolate056			OTU_60
Isolate057	CO2	THIO	OTU_42
Isolate058		COL	OTU_22
Isolate059		MPYG	OTU_10
Isolate060	CO2	MPYG	OTU_33
Isolate061	CO2	MPYG	OTU_45
Isolate062	CO2	THIO	OTU_46
Isolate063	CO2	THIO	OTU_42
Isolate064	CO2	MPYG	OTU_33
Isolate065	CO2	THIO	OTU_45
Isolate066		CMC	OTU_22
Isolate067	CO2	MRS	OTU_30
Isolate068			OTU_29
Isolate069	CO2	MPYG	OTU_42
Isolate070		MRS	OTU_19
Isolate071	CO2	THIO	OTU_45
Isolate072	CO2	THIO	OTU_30
Isolate073	CO2	THIO	OTU_53
Isolate074	CO2	THIO	OTU_49
Isolate075		MUC	OTU_14
Isolate076	CO2	MPYG	OTU_43
Isolate077		MPYG	OTU_5
Isolate078	CO2	MPYG	OTU_33
Isolate079		MUC	OTU_18
Isolate080	CO2	MPYG	OTU_42
Isolate081	CO2	MPYG	OTU_43
Isolate082	CO2	THIO	OTU_25
Isolate083	CO2	MPYG	OTU_12
Isolate084	CO2	THIO	OTU_42
Isolate085	CO2	THIO	OTU_42
Isolate086	CO2	THIO	OTU_41
Isolate087	CO2	MPYG	OTU_31
Isolate088	CO2	MPYG	OTU_33
Isolate089	CO2	THIO	OTU_30
Isolate090		MUC	OTU_16
Isolate091	CO2	THIO	OTU_43
Isolate092		MPYG	OTU_32
Isolate093	CO2	MPYG	OTU_25
Isolate094	CO2	MPYG	OTU_43
Isolate095	CO2	MPYG	OTU_33
Isolate096	CO2	THIO	OTU_58
Isolate097	CO2	THIO	OTU_43
Isolate098	CO2	THIO	OTU_30
Isolate099	CO2	THIO	OTU_45
Isolate100	CO2	MPYG	OTU_33
Isolate101		COL	OTU_2
Isolate102	CO2	MPYG	OTU_36
Isolate103			OTU_60
Isolate104	CO2	THIO	OTU_43
Isolate105	CO2	THIO	OTU_42
Isolate106			OTU_14
Isolate107	CO2	THIO	OTU_33
Isolate108	CO2	THIO	OTU_46
Isolate109	CO2	THIO	OTU_42
Isolate110	CO2	MPYG	OTU_46
Isolate111	CO2	THIO	OTU_33
Isolate112	CO2	THIO	OTU_46
Isolate113	CO2	THIO	OTU_32
Isolate114	CO2	THIO	OTU_49
Isolate115	CO2	THIO	OTU_43
Isolate116	CO2	THIO	OTU_43
Isolate117	CO2	THIO	OTU_45
Isolate118		MUC	OTU_18
Isolate119	CO2	THIO	OTU_56
Isolate120	CO2	THIO	OTU_42
Isolate121	CO2	THIO	OTU_53
Isolate122		MUC	OTU_12
Isolate123	CO2	THIO	OTU_43
Isolate124	CO2	THIO	OTU_43
Isolate125	CO2	THIO	OTU_42
Isolate126	CO2	MPYG	OTU_33
Isolate127	CO2	THIO	OTU_31
Isolate128	CO2	THIO	OTU_43
Isolate129	CO2	THIO	OTU_42
Isolate130		MUC	OTU_18
Isolate131	CO2	TSBAO	OTU_23
Isolate132	CO2	MPYG	OTU_41
Isolate133		MPYG	OTU_5
Isolate134	CO2	THIO	OTU_43
Isolate135		MPYG	OTU_6
Isolate136	CO2	THIO	OTU_43
Isolate137	CO2	THIO	OTU_43
Isolate138	CO2	MPYG	OTU_43
Isolate139	CO2	THIO	OTU_30
Isolate140	CO2	MPYG	OTU_7
Isolate141	CO2	MPYG	OTU_7
Isolate142	CO2	THIO	OTU_42
Isolate143	CO2	THIO	OTU_3
Isolate144	CO2	THIO	OTU_42
Isolate145	CO2	THIO	OTU_33
Isolate146	CO2	MPYG	OTU_7
Isolate147	CO2	THIO	OTU_44
Isolate148	CO2	MRS	OTU_30
Isolate149	CO2	THIO	OTU_33
Isolate150	CO2	THIO	OTU_33
Isolate151	CO2	MPYG	OTU_42
Isolate152	CO2	THIO	OTU_42
Isolate153	CO2	PYGT	OTU_11
Isolate154	CO2	THIO	OTU_9
Isolate155	CO2	THIO	OTU_59
Isolate156	CO2	MPYG	OTU_45
Isolate157	CO2	MPYG	OTU_43
Isolate158	CO2	MPYG	OTU_41
Isolate159	CO2	THIO	OTU_51
Isolate160	CO2	MPYG	OTU_25
Isolate161	CO2	THIO	OTU_7
Isolate162	CO2	MPYG	OTU_25
Isolate163	CO2	MRS	OTU_30
Isolate164	CO2	THIO	OTU_30
Isolate165	CO2	THIO	OTU_42
Isolate166	CO2	MPYG	OTU_33
Isolate167		MUC	OTU_18
Isolate168	CO2	MPYG	OTU_33
Isolate169	CO2	THIO	OTU_33
Isolate170	CO2	THIO	OTU_42
Isolate171		CMC	OTU_3
Isolate172	CO2	MPYG	OTU_32
Isolate173	CO2	THIO	OTU_32
Isolate174	CO2	THIO	OTU_36
Isolate175	CO2	THIO	OTU_42
Isolate176	CO2	MPYG	OTU_12
Isolate177	ATCC strain (not cultured)		OTU_35
Isolate178		MUC	OTU_18
Isolate179	CO2	THIO	OTU_43
Isolate180		MUC	OTU_18
Isolate181		BLD	OTU_61
Isolate182	CO2	MRS	OTU_11
Isolate183	CO2	THIO	OTU_43
Isolate184	AER	TSB	OTU_3
Isolate185		MPYG	OTU_5
Isolate186	CO2	THIO	OTU_10
Isolate187	CO2	MPYG	OTU_33
Isolate188	CO2	THIO	OTU_42
Isolate189	CO2	THIO	OTU_45
Isolate190	CO2	THIO	OTU_30
Isolate191	CO2	MPYG	OTU_46
Isolate192	CO2	THIO	OTU_50
Isolate193	CO2	THIO	OTU_47
Isolate194	CO2	THIO	OTU_42
Isolate195		BBE	OTU_1
Isolate196		MUC	OTU_18
Isolate197	CO2	THIO	OTU_42
Isolate198	CO2	THIO	OTU_46
Isolate199	CO2	THIO	OTU_53
Isolate200	CO2	MPYG	OTU_33
Isolate201		MPYG	OTU_28
Isolate202	CO2	THIO	OTU_43
Isolate203	CO2	MRS	OTU_30
Isolate204		MPYG	OTU_7
Isolate205		MUC	OTU_18
Isolate206	CO2	THIO	OTU_43
Isolate207	CO2	THIO	OTU_43
Isolate208	CO2	THIO	OTU_30
Isolate209	CO2	THIO	OTU_43
Isolate210	CO2	MPYG	OTU_7
Isolate211	CO2	MRS	OTU_30
Isolate212	CO2	THIO	OTU_49
Isolate213	CO2	THIO	OTU_43
Isolate214	CO2	MPYG	OTU_7
Isolate215	CO2	MPYG	OTU_39
Isolate216	CO2	THIO	OTU_46
Isolate217	CO2	THIO	OTU_42
Isolate218	CO2	THIO	OTU_59
Isolate219	CO2	THIO	OTU_43
Isolate220	CO2	THIO	OTU_42
Isolate221	CO2	MPYG	OTU_46
Isolate222	CO2	THIO	OTU_42
Isolate223	CO2	PYGT	OTU_12
Isolate224	CO2	THIO	OTU_42
Isolate225	CO2	MPYG	OTU_45
Isolate226		COL	OTU_24
Isolate227	CO2	THIO	OTU_43
Isolate228	CO2	MPYG	OTU_7
Isolate229	CO2	MPYG	OTU_46
Isolate230	CO2	THIO	OTU_43
Isolate231	CO2	THIO	OTU_33
Isolate232	CO2	MPYG	OTU_42
Isolate233	CO2	THIO	OTU_43
Isolate234	CO2	MPYG	OTU_46
Isolate235	CO2	THIO	OTU_42
Isolate236	CO2	MRS	OTU_30
Isolate237	CO2	THIO	OTU_30
Isolate238	CO2	MPYG	OTU_40
Isolate239	CO2	THIO	OTU_44
Isolate240	CO2	MPYG	OTU_41
Isolate241	CO2	THIO	OTU_42
Isolate242	CO2	THIO	OTU_30
Isolate243		CMC	OTU_21
Isolate244		MUC	OTU_18
Isolate245	CO2	MPYG	OTU_33
Isolate246	CO2	MPYG	OTU_33
Isolate247	CO2	THIO	OTU_42
Isolate248		MUC	OTU_17
Isolate249	CO2	MRS	OTU_30
Isolate250	CO2	THIO	OTU_43
Isolate251	CO2	THIO	OTU_42
Isolate252	CO2	THIO	OTU_44
Isolate253	CO2	THIO	OTU_59
Isolate254		MUC	OTU_18
Isolate255	CO2	THIO	OTU_32
Isolate256	CO2	THIO	OTU_46
Isolate257			OTU_60
Isolate258	CO2	THIO	OTU_43
Isolate259	CO2	THIO	OTU_42
Isolate260		INU	OTU_3
Isolate261	CO2	THIO	OTU_42
Isolate262	CO2	MPYG	OTU_42
Isolate263	CO2	THIO	OTU_29
Isolate264	CO2	THIO	OTU_42
Isolate265	CO2	THIO	OTU_43
Isolate266	CO2	MPYG	OTU_45
Isolate267		MUC	OTU_18
Isolate268	CO2	THIO	OTU_41
Isolate269	CO2	THIO	OTU_49
Isolate270		MPYG	OTU_9
Isolate271	CO2	MRS	OTU_11
Isolate272		MUC	OTU_18
Isolate273	CO2	MPYG	OTU_33
Isolate274	CO2	MPYG	OTU_34
Isolate275		CMC	OTU_22
Isolate276	CO2	MRS	OTU_31
Isolate277	CO2	THIO	OTU_51
Isolate278		MPYG	OTU_8
Isolate279		MPYG	OTU_27
Isolate280	CO2	THIO	OTU_5
Isolate281		MUC	OTU_18
Isolate282	CO2	THIO	OTU_42
Isolate283	CO2	THIO	OTU_42
Isolate284		MUC	OTU_18
Isolate285	CO2	THIO	OTU_50
Isolate286	CO2	THIO	OTU_42
Isolate287		MUC	OTU_18
Isolate288	CO2	THIO	OTU_42
Isolate289	CO2	THIO	OTU_30
Isolate290		MPYG	OTU_4
Isolate291	CO2	THIO	OTU_42
Isolate292	CO2	THIO	OTU_52
Isolate293		CMC	OTU_20
Isolate294	CO2	MPYG	OTU_33
Isolate295		MUC	OTU_18
Isolate296	CO2	THIO	OTU_44
Isolate297	CO2	MPYG	OTU_12
Isolate298	CO2	THIO	OTU_42
Isolate299	CO2	MPYG	OTU_42
Isolate300	CO2	MPYG	OTU_7
Isolate301	CO2	MPYG	OTU_43
Isolate302		CMC	OTU_20
Isolate303		MUC	OTU_18
Isolate304		MUC	OTU_13
Isolate305	CO2	THIO	OTU_42
Isolate306	CO2	YCFA	OTU_33
Isolate307	CO2	THIO	OTU_43
Isolate308	CO2	THIO	OTU_45
Isolate309		MPYG	OTU_9
Isolate310		COL	OTU_26
Isolate311	CO2	MPYG	OTU_42
Isolate312	CO2	MPYG	OTU_42
Isolate313	CO2	THIO	OTU_43
Isolate314		BLD	OTU_24
Isolate315	CO2	THIO	OTU_46
Isolate316	CO2	MPYG	OTU_25
Isolate317	CO2	MPYG	OTU_33
Isolate318	CO2	THIO	OTU_30
Isolate319	CO2	THIO	OTU_42
Isolate320	CO2	MPYG	OTU_42
Isolate321	CO2	MRS	OTU_30
Isolate322	CO2	THIO	OTU_30
Isolate323	CO2	THIO	OTU_30
Isolate324	CO2	THIO	OTU_42
Isolate325	CO2	THIO	OTU_43
Isolate326	CO2	THIO	OTU_57
Isolate327			OTU_60
Isolate328	CO2	MPYG	OTU_33
Isolate329	CO2	THIO	OTU_42
Isolate330	CO2	MRS	OTU_30
Isolate331	CO2	THIO	OTU_51
Isolate332	CO2	THIO	OTU_54
Isolate333	CO2	MPYG	OTU_33
Isolate334		MUC	OTU_18
Isolate335	CO2	MPYG	OTU_7
Isolate336	CO2	THIO	OTU_42
Isolate337		CMC	OTU_20
Isolate338	CO2	THIO	OTU_33
Isolate339	CO2	MRS	OTU_30
Isolate340	CO2	MPYG	OTU_7
Isolate341		COL	OTU_25
Isolate342	CO2	THIO	OTU_42
Isolate343	CO2	THIO	OTU_42
Isolate344	CO2	THIO	OTU_42
Isolate345	CO2	THIO	OTU_42
Isolate346		MUC	OTU_18
Isolate347	CO2	MPYG	OTU_42
Isolate348		MUC	OTU_22
Isolate349	CO2	THIO	OTU_30
Isolate350	CO2	MRS	OTU_30
Isolate351	CO2	THIO	OTU_46
Isolate352	CO2	THIO	OTU_42
Isolate353		PCT	OTU_3
Isolate354	CO2	THIO	OTU_30
Isolate355	CO2	MPYG	OTU_7
Isolate356	CO2	MPYG	OTU_7
Isolate357	CO2	MPYG	OTU_37
Isolate358	CO2	THIO	OTU_44
Isolate359	CO2	THIO	OTU_43
Isolate360	CO2	THIO	OTU_43
Isolate361	CO2	MPYG	OTU_12
Isolate362	CO2	MPYG	OTU_42
Isolate363	CO2	MPYG	OTU_33
Isolate364		MUC	OTU_18
Isolate365	CO2	MPYG	OTU_46
Isolate366	CO2	MPYG	OTU_33
Isolate367	CO2	THIO	OTU_42
Isolate368	CO2	THIO	OTU_30
Isolate369	CO2	THIO	OTU_50
Isolate370	CO2	THIO	OTU_30
Isolate371	CO2	MPYG	OTU_38
Isolate372	CO2	THIO	OTU_41
Isolate373	CO2	THIO	OTU_43
Isolate374	CO2	THIO	OTU_24
Isolate375	CO2	MRS	OTU_30
Isolate376	CO2	THIO	OTU_43
Isolate377	CO2	MPYG	OTU_42
Isolate378	CO2	THIO	OTU_5
Isolate379	CO2	THIO	OTU_30
Isolate380	CO2	THIO	OTU_48
Isolate381	CO2	THIO	OTU_30

## Sheet: Isolate Taxonomy
Isolate ID	tax_id	Kingdom	Phylum	Class	Order	Family	Genus	Species
Isolate001	1137647753	Bacteria	Actinobacteria	Actinobacteria	Bifidobacteriales	Bifidobacteriaceae	Bifidobacterium	Bifidobacterium longum
Isolate002	1137647753	Bacteria	Actinobacteria	Actinobacteria	Bifidobacteriales	Bifidobacteriaceae	Bifidobacterium	Bifidobacterium longum
Isolate003	310974936	Bacteria	Firmicutes	Clostridia	Clostridiales	Lachnospiraceae	Blautia	[Ruminococcus] gnavus
Isolate004	1137647753	Bacteria	Actinobacteria	Actinobacteria	Bifidobacteriales	Bifidobacteriaceae	Bifidobacterium	Bifidobacterium longum
Isolate005	343200190	Bacteria	Bacteroidetes	Bacteroidia	Bacteroidales	Prevotellaceae	Prevotella	Prevotella copri
Isolate006	444304091	Bacteria	Bacteroidetes	Bacteroidia	Bacteroidales	Bacteroidaceae	Bacteroides	Bacteroides vulgatus
Isolate007	1269801543	Bacteria	Actinobacteria	Actinobacteria	Bifidobacteriales	Bifidobacteriaceae	Bifidobacterium	Bifidobacterium adolescentis
Isolate008	645321680	Bacteria	Actinobacteria	Actinobacteria	Bifidobacteriales	Bifidobacteriaceae	Bifidobacterium	Bifidobacterium adolescentis
Isolate009	961555015	Bacteria	Actinobacteria	Actinobacteria	Bifidobacteriales	Bifidobacteriaceae	Bifidobacterium	Bifidobacterium faecale
Isolate010	631252118	Bacteria	Actinobacteria	Coriobacteriia	Coriobacteriales	Coriobacteriaceae	Collinsella	Collinsella aerofaciens
Isolate011	219846290	Bacteria	Firmicutes	Bacilli	Lactobacillales	Lactobacillaceae	Lactobacillus	Lactobacillus paracasei
Isolate012	343198924	Bacteria	Firmicutes	Clostridia	Clostridiales	Lachnospiraceae	Coprococcus	Coprococcus comes
Isolate013	1137647753	Bacteria	Actinobacteria	Actinobacteria	Bifidobacteriales	Bifidobacteriaceae	Bifidobacterium	Bifidobacterium longum
Isolate014	343199066	Bacteria	Firmicutes	Negativicutes	Selenomonadales	Selenomonadaceae	Megamonas	Megamonas rupellensis
Isolate015	645321680	Bacteria	Actinobacteria	Actinobacteria	Bifidobacteriales	Bifidobacteriaceae	Bifidobacterium	Bifidobacterium adolescentis
Isolate016	631252134	Bacteria	Firmicutes	Bacilli	Lactobacillales	Lactobacillaceae	Lactobacillus	Lactobacillus rhamnosus
Isolate017	645320089	Bacteria	Firmicutes	Tissierellia	Tissierellales	Tissierellaceae	unclassified	[Clostridium] ultunense
Isolate018	310975253	Bacteria	Actinobacteria	Actinobacteria	Bifidobacteriales	Bifidobacteriaceae	Bifidobacterium	Bifidobacterium pseudocatenulatum
Isolate019	1137647753	Bacteria	Actinobacteria	Actinobacteria	Bifidobacteriales	Bifidobacteriaceae	Bifidobacterium	Bifidobacterium longum
Isolate020	265678578	Bacteria	Firmicutes	Clostridia	Clostridiales	Lachnospiraceae	Dorea	Dorea longicatena
Isolate021	219846739	Bacteria	Proteobacteria	Gammaproteobacteria	Enterobacterales	Enterobacteriaceae	Shigella	Shigella flexneri
Isolate022	961555015	Bacteria	Actinobacteria	Actinobacteria	Bifidobacteriales	Bifidobacteriaceae	Bifidobacterium	Bifidobacterium faecale
Isolate023	444304209	Bacteria	Firmicutes	Clostridia	Clostridiales	Lachnospiraceae	unclassified	[Eubacterium] rectale
Isolate024	961555015	Bacteria	Actinobacteria	Actinobacteria	Bifidobacteriales	Bifidobacteriaceae	Bifidobacterium	Bifidobacterium faecale
Isolate025	961555015	Bacteria	Actinobacteria	Actinobacteria	Bifidobacteriales	Bifidobacteriaceae	Bifidobacterium	Bifidobacterium faecale
Isolate026	645320901	Bacteria	Firmicutes	Tissierellia	Tissierellales	Tissierellaceae	Anaerosalibacter	Anaerosalibacter bizertensis
Isolate027	645321680	Bacteria	Actinobacteria	Actinobacteria	Bifidobacteriales	Bifidobacteriaceae	Bifidobacterium	Bifidobacterium adolescentis
Isolate028	631253128	Bacteria	Firmicutes	Clostridia	Clostridiales	Lachnospiraceae	Fusicatenibacter	Fusicatenibacter saccharivorans
Isolate029	645321680	Bacteria	Actinobacteria	Actinobacteria	Bifidobacteriales	Bifidobacteriaceae	Bifidobacterium	Bifidobacterium adolescentis
Isolate030	645321680	Bacteria	Actinobacteria	Actinobacteria	Bifidobacteriales	Bifidobacteriaceae	Bifidobacterium	Bifidobacterium adolescentis
Isolate031	961555015	Bacteria	Actinobacteria	Actinobacteria	Bifidobacteriales	Bifidobacteriaceae	Bifidobacterium	Bifidobacterium faecale
Isolate032	631252118	Bacteria	Actinobacteria	Coriobacteriia	Coriobacteriales	Coriobacteriaceae	Collinsella	Collinsella aerofaciens
Isolate033	631251747	Bacteria	Bacteroidetes	Bacteroidia	Bacteroidales	Bacteroidaceae	Bacteroides	Bacteroides uniformis
Isolate034	961555015	Bacteria	Actinobacteria	Actinobacteria	Bifidobacteriales	Bifidobacteriaceae	Bifidobacterium	Bifidobacterium faecale
Isolate035	645320089	Bacteria	Firmicutes	Tissierellia	Tissierellales	Tissierellaceae	unclassified	[Clostridium] ultunense
Isolate036	631252118	Bacteria	Actinobacteria	Coriobacteriia	Coriobacteriales	Coriobacteriaceae	Collinsella	Collinsella aerofaciens
Isolate037	602269354	Bacteria	Firmicutes	Erysipelotrichia	Erysipelotrichales	Erysipelotrichaceae	Holdemanella	Holdemanella biformis
Isolate038	343198509	Bacteria	Bacteroidetes	Bacteroidia	Bacteroidales	Bacteroidaceae	Bacteroides	Bacteroides massiliensis
Isolate039	645321680	Bacteria	Actinobacteria	Actinobacteria	Bifidobacteriales	Bifidobacteriaceae	Bifidobacterium	Bifidobacterium adolescentis
Isolate040	645321680	Bacteria	Actinobacteria	Actinobacteria	Bifidobacteriales	Bifidobacteriaceae	Bifidobacterium	Bifidobacterium adolescentis
Isolate041	631252118	Bacteria	Actinobacteria	Coriobacteriia	Coriobacteriales	Coriobacteriaceae	Collinsella	Collinsella aerofaciens
Isolate042	1137647753	Bacteria	Actinobacteria	Actinobacteria	Bifidobacteriales	Bifidobacteriaceae	Bifidobacterium	Bifidobacterium longum
Isolate043	1137647753	Bacteria	Actinobacteria	Actinobacteria	Bifidobacteriales	Bifidobacteriaceae	Bifidobacterium	Bifidobacterium longum
Isolate044	645321680	Bacteria	Actinobacteria	Actinobacteria	Bifidobacteriales	Bifidobacteriaceae	Bifidobacterium	Bifidobacterium adolescentis
Isolate045	586661377	Bacteria	Actinobacteria	Actinobacteria	Bifidobacteriales	Bifidobacteriaceae	Bifidobacterium	Bifidobacterium dentium
Isolate046	444304091	Bacteria	Bacteroidetes	Bacteroidia	Bacteroidales	Bacteroidaceae	Bacteroides	Bacteroides vulgatus
Isolate047	265678656	Bacteria	Firmicutes	Clostridia	Clostridiales	Ruminococcaceae	Faecalibacterium	Faecalibacterium prausnitzii
Isolate048	1269801543	Bacteria	Actinobacteria	Actinobacteria	Bifidobacteriales	Bifidobacteriaceae	Bifidobacterium	Bifidobacterium adolescentis
Isolate049	310975253	Bacteria	Actinobacteria	Actinobacteria	Bifidobacteriales	Bifidobacteriaceae	Bifidobacterium	Bifidobacterium pseudocatenulatum
Isolate050	645320089	Bacteria	Firmicutes	Tissierellia	Tissierellales	Tissierellaceae	unclassified	[Clostridium] ultunense
Isolate051	961555015	Bacteria	Actinobacteria	Actinobacteria	Bifidobacteriales	Bifidobacteriaceae	Bifidobacterium	Bifidobacterium faecale
Isolate052	559795211	Bacteria	Firmicutes	Clostridia	Clostridiales	Lachnospiraceae	Faecalicatena	Faecalicatena fissicatena
Isolate053	961555015	Bacteria	Actinobacteria	Actinobacteria	Bifidobacteriales	Bifidobacteriaceae	Bifidobacterium	Bifidobacterium faecale
Isolate054	631253128	Bacteria	Firmicutes	Clostridia	Clostridiales	Lachnospiraceae	Fusicatenibacter	Fusicatenibacter saccharivorans
Isolate055	645320901	Bacteria	Firmicutes	Tissierellia	Tissierellales	Tissierellaceae	Anaerosalibacter	Anaerosalibacter bizertensis
Isolate056	636559630	Bacteria	Firmicutes	Clostridia	Clostridiales	Gracilibacteraceae	Gracilibacter	Gracilibacter thermotolerans
Isolate057	645321680	Bacteria	Actinobacteria	Actinobacteria	Bifidobacteriales	Bifidobacteriaceae	Bifidobacterium	Bifidobacterium adolescentis
Isolate058	444304091	Bacteria	Bacteroidetes	Bacteroidia	Bacteroidales	Bacteroidaceae	Bacteroides	Bacteroides vulgatus
Isolate059	343201091	Bacteria	Proteobacteria	Deltaproteobacteria	Desulfovibrionales	Desulfovibrionaceae	Desulfovibrio	Desulfovibrio piger
Isolate060	631252118	Bacteria	Actinobacteria	Coriobacteriia	Coriobacteriales	Coriobacteriaceae	Collinsella	Collinsella aerofaciens
Isolate061	444304209	Bacteria	Firmicutes	Clostridia	Clostridiales	Lachnospiraceae	unclassified	[Eubacterium] rectale
Isolate062	265678578	Bacteria	Firmicutes	Clostridia	Clostridiales	Lachnospiraceae	Dorea	Dorea longicatena
Isolate063	645321680	Bacteria	Actinobacteria	Actinobacteria	Bifidobacteriales	Bifidobacteriaceae	Bifidobacterium	Bifidobacterium adolescentis
Isolate064	631252118	Bacteria	Actinobacteria	Coriobacteriia	Coriobacteriales	Coriobacteriaceae	Collinsella	Collinsella aerofaciens
Isolate065	444304209	Bacteria	Firmicutes	Clostridia	Clostridiales	Lachnospiraceae	unclassified	[Eubacterium] rectale
Isolate066	444304091	Bacteria	Bacteroidetes	Bacteroidia	Bacteroidales	Bacteroidaceae	Bacteroides	Bacteroides vulgatus
Isolate067	631252134	Bacteria	Firmicutes	Bacilli	Lactobacillales	Lactobacillaceae	Lactobacillus	Lactobacillus rhamnosus
Isolate068	343200190	Bacteria	Bacteroidetes	Bacteroidia	Bacteroidales	Prevotellaceae	Prevotella	Prevotella copri
Isolate069	645321680	Bacteria	Actinobacteria	Actinobacteria	Bifidobacteriales	Bifidobacteriaceae	Bifidobacterium	Bifidobacterium adolescentis
Isolate070	631252622	Bacteria	Firmicutes	Bacilli	Lactobacillales	Lactobacillaceae	Lactobacillus	Lactobacillus reuteri
Isolate071	444304209	Bacteria	Firmicutes	Clostridia	Clostridiales	Lachnospiraceae	unclassified	[Eubacterium] rectale
Isolate072	631252134	Bacteria	Firmicutes	Bacilli	Lactobacillales	Lactobacillaceae	Lactobacillus	Lactobacillus rhamnosus
Isolate073	1269806089	Bacteria	Bacteroidetes	Bacteroidia	Bacteroidales	Bacteroidaceae	Bacteroides	Bacteroides fragilis
Isolate074	310975253	Bacteria	Actinobacteria	Actinobacteria	Bifidobacteriales	Bifidobacteriaceae	Bifidobacterium	Bifidobacterium pseudocatenulatum
Isolate075	444303953	Bacteria	Bacteroidetes	Bacteroidia	Bacteroidales	Tannerellaceae	Parabacteroides	Parabacteroides distasonis
Isolate076	1137647753	Bacteria	Actinobacteria	Actinobacteria	Bifidobacteriales	Bifidobacteriaceae	Bifidobacterium	Bifidobacterium longum
Isolate077	636560687	Bacteria	Firmicutes	Clostridia	Clostridiales	Ruminococcaceae	Ruminococcus	Ruminococcus faecis
Isolate078	631252118	Bacteria	Actinobacteria	Coriobacteriia	Coriobacteriales	Coriobacteriaceae	Collinsella	Collinsella aerofaciens
Isolate079	645320089	Bacteria	Firmicutes	Tissierellia	Tissierellales	Tissierellaceae	unclassified	[Clostridium] ultunense
Isolate080	961555015	Bacteria	Actinobacteria	Actinobacteria	Bifidobacteriales	Bifidobacteriaceae	Bifidobacterium	Bifidobacterium faecale
Isolate081	1137647753	Bacteria	Actinobacteria	Actinobacteria	Bifidobacteriales	Bifidobacteriaceae	Bifidobacterium	Bifidobacterium longum
Isolate082	228715354	Bacteria	Firmicutes	Erysipelotrichia	Erysipelotrichales	Erysipelotrichaceae	Catenibacterium	Catenibacterium mitsuokai
Isolate083	219846739	Bacteria	Proteobacteria	Gammaproteobacteria	Enterobacterales	Enterobacteriaceae	Shigella	Shigella flexneri
Isolate084	961555015	Bacteria	Actinobacteria	Actinobacteria	Bifidobacteriales	Bifidobacteriaceae	Bifidobacterium	Bifidobacterium faecale
Isolate085	961555015	Bacteria	Actinobacteria	Actinobacteria	Bifidobacteriales	Bifidobacteriaceae	Bifidobacterium	Bifidobacterium faecale
Isolate086	1269801543	Bacteria	Actinobacteria	Actinobacteria	Bifidobacteriales	Bifidobacteriaceae	Bifidobacterium	Bifidobacterium adolescentis
Isolate087	636558685	Bacteria	Firmicutes	Bacilli	Lactobacillales	Enterococcaceae	Enterococcus	Enterococcus faecium
Isolate088	631252118	Bacteria	Actinobacteria	Coriobacteriia	Coriobacteriales	Coriobacteriaceae	Collinsella	Collinsella aerofaciens
Isolate089	631252134	Bacteria	Firmicutes	Bacilli	Lactobacillales	Lactobacillaceae	Lactobacillus	Lactobacillus rhamnosus
Isolate090	343198560	Bacteria	Firmicutes	Bacilli	Bacillales	Paenibacillaceae	Paenibacillus	Paenibacillus dendritiformis
Isolate091	1137647753	Bacteria	Actinobacteria	Actinobacteria	Bifidobacteriales	Bifidobacteriaceae	Bifidobacterium	Bifidobacterium longum
Isolate092	343198924	Bacteria	Firmicutes	Clostridia	Clostridiales	Lachnospiraceae	Coprococcus	Coprococcus comes
Isolate093	228715354	Bacteria	Firmicutes	Erysipelotrichia	Erysipelotrichales	Erysipelotrichaceae	Catenibacterium	Catenibacterium mitsuokai
Isolate094	1137647753	Bacteria	Actinobacteria	Actinobacteria	Bifidobacteriales	Bifidobacteriaceae	Bifidobacterium	Bifidobacterium longum
Isolate095	631252118	Bacteria	Actinobacteria	Coriobacteriia	Coriobacteriales	Coriobacteriaceae	Collinsella	Collinsella aerofaciens
Isolate096	631252137	Bacteria	Firmicutes	Bacilli	Lactobacillales	Lactobacillaceae	Lactobacillus	Lactobacillus fermentum
Isolate097	1137647753	Bacteria	Actinobacteria	Actinobacteria	Bifidobacteriales	Bifidobacteriaceae	Bifidobacterium	Bifidobacterium longum
Isolate098	631252134	Bacteria	Firmicutes	Bacilli	Lactobacillales	Lactobacillaceae	Lactobacillus	Lactobacillus rhamnosus
Isolate099	444304209	Bacteria	Firmicutes	Clostridia	Clostridiales	Lachnospiraceae	unclassified	[Eubacterium] rectale
Isolate100	631252118	Bacteria	Actinobacteria	Coriobacteriia	Coriobacteriales	Coriobacteriaceae	Collinsella	Collinsella aerofaciens
Isolate101	602269354	Bacteria	Firmicutes	Erysipelotrichia	Erysipelotrichales	Erysipelotrichaceae	Holdemanella	Holdemanella biformis
Isolate102	343198520	Bacteria	Firmicutes	Bacilli	Lactobacillales	Streptococcaceae	Streptococcus	Streptococcus salivarius
Isolate103	636559630	Bacteria	Firmicutes	Clostridia	Clostridiales	Gracilibacteraceae	Gracilibacter	Gracilibacter thermotolerans
Isolate104	1137647753	Bacteria	Actinobacteria	Actinobacteria	Bifidobacteriales	Bifidobacteriaceae	Bifidobacterium	Bifidobacterium longum
Isolate105	645321680	Bacteria	Actinobacteria	Actinobacteria	Bifidobacteriales	Bifidobacteriaceae	Bifidobacterium	Bifidobacterium adolescentis
Isolate106	444303953	Bacteria	Bacteroidetes	Bacteroidia	Bacteroidales	Tannerellaceae	Parabacteroides	Parabacteroides distasonis
Isolate107	631252118	Bacteria	Actinobacteria	Coriobacteriia	Coriobacteriales	Coriobacteriaceae	Collinsella	Collinsella aerofaciens
Isolate108	265678578	Bacteria	Firmicutes	Clostridia	Clostridiales	Lachnospiraceae	Dorea	Dorea longicatena
Isolate109	645321680	Bacteria	Actinobacteria	Actinobacteria	Bifidobacteriales	Bifidobacteriaceae	Bifidobacterium	Bifidobacterium adolescentis
Isolate110	265678578	Bacteria	Firmicutes	Clostridia	Clostridiales	Lachnospiraceae	Dorea	Dorea longicatena
Isolate111	631252118	Bacteria	Actinobacteria	Coriobacteriia	Coriobacteriales	Coriobacteriaceae	Collinsella	Collinsella aerofaciens
Isolate112	265678578	Bacteria	Firmicutes	Clostridia	Clostridiales	Lachnospiraceae	Dorea	Dorea longicatena
Isolate113	343198924	Bacteria	Firmicutes	Clostridia	Clostridiales	Lachnospiraceae	Coprococcus	Coprococcus comes
Isolate114	310975253	Bacteria	Actinobacteria	Actinobacteria	Bifidobacteriales	Bifidobacteriaceae	Bifidobacterium	Bifidobacterium pseudocatenulatum
Isolate115	1137647753	Bacteria	Actinobacteria	Actinobacteria	Bifidobacteriales	Bifidobacteriaceae	Bifidobacterium	Bifidobacterium longum
Isolate116	1137647753	Bacteria	Actinobacteria	Actinobacteria	Bifidobacteriales	Bifidobacteriaceae	Bifidobacterium	Bifidobacterium longum
Isolate117	444304209	Bacteria	Firmicutes	Clostridia	Clostridiales	Lachnospiraceae	unclassified	[Eubacterium] rectale
Isolate118	645320089	Bacteria	Firmicutes	Tissierellia	Tissierellales	Tissierellaceae	unclassified	[Clostridium] ultunense
Isolate119	559795211	Bacteria	Firmicutes	Clostridia	Clostridiales	Lachnospiraceae	Faecalicatena	Faecalicatena fissicatena
Isolate120	961555015	Bacteria	Actinobacteria	Actinobacteria	Bifidobacteriales	Bifidobacteriaceae	Bifidobacterium	Bifidobacterium faecale
Isolate121	1269806089	Bacteria	Bacteroidetes	Bacteroidia	Bacteroidales	Bacteroidaceae	Bacteroides	Bacteroides fragilis
Isolate122	219846739	Bacteria	Proteobacteria	Gammaproteobacteria	Enterobacterales	Enterobacteriaceae	Shigella	Shigella flexneri
Isolate123	1137647753	Bacteria	Actinobacteria	Actinobacteria	Bifidobacteriales	Bifidobacteriaceae	Bifidobacterium	Bifidobacterium longum
Isolate124	1137647753	Bacteria	Actinobacteria	Actinobacteria	Bifidobacteriales	Bifidobacteriaceae	Bifidobacterium	Bifidobacterium longum
Isolate125	1269801543	Bacteria	Actinobacteria	Actinobacteria	Bifidobacteriales	Bifidobacteriaceae	Bifidobacterium	Bifidobacterium adolescentis
Isolate126	631252118	Bacteria	Actinobacteria	Coriobacteriia	Coriobacteriales	Coriobacteriaceae	Collinsella	Collinsella aerofaciens
Isolate127	636558685	Bacteria	Firmicutes	Bacilli	Lactobacillales	Enterococcaceae	Enterococcus	Enterococcus faecium
Isolate128	1137647753	Bacteria	Actinobacteria	Actinobacteria	Bifidobacteriales	Bifidobacteriaceae	Bifidobacterium	Bifidobacterium longum
Isolate129	1269801543	Bacteria	Actinobacteria	Actinobacteria	Bifidobacteriales	Bifidobacteriaceae	Bifidobacterium	Bifidobacterium adolescentis
Isolate130	645320089	Bacteria	Firmicutes	Tissierellia	Tissierellales	Tissierellaceae	unclassified	[Clostridium] ultunense
Isolate131	343199066	Bacteria	Firmicutes	Negativicutes	Selenomonadales	Selenomonadaceae	Megamonas	Megamonas rupellensis
Isolate132	1269801543	Bacteria	Actinobacteria	Actinobacteria	Bifidobacteriales	Bifidobacteriaceae	Bifidobacterium	Bifidobacterium adolescentis
Isolate133	636560687	Bacteria	Firmicutes	Clostridia	Clostridiales	Ruminococcaceae	Ruminococcus	Ruminococcus faecis
Isolate134	1137647753	Bacteria	Actinobacteria	Actinobacteria	Bifidobacteriales	Bifidobacteriaceae	Bifidobacterium	Bifidobacterium longum
Isolate135	943392601	Bacteria	Firmicutes	Clostridia	Clostridiales	Lachnospiraceae	Anaerostipes	Anaerostipes hadrus
Isolate136	1137647753	Bacteria	Actinobacteria	Actinobacteria	Bifidobacteriales	Bifidobacteriaceae	Bifidobacterium	Bifidobacterium longum
Isolate137	1137647753	Bacteria	Actinobacteria	Actinobacteria	Bifidobacteriales	Bifidobacteriaceae	Bifidobacterium	Bifidobacterium longum
Isolate138	1137647753	Bacteria	Actinobacteria	Actinobacteria	Bifidobacteriales	Bifidobacteriaceae	Bifidobacterium	Bifidobacterium longum
Isolate139	631252134	Bacteria	Firmicutes	Bacilli	Lactobacillales	Lactobacillaceae	Lactobacillus	Lactobacillus rhamnosus
Isolate140	631253128	Bacteria	Firmicutes	Clostridia	Clostridiales	Lachnospiraceae	Fusicatenibacter	Fusicatenibacter saccharivorans
Isolate141	631253128	Bacteria	Firmicutes	Clostridia	Clostridiales	Lachnospiraceae	Fusicatenibacter	Fusicatenibacter saccharivorans
Isolate142	645321680	Bacteria	Actinobacteria	Actinobacteria	Bifidobacteriales	Bifidobacteriaceae	Bifidobacterium	Bifidobacterium adolescentis
Isolate143	343201623	Bacteria	Proteobacteria	Gammaproteobacteria	Enterobacterales	Enterobacteriaceae	Enterobacter	Enterobacter ludwigii
Isolate144	645321680	Bacteria	Actinobacteria	Actinobacteria	Bifidobacteriales	Bifidobacteriaceae	Bifidobacterium	Bifidobacterium adolescentis
Isolate145	631252118	Bacteria	Actinobacteria	Coriobacteriia	Coriobacteriales	Coriobacteriaceae	Collinsella	Collinsella aerofaciens
Isolate146	631253128	Bacteria	Firmicutes	Clostridia	Clostridiales	Lachnospiraceae	Fusicatenibacter	Fusicatenibacter saccharivorans
Isolate147	343206179	Bacteria	Actinobacteria	Actinobacteria	Bifidobacteriales	Bifidobacteriaceae	Bifidobacterium	Bifidobacterium bifidum
Isolate148	631252134	Bacteria	Firmicutes	Bacilli	Lactobacillales	Lactobacillaceae	Lactobacillus	Lactobacillus rhamnosus
Isolate149	631252118	Bacteria	Actinobacteria	Coriobacteriia	Coriobacteriales	Coriobacteriaceae	Collinsella	Collinsella aerofaciens
Isolate150	631252118	Bacteria	Actinobacteria	Coriobacteriia	Coriobacteriales	Coriobacteriaceae	Collinsella	Collinsella aerofaciens
Isolate151	961555015	Bacteria	Actinobacteria	Actinobacteria	Bifidobacteriales	Bifidobacteriaceae	Bifidobacterium	Bifidobacterium faecale
Isolate152	961555015	Bacteria	Actinobacteria	Actinobacteria	Bifidobacteriales	Bifidobacteriaceae	Bifidobacterium	Bifidobacterium faecale
Isolate153	265678828	Bacteria	Firmicutes	Bacilli	Lactobacillales	Lactobacillaceae	Lactobacillus	Lactobacillus pentosus
Isolate154	545589044	Bacteria	Firmicutes	Clostridia	Clostridiales	Lachnospiraceae	Dorea	Dorea formicigenerans
Isolate155	265678656	Bacteria	Firmicutes	Clostridia	Clostridiales	Ruminococcaceae	Faecalibacterium	Faecalibacterium prausnitzii
Isolate156	444304209	Bacteria	Firmicutes	Clostridia	Clostridiales	Lachnospiraceae	unclassified	[Eubacterium] rectale
Isolate157	1137647753	Bacteria	Actinobacteria	Actinobacteria	Bifidobacteriales	Bifidobacteriaceae	Bifidobacterium	Bifidobacterium longum
Isolate158	961555015	Bacteria	Actinobacteria	Actinobacteria	Bifidobacteriales	Bifidobacteriaceae	Bifidobacterium	Bifidobacterium faecale
Isolate159	343200979	Bacteria	Firmicutes	Negativicutes	Veillonellales	Veillonellaceae	Dialister	Dialister succinatiphilus
Isolate160	228715354	Bacteria	Firmicutes	Erysipelotrichia	Erysipelotrichales	Erysipelotrichaceae	Catenibacterium	Catenibacterium mitsuokai
Isolate161	631253128	Bacteria	Firmicutes	Clostridia	Clostridiales	Lachnospiraceae	Fusicatenibacter	Fusicatenibacter saccharivorans
Isolate162	228715354	Bacteria	Firmicutes	Erysipelotrichia	Erysipelotrichales	Erysipelotrichaceae	Catenibacterium	Catenibacterium mitsuokai
Isolate163	631252134	Bacteria	Firmicutes	Bacilli	Lactobacillales	Lactobacillaceae	Lactobacillus	Lactobacillus rhamnosus
Isolate164	631252134	Bacteria	Firmicutes	Bacilli	Lactobacillales	Lactobacillaceae	Lactobacillus	Lactobacillus rhamnosus
Isolate165	1269801543	Bacteria	Actinobacteria	Actinobacteria	Bifidobacteriales	Bifidobacteriaceae	Bifidobacterium	Bifidobacterium adolescentis
Isolate166	631252118	Bacteria	Actinobacteria	Coriobacteriia	Coriobacteriales	Coriobacteriaceae	Collinsella	Collinsella aerofaciens
Isolate167	645320089	Bacteria	Firmicutes	Tissierellia	Tissierellales	Tissierellaceae	unclassified	[Clostridium] ultunense
Isolate168	631252118	Bacteria	Actinobacteria	Coriobacteriia	Coriobacteriales	Coriobacteriaceae	Collinsella	Collinsella aerofaciens
Isolate169	631252118	Bacteria	Actinobacteria	Coriobacteriia	Coriobacteriales	Coriobacteriaceae	Collinsella	Collinsella aerofaciens
Isolate170	961555015	Bacteria	Actinobacteria	Actinobacteria	Bifidobacteriales	Bifidobacteriaceae	Bifidobacterium	Bifidobacterium faecale
Isolate171	343201623	Bacteria	Proteobacteria	Gammaproteobacteria	Enterobacterales	Enterobacteriaceae	Enterobacter	Enterobacter ludwigii
Isolate172	343198924	Bacteria	Firmicutes	Clostridia	Clostridiales	Lachnospiraceae	Coprococcus	Coprococcus comes
Isolate173	343198924	Bacteria	Firmicutes	Clostridia	Clostridiales	Lachnospiraceae	Coprococcus	Coprococcus comes
Isolate174	343198520	Bacteria	Firmicutes	Bacilli	Lactobacillales	Streptococcaceae	Streptococcus	Streptococcus salivarius
Isolate175	1269801543	Bacteria	Actinobacteria	Actinobacteria	Bifidobacteriales	Bifidobacteriaceae	Bifidobacterium	Bifidobacterium adolescentis
Isolate176	219846739	Bacteria	Proteobacteria	Gammaproteobacteria	Enterobacterales	Enterobacteriaceae	Shigella	Shigella flexneri
Isolate177	631252213	Bacteria	Bacteroidetes	Bacteroidia	Bacteroidales	Prevotellaceae	Prevotella	Prevotella copri
Isolate178	645320089	Bacteria	Firmicutes	Tissierellia	Tissierellales	Tissierellaceae	unclassified	[Clostridium] ultunense
Isolate179	1137647753	Bacteria	Actinobacteria	Actinobacteria	Bifidobacteriales	Bifidobacteriaceae	Bifidobacterium	Bifidobacterium longum
Isolate180	645320089	Bacteria	Firmicutes	Tissierellia	Tissierellales	Tissierellaceae	unclassified	[Clostridium] ultunense
Isolate181	631251747	Bacteria	Bacteroidetes	Bacteroidia	Bacteroidales	Bacteroidaceae	Bacteroides	Bacteroides uniformis
Isolate182	265678828	Bacteria	Firmicutes	Bacilli	Lactobacillales	Lactobacillaceae	Lactobacillus	Lactobacillus pentosus
Isolate183	1137647753	Bacteria	Actinobacteria	Actinobacteria	Bifidobacteriales	Bifidobacteriaceae	Bifidobacterium	Bifidobacterium longum
Isolate184	343201623	Bacteria	Proteobacteria	Gammaproteobacteria	Enterobacterales	Enterobacteriaceae	Enterobacter	Enterobacter ludwigii
Isolate185	636560687	Bacteria	Firmicutes	Clostridia	Clostridiales	Ruminococcaceae	Ruminococcus	Ruminococcus faecis
Isolate186	343201091	Bacteria	Proteobacteria	Deltaproteobacteria	Desulfovibrionales	Desulfovibrionaceae	Desulfovibrio	Desulfovibrio piger
Isolate187	631252118	Bacteria	Actinobacteria	Coriobacteriia	Coriobacteriales	Coriobacteriaceae	Collinsella	Collinsella aerofaciens
Isolate188	645321680	Bacteria	Actinobacteria	Actinobacteria	Bifidobacteriales	Bifidobacteriaceae	Bifidobacterium	Bifidobacterium adolescentis
Isolate189	444304209	Bacteria	Firmicutes	Clostridia	Clostridiales	Lachnospiraceae	unclassified	[Eubacterium] rectale
Isolate190	631252134	Bacteria	Firmicutes	Bacilli	Lactobacillales	Lactobacillaceae	Lactobacillus	Lactobacillus rhamnosus
Isolate191	265678578	Bacteria	Firmicutes	Clostridia	Clostridiales	Lachnospiraceae	Dorea	Dorea longicatena
Isolate192	586661377	Bacteria	Actinobacteria	Actinobacteria	Bifidobacteriales	Bifidobacteriaceae	Bifidobacterium	Bifidobacterium dentium
Isolate193	310974936	Bacteria	Firmicutes	Clostridia	Clostridiales	Lachnospiraceae	Blautia	[Ruminococcus] gnavus
Isolate194	1269801543	Bacteria	Actinobacteria	Actinobacteria	Bifidobacteriales	Bifidobacteriaceae	Bifidobacterium	Bifidobacterium adolescentis
Isolate195	343200656	Bacteria	Bacteroidetes	Bacteroidia	Bacteroidales	Tannerellaceae	Parabacteroides	Parabacteroides merdae
Isolate196	645320089	Bacteria	Firmicutes	Tissierellia	Tissierellales	Tissierellaceae	unclassified	[Clostridium] ultunense
Isolate197	1269801543	Bacteria	Actinobacteria	Actinobacteria	Bifidobacteriales	Bifidobacteriaceae	Bifidobacterium	Bifidobacterium adolescentis
Isolate198	265678578	Bacteria	Firmicutes	Clostridia	Clostridiales	Lachnospiraceae	Dorea	Dorea longicatena
Isolate199	1269806089	Bacteria	Bacteroidetes	Bacteroidia	Bacteroidales	Bacteroidaceae	Bacteroides	Bacteroides fragilis
Isolate200	631252118	Bacteria	Actinobacteria	Coriobacteriia	Coriobacteriales	Coriobacteriaceae	Collinsella	Collinsella aerofaciens
Isolate201	343201281	Bacteria	Firmicutes	Clostridia	Clostridiales	Lachnospiraceae	Roseburia	Roseburia inulinivorans
Isolate202	1137647753	Bacteria	Actinobacteria	Actinobacteria	Bifidobacteriales	Bifidobacteriaceae	Bifidobacterium	Bifidobacterium longum
Isolate203	631252134	Bacteria	Firmicutes	Bacilli	Lactobacillales	Lactobacillaceae	Lactobacillus	Lactobacillus rhamnosus
Isolate204	631253128	Bacteria	Firmicutes	Clostridia	Clostridiales	Lachnospiraceae	Fusicatenibacter	Fusicatenibacter saccharivorans
Isolate205	645320089	Bacteria	Firmicutes	Tissierellia	Tissierellales	Tissierellaceae	unclassified	[Clostridium] ultunense
Isolate206	1137647753	Bacteria	Actinobacteria	Actinobacteria	Bifidobacteriales	Bifidobacteriaceae	Bifidobacterium	Bifidobacterium longum
Isolate207	1137647753	Bacteria	Actinobacteria	Actinobacteria	Bifidobacteriales	Bifidobacteriaceae	Bifidobacterium	Bifidobacterium longum
Isolate208	631252134	Bacteria	Firmicutes	Bacilli	Lactobacillales	Lactobacillaceae	Lactobacillus	Lactobacillus rhamnosus
Isolate209	1137647753	Bacteria	Actinobacteria	Actinobacteria	Bifidobacteriales	Bifidobacteriaceae	Bifidobacterium	Bifidobacterium longum
Isolate210	631253128	Bacteria	Firmicutes	Clostridia	Clostridiales	Lachnospiraceae	Fusicatenibacter	Fusicatenibacter saccharivorans
Isolate211	631252134	Bacteria	Firmicutes	Bacilli	Lactobacillales	Lactobacillaceae	Lactobacillus	Lactobacillus rhamnosus
Isolate212	310975253	Bacteria	Actinobacteria	Actinobacteria	Bifidobacteriales	Bifidobacteriaceae	Bifidobacterium	Bifidobacterium pseudocatenulatum
Isolate213	1137647753	Bacteria	Actinobacteria	Actinobacteria	Bifidobacteriales	Bifidobacteriaceae	Bifidobacterium	Bifidobacterium longum
Isolate214	631253128	Bacteria	Firmicutes	Clostridia	Clostridiales	Lachnospiraceae	Fusicatenibacter	Fusicatenibacter saccharivorans
Isolate215	631252046	Bacteria	Firmicutes	Clostridia	Clostridiales	Clostridiaceae	Clostridium	Clostridium butyricum
Isolate216	265678578	Bacteria	Firmicutes	Clostridia	Clostridiales	Lachnospiraceae	Dorea	Dorea longicatena
Isolate217	645321680	Bacteria	Actinobacteria	Actinobacteria	Bifidobacteriales	Bifidobacteriaceae	Bifidobacterium	Bifidobacterium adolescentis
Isolate218	265678656	Bacteria	Firmicutes	Clostridia	Clostridiales	Ruminococcaceae	Faecalibacterium	Faecalibacterium prausnitzii
Isolate219	1137647753	Bacteria	Actinobacteria	Actinobacteria	Bifidobacteriales	Bifidobacteriaceae	Bifidobacterium	Bifidobacterium longum
Isolate220	961555015	Bacteria	Actinobacteria	Actinobacteria	Bifidobacteriales	Bifidobacteriaceae	Bifidobacterium	Bifidobacterium faecale
Isolate221	265678578	Bacteria	Firmicutes	Clostridia	Clostridiales	Lachnospiraceae	Dorea	Dorea longicatena
Isolate222	961555015	Bacteria	Actinobacteria	Actinobacteria	Bifidobacteriales	Bifidobacteriaceae	Bifidobacterium	Bifidobacterium faecale
Isolate223	219846739	Bacteria	Proteobacteria	Gammaproteobacteria	Enterobacterales	Enterobacteriaceae	Shigella	Shigella flexneri
Isolate224	961555015	Bacteria	Actinobacteria	Actinobacteria	Bifidobacteriales	Bifidobacteriaceae	Bifidobacterium	Bifidobacterium faecale
Isolate225	444304209	Bacteria	Firmicutes	Clostridia	Clostridiales	Lachnospiraceae	unclassified	[Eubacterium] rectale
Isolate226	1109168034	Bacteria	Firmicutes	Erysipelotrichia	Erysipelotrichales	Erysipelotrichaceae	Longibaculum	Longibaculum muris
Isolate227	1137647753	Bacteria	Actinobacteria	Actinobacteria	Bifidobacteriales	Bifidobacteriaceae	Bifidobacterium	Bifidobacterium longum
Isolate228	631253128	Bacteria	Firmicutes	Clostridia	Clostridiales	Lachnospiraceae	Fusicatenibacter	Fusicatenibacter saccharivorans
Isolate229	265678578	Bacteria	Firmicutes	Clostridia	Clostridiales	Lachnospiraceae	Dorea	Dorea longicatena
Isolate230	1137647753	Bacteria	Actinobacteria	Actinobacteria	Bifidobacteriales	Bifidobacteriaceae	Bifidobacterium	Bifidobacterium longum
Isolate231	631252118	Bacteria	Actinobacteria	Coriobacteriia	Coriobacteriales	Coriobacteriaceae	Collinsella	Collinsella aerofaciens
Isolate232	961555015	Bacteria	Actinobacteria	Actinobacteria	Bifidobacteriales	Bifidobacteriaceae	Bifidobacterium	Bifidobacterium faecale
Isolate233	1137647753	Bacteria	Actinobacteria	Actinobacteria	Bifidobacteriales	Bifidobacteriaceae	Bifidobacterium	Bifidobacterium longum
Isolate234	265678578	Bacteria	Firmicutes	Clostridia	Clostridiales	Lachnospiraceae	Dorea	Dorea longicatena
Isolate235	961555015	Bacteria	Actinobacteria	Actinobacteria	Bifidobacteriales	Bifidobacteriaceae	Bifidobacterium	Bifidobacterium faecale
Isolate236	631252134	Bacteria	Firmicutes	Bacilli	Lactobacillales	Lactobacillaceae	Lactobacillus	Lactobacillus rhamnosus
Isolate237	631252134	Bacteria	Firmicutes	Bacilli	Lactobacillales	Lactobacillaceae	Lactobacillus	Lactobacillus rhamnosus
Isolate238	343200664	Bacteria	Bacteroidetes	Bacteroidia	Bacteroidales	Bacteroidaceae	Bacteroides	Bacteroides dorei
Isolate239	343206179	Bacteria	Actinobacteria	Actinobacteria	Bifidobacteriales	Bifidobacteriaceae	Bifidobacterium	Bifidobacterium bifidum
Isolate240	961555015	Bacteria	Actinobacteria	Actinobacteria	Bifidobacteriales	Bifidobacteriaceae	Bifidobacterium	Bifidobacterium faecale
Isolate241	961555015	Bacteria	Actinobacteria	Actinobacteria	Bifidobacteriales	Bifidobacteriaceae	Bifidobacterium	Bifidobacterium faecale
Isolate242	631252134	Bacteria	Firmicutes	Bacilli	Lactobacillales	Lactobacillaceae	Lactobacillus	Lactobacillus rhamnosus
Isolate243	343198509	Bacteria	Bacteroidetes	Bacteroidia	Bacteroidales	Bacteroidaceae	Bacteroides	Bacteroides massiliensis
Isolate244	645320089	Bacteria	Firmicutes	Tissierellia	Tissierellales	Tissierellaceae	unclassified	[Clostridium] ultunense
Isolate245	631252118	Bacteria	Actinobacteria	Coriobacteriia	Coriobacteriales	Coriobacteriaceae	Collinsella	Collinsella aerofaciens
Isolate246	631252118	Bacteria	Actinobacteria	Coriobacteriia	Coriobacteriales	Coriobacteriaceae	Collinsella	Collinsella aerofaciens
Isolate247	961555015	Bacteria	Actinobacteria	Actinobacteria	Bifidobacteriales	Bifidobacteriaceae	Bifidobacterium	Bifidobacterium faecale
Isolate248	631251878	Bacteria	Bacteroidetes	Bacteroidia	Bacteroidales	Tannerellaceae	Parabacteroides	Parabacteroides goldsteinii
Isolate249	631252134	Bacteria	Firmicutes	Bacilli	Lactobacillales	Lactobacillaceae	Lactobacillus	Lactobacillus rhamnosus
Isolate250	1137647753	Bacteria	Actinobacteria	Actinobacteria	Bifidobacteriales	Bifidobacteriaceae	Bifidobacterium	Bifidobacterium longum
Isolate251	645321680	Bacteria	Actinobacteria	Actinobacteria	Bifidobacteriales	Bifidobacteriaceae	Bifidobacterium	Bifidobacterium adolescentis
Isolate252	343206179	Bacteria	Actinobacteria	Actinobacteria	Bifidobacteriales	Bifidobacteriaceae	Bifidobacterium	Bifidobacterium bifidum
Isolate253	265678656	Bacteria	Firmicutes	Clostridia	Clostridiales	Ruminococcaceae	Faecalibacterium	Faecalibacterium prausnitzii
Isolate254	645320089	Bacteria	Firmicutes	Tissierellia	Tissierellales	Tissierellaceae	unclassified	[Clostridium] ultunense
Isolate255	343198924	Bacteria	Firmicutes	Clostridia	Clostridiales	Lachnospiraceae	Coprococcus	Coprococcus comes
Isolate256	265678578	Bacteria	Firmicutes	Clostridia	Clostridiales	Lachnospiraceae	Dorea	Dorea longicatena
Isolate257	636559630	Bacteria	Firmicutes	Clostridia	Clostridiales	Gracilibacteraceae	Gracilibacter	Gracilibacter thermotolerans
Isolate258	1137647753	Bacteria	Actinobacteria	Actinobacteria	Bifidobacteriales	Bifidobacteriaceae	Bifidobacterium	Bifidobacterium longum
Isolate259	961555015	Bacteria	Actinobacteria	Actinobacteria	Bifidobacteriales	Bifidobacteriaceae	Bifidobacterium	Bifidobacterium faecale
Isolate260	343201623	Bacteria	Proteobacteria	Gammaproteobacteria	Enterobacterales	Enterobacteriaceae	Enterobacter	Enterobacter ludwigii
Isolate261	645321680	Bacteria	Actinobacteria	Actinobacteria	Bifidobacteriales	Bifidobacteriaceae	Bifidobacterium	Bifidobacterium adolescentis
Isolate262	1269801543	Bacteria	Actinobacteria	Actinobacteria	Bifidobacteriales	Bifidobacteriaceae	Bifidobacterium	Bifidobacterium adolescentis
Isolate263	631252213	Bacteria	Bacteroidetes	Bacteroidia	Bacteroidales	Prevotellaceae	Prevotella	Prevotella copri
Isolate264	961555015	Bacteria	Actinobacteria	Actinobacteria	Bifidobacteriales	Bifidobacteriaceae	Bifidobacterium	Bifidobacterium faecale
Isolate265	1137647753	Bacteria	Actinobacteria	Actinobacteria	Bifidobacteriales	Bifidobacteriaceae	Bifidobacterium	Bifidobacterium longum
Isolate266	444304209	Bacteria	Firmicutes	Clostridia	Clostridiales	Lachnospiraceae	unclassified	[Eubacterium] rectale
Isolate267	645320089	Bacteria	Firmicutes	Tissierellia	Tissierellales	Tissierellaceae	unclassified	[Clostridium] ultunense
Isolate268	1269801543	Bacteria	Actinobacteria	Actinobacteria	Bifidobacteriales	Bifidobacteriaceae	Bifidobacterium	Bifidobacterium adolescentis
Isolate269	310975253	Bacteria	Actinobacteria	Actinobacteria	Bifidobacteriales	Bifidobacteriaceae	Bifidobacterium	Bifidobacterium pseudocatenulatum
Isolate270	545589044	Bacteria	Firmicutes	Clostridia	Clostridiales	Lachnospiraceae	Dorea	Dorea formicigenerans
Isolate271	631252140	Bacteria	Firmicutes	Bacilli	Lactobacillales	Lactobacillaceae	Lactobacillus	Lactobacillus plantarum
Isolate272	645320089	Bacteria	Firmicutes	Tissierellia	Tissierellales	Tissierellaceae	unclassified	[Clostridium] ultunense
Isolate273	631252118	Bacteria	Actinobacteria	Coriobacteriia	Coriobacteriales	Coriobacteriaceae	Collinsella	Collinsella aerofaciens
Isolate274	265678656	Bacteria	Firmicutes	Clostridia	Clostridiales	Ruminococcaceae	Faecalibacterium	Faecalibacterium prausnitzii
Isolate275	444304091	Bacteria	Bacteroidetes	Bacteroidia	Bacteroidales	Bacteroidaceae	Bacteroides	Bacteroides vulgatus
Isolate276	636558685	Bacteria	Firmicutes	Bacilli	Lactobacillales	Enterococcaceae	Enterococcus	Enterococcus faecium
Isolate277	343200979	Bacteria	Firmicutes	Negativicutes	Veillonellales	Veillonellaceae	Dialister	Dialister succinatiphilus
Isolate278	645321813	Bacteria	Firmicutes	Clostridia	Clostridiales	Lachnospiraceae	Blautia	Blautia obeum
Isolate279	631251700	Bacteria	Actinobacteria	Coriobacteriia	Eggerthellales	Eggerthellaceae	Slackia	Slackia piriformis
Isolate280	636560687	Bacteria	Firmicutes	Clostridia	Clostridiales	Ruminococcaceae	Ruminococcus	Ruminococcus faecis
Isolate281	645320089	Bacteria	Firmicutes	Tissierellia	Tissierellales	Tissierellaceae	unclassified	[Clostridium] ultunense
Isolate282	1269801543	Bacteria	Actinobacteria	Actinobacteria	Bifidobacteriales	Bifidobacteriaceae	Bifidobacterium	Bifidobacterium adolescentis
Isolate283	961555015	Bacteria	Actinobacteria	Actinobacteria	Bifidobacteriales	Bifidobacteriaceae	Bifidobacterium	Bifidobacterium faecale
Isolate284	645320089	Bacteria	Firmicutes	Tissierellia	Tissierellales	Tissierellaceae	unclassified	[Clostridium] ultunense
Isolate285	586661377	Bacteria	Actinobacteria	Actinobacteria	Bifidobacteriales	Bifidobacteriaceae	Bifidobacterium	Bifidobacterium dentium
Isolate286	1269801543	Bacteria	Actinobacteria	Actinobacteria	Bifidobacteriales	Bifidobacteriaceae	Bifidobacterium	Bifidobacterium adolescentis
Isolate287	645320089	Bacteria	Firmicutes	Tissierellia	Tissierellales	Tissierellaceae	unclassified	[Clostridium] ultunense
Isolate288	961555015	Bacteria	Actinobacteria	Actinobacteria	Bifidobacteriales	Bifidobacteriaceae	Bifidobacterium	Bifidobacterium faecale
Isolate289	631252134	Bacteria	Firmicutes	Bacilli	Lactobacillales	Lactobacillaceae	Lactobacillus	Lactobacillus rhamnosus
Isolate290	343198925	Bacteria	Firmicutes	Clostridia	Clostridiales	Lachnospiraceae	Coprococcus	Coprococcus eutactus
Isolate291	645321680	Bacteria	Actinobacteria	Actinobacteria	Bifidobacteriales	Bifidobacteriaceae	Bifidobacterium	Bifidobacterium adolescentis
Isolate292	444439587	Bacteria	Proteobacteria	Gammaproteobacteria	Enterobacterales	Enterobacteriaceae	Escherichia	Escherichia fergusonii
Isolate293	631251747	Bacteria	Bacteroidetes	Bacteroidia	Bacteroidales	Bacteroidaceae	Bacteroides	Bacteroides uniformis
Isolate294	631252118	Bacteria	Actinobacteria	Coriobacteriia	Coriobacteriales	Coriobacteriaceae	Collinsella	Collinsella aerofaciens
Isolate295	645320089	Bacteria	Firmicutes	Tissierellia	Tissierellales	Tissierellaceae	unclassified	[Clostridium] ultunense
Isolate296	343206179	Bacteria	Actinobacteria	Actinobacteria	Bifidobacteriales	Bifidobacteriaceae	Bifidobacterium	Bifidobacterium bifidum
Isolate297	219846739	Bacteria	Proteobacteria	Gammaproteobacteria	Enterobacterales	Enterobacteriaceae	Shigella	Shigella flexneri
Isolate298	1269801543	Bacteria	Actinobacteria	Actinobacteria	Bifidobacteriales	Bifidobacteriaceae	Bifidobacterium	Bifidobacterium adolescentis
Isolate299	961555015	Bacteria	Actinobacteria	Actinobacteria	Bifidobacteriales	Bifidobacteriaceae	Bifidobacterium	Bifidobacterium faecale
Isolate300	631253128	Bacteria	Firmicutes	Clostridia	Clostridiales	Lachnospiraceae	Fusicatenibacter	Fusicatenibacter saccharivorans
Isolate301	1137647753	Bacteria	Actinobacteria	Actinobacteria	Bifidobacteriales	Bifidobacteriaceae	Bifidobacterium	Bifidobacterium longum
Isolate302	631251747	Bacteria	Bacteroidetes	Bacteroidia	Bacteroidales	Bacteroidaceae	Bacteroides	Bacteroides uniformis
Isolate303	645320089	Bacteria	Firmicutes	Tissierellia	Tissierellales	Tissierellaceae	unclassified	[Clostridium] ultunense
Isolate304	219857563	Bacteria	Firmicutes	Tissierellia	Tissierellales	unclassified	Sporanaerobacter	Sporanaerobacter acetigenes
Isolate305	645321680	Bacteria	Actinobacteria	Actinobacteria	Bifidobacteriales	Bifidobacteriaceae	Bifidobacterium	Bifidobacterium adolescentis
Isolate306	631252118	Bacteria	Actinobacteria	Coriobacteriia	Coriobacteriales	Coriobacteriaceae	Collinsella	Collinsella aerofaciens
Isolate307	1137647753	Bacteria	Actinobacteria	Actinobacteria	Bifidobacteriales	Bifidobacteriaceae	Bifidobacterium	Bifidobacterium longum
Isolate308	444304209	Bacteria	Firmicutes	Clostridia	Clostridiales	Lachnospiraceae	unclassified	[Eubacterium] rectale
Isolate309	545589044	Bacteria	Firmicutes	Clostridia	Clostridiales	Lachnospiraceae	Dorea	Dorea formicigenerans
Isolate310	631251742	Bacteria	Bacteroidetes	Bacteroidia	Bacteroidales	Bacteroidaceae	Bacteroides	Bacteroides ovatus
Isolate311	961555015	Bacteria	Actinobacteria	Actinobacteria	Bifidobacteriales	Bifidobacteriaceae	Bifidobacterium	Bifidobacterium faecale
Isolate312	961555015	Bacteria	Actinobacteria	Actinobacteria	Bifidobacteriales	Bifidobacteriaceae	Bifidobacterium	Bifidobacterium faecale
Isolate313	1137647753	Bacteria	Actinobacteria	Actinobacteria	Bifidobacteriales	Bifidobacteriaceae	Bifidobacterium	Bifidobacterium longum
Isolate314	1109168034	Bacteria	Firmicutes	Erysipelotrichia	Erysipelotrichales	Erysipelotrichaceae	Longibaculum	Longibaculum muris
Isolate315	265678578	Bacteria	Firmicutes	Clostridia	Clostridiales	Lachnospiraceae	Dorea	Dorea longicatena
Isolate316	228715354	Bacteria	Firmicutes	Erysipelotrichia	Erysipelotrichales	Erysipelotrichaceae	Catenibacterium	Catenibacterium mitsuokai
Isolate317	631252118	Bacteria	Actinobacteria	Coriobacteriia	Coriobacteriales	Coriobacteriaceae	Collinsella	Collinsella aerofaciens
Isolate318	631252134	Bacteria	Firmicutes	Bacilli	Lactobacillales	Lactobacillaceae	Lactobacillus	Lactobacillus rhamnosus
Isolate319	1269801543	Bacteria	Actinobacteria	Actinobacteria	Bifidobacteriales	Bifidobacteriaceae	Bifidobacterium	Bifidobacterium adolescentis
Isolate320	645321680	Bacteria	Actinobacteria	Actinobacteria	Bifidobacteriales	Bifidobacteriaceae	Bifidobacterium	Bifidobacterium adolescentis
Isolate321	631252134	Bacteria	Firmicutes	Bacilli	Lactobacillales	Lactobacillaceae	Lactobacillus	Lactobacillus rhamnosus
Isolate322	631252134	Bacteria	Firmicutes	Bacilli	Lactobacillales	Lactobacillaceae	Lactobacillus	Lactobacillus rhamnosus
Isolate323	631252134	Bacteria	Firmicutes	Bacilli	Lactobacillales	Lactobacillaceae	Lactobacillus	Lactobacillus rhamnosus
Isolate324	961555015	Bacteria	Actinobacteria	Actinobacteria	Bifidobacteriales	Bifidobacteriaceae	Bifidobacterium	Bifidobacterium faecale
Isolate325	1137647753	Bacteria	Actinobacteria	Actinobacteria	Bifidobacteriales	Bifidobacteriaceae	Bifidobacterium	Bifidobacterium longum
Isolate326	1109168034	Bacteria	Firmicutes	Erysipelotrichia	Erysipelotrichales	Erysipelotrichaceae	Longibaculum	Longibaculum muris
Isolate327	636559630	Bacteria	Firmicutes	Clostridia	Clostridiales	Gracilibacteraceae	Gracilibacter	Gracilibacter thermotolerans
Isolate328	631252118	Bacteria	Actinobacteria	Coriobacteriia	Coriobacteriales	Coriobacteriaceae	Collinsella	Collinsella aerofaciens
Isolate329	1269801543	Bacteria	Actinobacteria	Actinobacteria	Bifidobacteriales	Bifidobacteriaceae	Bifidobacterium	Bifidobacterium adolescentis
Isolate330	631252134	Bacteria	Firmicutes	Bacilli	Lactobacillales	Lactobacillaceae	Lactobacillus	Lactobacillus rhamnosus
Isolate331	343200979	Bacteria	Firmicutes	Negativicutes	Veillonellales	Veillonellaceae	Dialister	Dialister succinatiphilus
Isolate332	219857122	Bacteria	Firmicutes	Clostridia	Clostridiales	Lachnospiraceae	Coprococcus	Coprococcus catus
Isolate333	631252118	Bacteria	Actinobacteria	Coriobacteriia	Coriobacteriales	Coriobacteriaceae	Collinsella	Collinsella aerofaciens
Isolate334	645320089	Bacteria	Firmicutes	Tissierellia	Tissierellales	Tissierellaceae	unclassified	[Clostridium] ultunense
Isolate335	631253128	Bacteria	Firmicutes	Clostridia	Clostridiales	Lachnospiraceae	Fusicatenibacter	Fusicatenibacter saccharivorans
Isolate336	1269801543	Bacteria	Actinobacteria	Actinobacteria	Bifidobacteriales	Bifidobacteriaceae	Bifidobacterium	Bifidobacterium adolescentis
Isolate337	631251747	Bacteria	Bacteroidetes	Bacteroidia	Bacteroidales	Bacteroidaceae	Bacteroides	Bacteroides uniformis
Isolate338	631252118	Bacteria	Actinobacteria	Coriobacteriia	Coriobacteriales	Coriobacteriaceae	Collinsella	Collinsella aerofaciens
Isolate339	631252134	Bacteria	Firmicutes	Bacilli	Lactobacillales	Lactobacillaceae	Lactobacillus	Lactobacillus rhamnosus
Isolate340	631253128	Bacteria	Firmicutes	Clostridia	Clostridiales	Lachnospiraceae	Fusicatenibacter	Fusicatenibacter saccharivorans
Isolate341	228715354	Bacteria	Firmicutes	Erysipelotrichia	Erysipelotrichales	Erysipelotrichaceae	Catenibacterium	Catenibacterium mitsuokai
Isolate342	645321680	Bacteria	Actinobacteria	Actinobacteria	Bifidobacteriales	Bifidobacteriaceae	Bifidobacterium	Bifidobacterium adolescentis
Isolate343	645321680	Bacteria	Actinobacteria	Actinobacteria	Bifidobacteriales	Bifidobacteriaceae	Bifidobacterium	Bifidobacterium adolescentis
Isolate344	645321680	Bacteria	Actinobacteria	Actinobacteria	Bifidobacteriales	Bifidobacteriaceae	Bifidobacterium	Bifidobacterium adolescentis
Isolate345	1269801543	Bacteria	Actinobacteria	Actinobacteria	Bifidobacteriales	Bifidobacteriaceae	Bifidobacterium	Bifidobacterium adolescentis
Isolate346	645320089	Bacteria	Firmicutes	Tissierellia	Tissierellales	Tissierellaceae	unclassified	[Clostridium] ultunense
Isolate347	645321680	Bacteria	Actinobacteria	Actinobacteria	Bifidobacteriales	Bifidobacteriaceae	Bifidobacterium	Bifidobacterium adolescentis
Isolate348	444304091	Bacteria	Bacteroidetes	Bacteroidia	Bacteroidales	Bacteroidaceae	Bacteroides	Bacteroides vulgatus
Isolate349	631252134	Bacteria	Firmicutes	Bacilli	Lactobacillales	Lactobacillaceae	Lactobacillus	Lactobacillus rhamnosus
Isolate350	631252134	Bacteria	Firmicutes	Bacilli	Lactobacillales	Lactobacillaceae	Lactobacillus	Lactobacillus rhamnosus
Isolate351	265678578	Bacteria	Firmicutes	Clostridia	Clostridiales	Lachnospiraceae	Dorea	Dorea longicatena
Isolate352	961555015	Bacteria	Actinobacteria	Actinobacteria	Bifidobacteriales	Bifidobacteriaceae	Bifidobacterium	Bifidobacterium faecale
Isolate353	343201623	Bacteria	Proteobacteria	Gammaproteobacteria	Enterobacterales	Enterobacteriaceae	Enterobacter	Enterobacter ludwigii
Isolate354	631252134	Bacteria	Firmicutes	Bacilli	Lactobacillales	Lactobacillaceae	Lactobacillus	Lactobacillus rhamnosus
Isolate355	631253128	Bacteria	Firmicutes	Clostridia	Clostridiales	Lachnospiraceae	Fusicatenibacter	Fusicatenibacter saccharivorans
Isolate356	631253128	Bacteria	Firmicutes	Clostridia	Clostridiales	Lachnospiraceae	Fusicatenibacter	Fusicatenibacter saccharivorans
Isolate357	310975072	Bacteria	Firmicutes	Bacilli	Lactobacillales	Streptococcaceae	Streptococcus	Streptococcus australis
Isolate358	343206179	Bacteria	Actinobacteria	Actinobacteria	Bifidobacteriales	Bifidobacteriaceae	Bifidobacterium	Bifidobacterium bifidum
Isolate359	1137647753	Bacteria	Actinobacteria	Actinobacteria	Bifidobacteriales	Bifidobacteriaceae	Bifidobacterium	Bifidobacterium longum
Isolate360	1137647753	Bacteria	Actinobacteria	Actinobacteria	Bifidobacteriales	Bifidobacteriaceae	Bifidobacterium	Bifidobacterium longum
Isolate361	219846739	Bacteria	Proteobacteria	Gammaproteobacteria	Enterobacterales	Enterobacteriaceae	Shigella	Shigella flexneri
Isolate362	961555015	Bacteria	Actinobacteria	Actinobacteria	Bifidobacteriales	Bifidobacteriaceae	Bifidobacterium	Bifidobacterium faecale
Isolate363	631252118	Bacteria	Actinobacteria	Coriobacteriia	Coriobacteriales	Coriobacteriaceae	Collinsella	Collinsella aerofaciens
Isolate364	645320089	Bacteria	Firmicutes	Tissierellia	Tissierellales	Tissierellaceae	unclassified	[Clostridium] ultunense
Isolate365	265678578	Bacteria	Firmicutes	Clostridia	Clostridiales	Lachnospiraceae	Dorea	Dorea longicatena
Isolate366	631252118	Bacteria	Actinobacteria	Coriobacteriia	Coriobacteriales	Coriobacteriaceae	Collinsella	Collinsella aerofaciens
Isolate367	645321680	Bacteria	Actinobacteria	Actinobacteria	Bifidobacteriales	Bifidobacteriaceae	Bifidobacterium	Bifidobacterium adolescentis
Isolate368	631252134	Bacteria	Firmicutes	Bacilli	Lactobacillales	Lactobacillaceae	Lactobacillus	Lactobacillus rhamnosus
Isolate369	586661377	Bacteria	Actinobacteria	Actinobacteria	Bifidobacteriales	Bifidobacteriaceae	Bifidobacterium	Bifidobacterium dentium
Isolate370	631252134	Bacteria	Firmicutes	Bacilli	Lactobacillales	Lactobacillaceae	Lactobacillus	Lactobacillus rhamnosus
Isolate371	695103135	Bacteria	Firmicutes	Bacilli	Lactobacillales	Enterococcaceae	Enterococcus	Enterococcus gallinarum
Isolate372	961555015	Bacteria	Actinobacteria	Actinobacteria	Bifidobacteriales	Bifidobacteriaceae	Bifidobacterium	Bifidobacterium faecale
Isolate373	1137647753	Bacteria	Actinobacteria	Actinobacteria	Bifidobacteriales	Bifidobacteriaceae	Bifidobacterium	Bifidobacterium longum
Isolate374	1109168034	Bacteria	Firmicutes	Erysipelotrichia	Erysipelotrichales	Erysipelotrichaceae	Longibaculum	Longibaculum muris
Isolate375	631252134	Bacteria	Firmicutes	Bacilli	Lactobacillales	Lactobacillaceae	Lactobacillus	Lactobacillus rhamnosus
Isolate376	1137647753	Bacteria	Actinobacteria	Actinobacteria	Bifidobacteriales	Bifidobacteriaceae	Bifidobacterium	Bifidobacterium longum
Isolate377	645321680	Bacteria	Actinobacteria	Actinobacteria	Bifidobacteriales	Bifidobacteriaceae	Bifidobacterium	Bifidobacterium adolescentis
Isolate378	636560687	Bacteria	Firmicutes	Clostridia	Clostridiales	Ruminococcaceae	Ruminococcus	Ruminococcus faecis
Isolate379	631252134	Bacteria	Firmicutes	Bacilli	Lactobacillales	Lactobacillaceae	Lactobacillus	Lactobacillus rhamnosus
Isolate380	1277396349	Bacteria	Firmicutes	Clostridia	Clostridiales	Clostridiaceae	Butyricicoccus	Butyricicoccus faecihominis
Isolate381	631252134	Bacteria	Firmicutes	Bacilli	Lactobacillales	Lactobacillaceae	Lactobacillus	Lactobacillus rhamnosus

## Sheet: Isolate technical replicates
	Library Loading Concentration (nM)
Isolate ID	R1	R2	R3	R4	R5	R6
Isolate004	0.01	0.03	0.05	0.06	0.09	0.12
Isolate009	0.01	0.03	0.05	0.06	0.09	0.12
Isolate010	0.01	0.03	0.05	0.06	0.09	0.12
Isolate011	0.03	0.06	0.09	0.12
Isolate013	0.01	0.03	0.05	0.06	0.09	0.12
Isolate016	0.03	0.06	0.09	0.12	0.15
Isolate020	0.01	0.03	0.05	0.06	0.09	0.12
Isolate023	0.03	0.06	0.09	0.12
Isolate028	0.03	0.06	0.09	0.12	0.15
Isolate031	0.01	0.03	0.05	0.06	0.09	0.12
Isolate032	0.03	0.06	0.09	0.12
Isolate036	0.03	0.06	0.09	0.12	0.15
Isolate037	0.01	0.03	0.05	0.06	0.09	0.12
Isolate041	0.03	0.06	0.09	0.12	0.15
Isolate046	0.03	0.06	0.09	0.12	0.15
Isolate047	0.03	0.06	0.09	0.12
Isolate049	0.01	0.03	0.05	0.06	0.09	0.12
Isolate052	0.03	0.06	0.09	0.12
Isolate054	0.01	0.03	0.05	0.06	0.09	0.12
Isolate056	0.01	0.03	0.05
Isolate060	0.03	0.06	0.09	0.12	0.15
Isolate061	0.03	0.06	0.09	0.12	0.15
Isolate064	0.01	0.03	0.05	0.06	0.09	0.12
Isolate065	0.03	0.06	0.09	0.12
Isolate067	0.03	0.06	0.09	0.12
Isolate068	0.01	0.03	0.05
Isolate069	0.01	0.03	0.05	0.06	0.09	0.12
Isolate072	0.03	0.06	0.09	0.12	0.15
Isolate076	0.03	0.06	0.09	0.12	0.15
Isolate077	0.01	0.03	0.05	0.06	0.09	0.12
Isolate078	0.01	0.03	0.05	0.06	0.09	0.12
Isolate080	0.01	0.03	0.05	0.06	0.09	0.12
Isolate081	0.03	0.06	0.09	0.12	0.15
Isolate082	0.03	0.06	0.09	0.12
Isolate088	0.03	0.06	0.09	0.12	0.15
Isolate089	0.03	0.06	0.09	0.12	0.15
Isolate093	0.01	0.03	0.05	0.06	0.09	0.12
Isolate094	0.03	0.06	0.09	0.12	0.15
Isolate095	0.01	0.03	0.05	0.06	0.09	0.12
Isolate096	0.03	0.06	0.09	0.12
Isolate098	0.03	0.06	0.09	0.12	0.15
Isolate100	0.01	0.03	0.05	0.06	0.09	0.12
Isolate103	0.01	0.03	0.05
Isolate106	0.01	0.03	0.05
Isolate107	0.03	0.06	0.09	0.12
Isolate108	0.03	0.06	0.09	0.12
Isolate110	0.01	0.03	0.05	0.06	0.09	0.12
Isolate111	0.03	0.06	0.09	0.12
Isolate112	0.01	0.03	0.05	0.06	0.09	0.12
Isolate117	0.03	0.06	0.09	0.12
Isolate119	0.03	0.06	0.09	0.12
Isolate126	0.03	0.06	0.09	0.12	0.15
Isolate127	0.01	0.03	0.05	0.06	0.09	0.12
Isolate133	0.01	0.03	0.05	0.06	0.09	0.12
Isolate136	0.03	0.06	0.09	0.12
Isolate137	0.03	0.06	0.09	0.12
Isolate138	0.03	0.06	0.09	0.12	0.15
Isolate139	0.03	0.06	0.09	0.12	0.15
Isolate140	0.01	0.03	0.05	0.06	0.09	0.12
Isolate141	0.03	0.06	0.09	0.12	0.15
Isolate143	0.01	0.03	0.05	0.06	0.09	0.12
Isolate145	0.03	0.06	0.09	0.12
Isolate146	0.01	0.03	0.05	0.06	0.09	0.12
Isolate148	0.03	0.06	0.09	0.12
Isolate149	0.03	0.06	0.09	0.12
Isolate150	0.03	0.06	0.09	0.12
Isolate151	0.01	0.03	0.05	0.06	0.09	0.12
Isolate152	0.03	0.06	0.09	0.12
Isolate154	0.01	0.03	0.05	0.06	0.09	0.12
Isolate155	0.03	0.06	0.09	0.12
Isolate156	0.03	0.06	0.09	0.12	0.15
Isolate157	0.03	0.06	0.09	0.12	0.15
Isolate160	0.01	0.03	0.05	0.06	0.09	0.12
Isolate161	0.03	0.06	0.09	0.12
Isolate162	0.01	0.03	0.05	0.06	0.09	0.12
Isolate163	0.03	0.06	0.09	0.12
Isolate164	0.03	0.06	0.09	0.12	0.15
Isolate166	0.03	0.06	0.09	0.12	0.15
Isolate168	0.03	0.06	0.09	0.12	0.15
Isolate169	0.03	0.06	0.09	0.12
Isolate172	0.01	0.03	0.05	0.06	0.09	0.12
Isolate174	0.01	0.03	0.05	0.06	0.09	0.12
Isolate182	0.03	0.06	0.09	0.12
Isolate187	0.03	0.06	0.09	0.12	0.15
Isolate190	0.03	0.06	0.09	0.12	0.15
Isolate191	0.01	0.03	0.05	0.06	0.09	0.12
Isolate198	0.03	0.06	0.09	0.12
Isolate200	0.03	0.06	0.09	0.12	0.15
Isolate203	0.03	0.06	0.09	0.12
Isolate208	0.03	0.06	0.09	0.12	0.15
Isolate210	0.01	0.03	0.05	0.06	0.09	0.12
Isolate211	0.03	0.06	0.09	0.12
Isolate213	0.01	0.03	0.05	0.06	0.09	0.12
Isolate214	0.01	0.03	0.05	0.06	0.09	0.12
Isolate218	0.03	0.06	0.09	0.12
Isolate220	0.03	0.06	0.09	0.12
Isolate221	0.01	0.03	0.05	0.06	0.09	0.12
Isolate225	0.03	0.06	0.09	0.12	0.15
Isolate228	0.03	0.06	0.09	0.12	0.15
Isolate229	0.01	0.03	0.05	0.06	0.09	0.12
Isolate231	0.03	0.06	0.09	0.12
Isolate233	0.01	0.03	0.05	0.06	0.09	0.12
Isolate234	0.01	0.03	0.05	0.06	0.09	0.12
Isolate235	0.03	0.06	0.09	0.12
Isolate236	0.03	0.06	0.09	0.12
Isolate237	0.03	0.06	0.09	0.12	0.15
Isolate239	0.03	0.06	0.09	0.12
Isolate240	0.03	0.06	0.09	0.12	0.15
Isolate242	0.03	0.06	0.09	0.12	0.15
Isolate245	0.01	0.03	0.05	0.06	0.09	0.12
Isolate246	0.01	0.03	0.05	0.06	0.09	0.12
Isolate249	0.03	0.06	0.09	0.12
Isolate252	0.03	0.06	0.09	0.12
Isolate253	0.01	0.03	0.05	0.06	0.09	0.12
Isolate257	0.01	0.03	0.05
Isolate262	0.03	0.06	0.09	0.12	0.15
Isolate266	0.03	0.06	0.09	0.12	0.15
Isolate271	0.03	0.06	0.09	0.12
Isolate273	0.03	0.06	0.09	0.12	0.15
Isolate276	0.03	0.06	0.09	0.12
Isolate280	0.03	0.06	0.09	0.12
Isolate289	0.03	0.06	0.09	0.12	0.15
Isolate294	0.01	0.03	0.05	0.06	0.09	0.12
Isolate296	0.03	0.06	0.09	0.12
Isolate299	0.01	0.03	0.05	0.06	0.09	0.12
Isolate300	0.03	0.06	0.09	0.12	0.15
Isolate301	0.03	0.06	0.09	0.12	0.15
Isolate308	0.03	0.06	0.09	0.12
Isolate311	0.01	0.03	0.05	0.06	0.09	0.12
Isolate315	0.03	0.06	0.09	0.12
Isolate316	0.01	0.03	0.05	0.06	0.09	0.12
Isolate317	0.01	0.03	0.05	0.06	0.09	0.12
Isolate318	0.03	0.06	0.09	0.12	0.15
Isolate321	0.03	0.06	0.09	0.12
Isolate322	0.03	0.06	0.09	0.12	0.15
Isolate323	0.03	0.06	0.09	0.12	0.15
Isolate324	0.03	0.06	0.09	0.12
Isolate326	0.03	0.06	0.09	0.12
Isolate327	0.01	0.03	0.05
Isolate328	0.01	0.03	0.05	0.06	0.09	0.12
Isolate330	0.03	0.06	0.09	0.12
Isolate332	0.03	0.06	0.09	0.12
Isolate333	0.03	0.06	0.09	0.12	0.15
Isolate335	0.03	0.06	0.09	0.12	0.15
Isolate338	0.03	0.06	0.09	0.12
Isolate339	0.03	0.06	0.09	0.12
Isolate340	0.01	0.03	0.05	0.06	0.09	0.12
Isolate347	0.03	0.06	0.09	0.12	0.15
Isolate349	0.03	0.06	0.09	0.12	0.15
Isolate350	0.03	0.06	0.09	0.12
Isolate354	0.03	0.06	0.09	0.12	0.15
Isolate355	0.01	0.03	0.05	0.06	0.09	0.12
Isolate356	0.03	0.06	0.09	0.12	0.15
Isolate358	0.03	0.06	0.09	0.12
Isolate362	0.03	0.06	0.09	0.12	0.15
Isolate363	0.01	0.03	0.05	0.06	0.09	0.12
Isolate365	0.01	0.03	0.05	0.06	0.09	0.12
Isolate366	0.01	0.03	0.05	0.06	0.09	0.12
Isolate368	0.03	0.06	0.09	0.12	0.15
Isolate370	0.03	0.06	0.09	0.12	0.15
Isolate375	0.03	0.06	0.09	0.12
Isolate377	0.03	0.06	0.09	0.12	0.15
Isolate378	0.03	0.06	0.09	0.12
Isolate379	0.03	0.06	0.09	0.12	0.15
Isolate381	0.03	0.06	0.09	0.12	0.15

## Sheet: Isolate Sequencing Depths
Isolate ID	Number of Reads
Isolate001	756
Isolate002	754
Isolate003	2990
Isolate004	5217
Isolate005	703
Isolate006	1367
Isolate007	2722
Isolate008	3224
Isolate009	4679
Isolate010	4059
Isolate011	2597
Isolate012	2362
Isolate013	4572
Isolate014	3427
Isolate015	2363
Isolate016	3658
Isolate017	1003
Isolate018	714
Isolate019	615
Isolate020	5863
Isolate021	730
Isolate022	2910
Isolate023	2737
Isolate024	2362
Isolate025	667
Isolate026	613
Isolate027	773
Isolate028	3197
Isolate029	2815
Isolate030	2389
Isolate031	3619
Isolate032	2303
Isolate033	209
Isolate034	3089
Isolate035	1041
Isolate036	3023
Isolate037	961
Isolate038	1268
Isolate039	733
Isolate040	660
Isolate041	2300
Isolate042	618
Isolate043	709
Isolate044	427
Isolate045	700
Isolate046	2166
Isolate047	2648
Isolate048	633
Isolate049	6897
Isolate050	1186
Isolate051	2617
Isolate052	2321
Isolate053	2772
Isolate054	5442
Isolate055	1027
Isolate056	404
Isolate057	2866
Isolate058	3733
Isolate059	2441
Isolate060	2609
Isolate061	3015
Isolate062	2605
Isolate063	3722
Isolate064	3570
Isolate065	3207
Isolate066	1603
Isolate067	1867
Isolate068	2955
Isolate069	4447
Isolate070	3342
Isolate071	2490
Isolate072	3851
Isolate073	566
Isolate074	747
Isolate075	281
Isolate076	3200
Isolate077	6672
Isolate078	3466
Isolate079	892
Isolate080	4130
Isolate081	2454
Isolate082	3284
Isolate083	573
Isolate084	2106
Isolate085	558
Isolate086	2384
Isolate087	714
Isolate088	2843
Isolate089	3263
Isolate090	366
Isolate091	630
Isolate092	2498
Isolate093	5706
Isolate094	3399
Isolate095	4045
Isolate096	2504
Isolate097	3296
Isolate098	4110
Isolate099	2576
Isolate100	4633
Isolate101	3752
Isolate102	762
Isolate103	937
Isolate104	602
Isolate105	3353
Isolate106	436
Isolate107	1854
Isolate108	2652
Isolate109	519
Isolate110	4974
Isolate111	2291
Isolate112	6074
Isolate113	2189
Isolate114	2982
Isolate115	3077
Isolate116	3130
Isolate117	2186
Isolate118	1323
Isolate119	2357
Isolate120	3169
Isolate121	853
Isolate122	2653
Isolate123	788
Isolate124	3027
Isolate125	696
Isolate126	2200
Isolate127	2693
Isolate128	2900
Isolate129	467
Isolate130	1048
Isolate131	9957
Isolate132	2860
Isolate133	6029
Isolate134	813
Isolate135	2893
Isolate136	2151
Isolate137	1589
Isolate138	2868
Isolate139	3059
Isolate140	2746
Isolate141	2591
Isolate142	817
Isolate143	4015
Isolate144	2620
Isolate145	1876
Isolate146	5269
Isolate147	2456
Isolate148	2451
Isolate149	1324
Isolate150	1864
Isolate151	5084
Isolate152	2095
Isolate153	37127
Isolate154	5811
Isolate155	2827
Isolate156	4596
Isolate157	2779
Isolate158	2757
Isolate159	291
Isolate160	1748
Isolate161	2496
Isolate162	5554
Isolate163	3232
Isolate164	3058
Isolate165	619
Isolate166	2856
Isolate167	949
Isolate168	3307
Isolate169	1992
Isolate170	3271
Isolate171	455
Isolate172	4640
Isolate173	719
Isolate174	717
Isolate175	2692
Isolate176	704
Isolate177	665
Isolate178	961
Isolate179	729
Isolate180	1437
Isolate181	200
Isolate182	2254
Isolate183	558
Isolate184	545
Isolate185	2294
Isolate186	255
Isolate187	564
Isolate188	3015
Isolate189	2902
Isolate190	3161
Isolate191	6494
Isolate192	644
Isolate193	2696
Isolate194	676
Isolate195	1819
Isolate196	777
Isolate197	3280
Isolate198	2596
Isolate199	920
Isolate200	2168
Isolate201	2939
Isolate202	3109
Isolate203	3145
Isolate204	2851
Isolate205	945
Isolate206	678
Isolate207	699
Isolate208	4566
Isolate209	665
Isolate210	4423
Isolate211	3187
Isolate212	724
Isolate213	6531
Isolate214	3721
Isolate215	591
Isolate216	2808
Isolate217	647
Isolate218	2221
Isolate219	664
Isolate220	1685
Isolate221	2418
Isolate222	2749
Isolate223	4701
Isolate224	673
Isolate225	1455
Isolate226	3516
Isolate227	3620
Isolate228	1329
Isolate229	7358
Isolate230	631
Isolate231	1857
Isolate232	2242
Isolate233	3327
Isolate234	5515
Isolate235	1576
Isolate236	2998
Isolate237	3229
Isolate238	255
Isolate239	2048
Isolate240	2830
Isolate241	495
Isolate242	4375
Isolate243	1390
Isolate244	1321
Isolate245	4420
Isolate246	3422
Isolate247	2732
Isolate248	1340
Isolate249	2656
Isolate250	2654
Isolate251	2825
Isolate252	2930
Isolate253	5218
Isolate254	1470
Isolate255	2638
Isolate256	2723
Isolate257	305
Isolate258	766
Isolate259	3252
Isolate260	209
Isolate261	621
Isolate262	2574
Isolate263	1817
Isolate264	2365
Isolate265	642
Isolate266	2579
Isolate267	1551
Isolate268	2826
Isolate269	836
Isolate270	3024
Isolate271	2056
Isolate272	1169
Isolate273	2392
Isolate274	2629
Isolate275	1617
Isolate276	2146
Isolate277	282
Isolate278	2500
Isolate279	3296
Isolate280	2730
Isolate281	1170
Isolate282	515
Isolate283	2229
Isolate284	883
Isolate285	806
Isolate286	2602
Isolate287	1122
Isolate288	3467
Isolate289	3678
Isolate290	2993
Isolate291	792
Isolate292	529
Isolate293	612
Isolate294	4607
Isolate295	956
Isolate296	2632
Isolate297	337
Isolate298	558
Isolate299	3451
Isolate300	2425
Isolate301	3584
Isolate302	498
Isolate303	1104
Isolate304	289
Isolate305	629
Isolate306	2367
Isolate307	3218
Isolate308	2818
Isolate309	2569
Isolate310	3259
Isolate311	5132
Isolate312	2527
Isolate313	3164
Isolate314	228
Isolate315	2677
Isolate316	6073
Isolate317	3988
Isolate318	3565
Isolate319	2306
Isolate320	3201
Isolate321	2545
Isolate322	3732
Isolate323	3463
Isolate324	1595
Isolate325	2995
Isolate326	2860
Isolate327	276
Isolate328	4253
Isolate329	3084
Isolate330	3047
Isolate331	294
Isolate332	1140
Isolate333	2635
Isolate334	1350
Isolate335	3683
Isolate336	2437
Isolate337	1138
Isolate338	1991
Isolate339	2364
Isolate340	5221
Isolate341	3293
Isolate342	688
Isolate343	604
Isolate344	662
Isolate345	3051
Isolate346	547
Isolate347	2757
Isolate348	440
Isolate349	3496
Isolate350	3229
Isolate351	2166
Isolate352	2763
Isolate353	397
Isolate354	3829
Isolate355	4075
Isolate356	2799
Isolate357	622
Isolate358	2726
Isolate359	755
Isolate360	3104
Isolate361	511
Isolate362	2488
Isolate363	5230
Isolate364	790
Isolate365	3771
Isolate366	4750
Isolate367	750
Isolate368	4024
Isolate369	682
Isolate370	4206
Isolate371	478
Isolate372	2808
Isolate373	556
Isolate374	741
Isolate375	2786
Isolate376	3223
Isolate377	2394
Isolate378	2565
Isolate379	3582
Isolate380	1816
Isolate381	3689

## Sheet: Isolate Substitutions
Isolate ID	0	1	2	3	4	5	6	7	8	9	10	11	12	13	14	15	16	17	18	19	20	21	22	23	24	25	26	27	28	29	30	31	32	33	34	35	36	37	38	39	40	41	42	43	44	45	46	47	48
Isolate001	0	0	0	1	1	2	2	0	0	0	0	3	3	0	0	1	1	0	1	0	0	1	0	1	0	0	0	2	2	0	0	2	2	2	0	0	1	1	3	0	0	0	0	2	0	0	0	1	0
Isolate002	0	0	0	0	3	3	0	0	1	1	1	0	0	1	0	1	0	1	3	0	0	0	1	0	1	2	0	1	2	0	0	0	1	0	1	0	0	1	2	2	1	0	0	0	0	0	1	2	2
Isolate003	0	0	0	0	1	3	1	0	2	2	4	2	4	2	5	5	0	1	2	3	7	0	3	6	5	5	4	4	3	1	0	6	4	2	1	1	3	6	0	1	1	2	2	1	0	8	1	3	3
Isolate004	0	0	0	3	7	1	2	4	2	2	2	3	7	9	8	4	4	5	7	1	4	1	1	8	4	8	2	6	1	3	0	1	3	0	3	4	7	3	6	5	4	2	4	4	1	2	3	0	1
Isolate005	0	0	0	0	0	0	0	0	0	0	2	0	0	0	0	0	0	0	0	0	0	0	0	3	0	0	1	0	0	0	0	0	0	2	0	0	0	1	0	0	0	0	1	2	2	1	0	1	130
Isolate006	0	0	0	0	1	2	0	0	1	0	0	0	1	1	1	0	1	0	0	1	1	0	0	3	1	0	0	0	0	1	1	1	1	0	0	2	2	1	1	3	0	3	1	2	1	0	2	1	0
Isolate007	0	0	0	2	3	4	1	7	0	3	0	1	3	4	5	1	3	0	3	0	0	0	1	9	4	5	4	1	1	0	2	3	6	0	1	0	1	2	5	2	2	2	3	2	3	2	3	2	1
Isolate008	0	0	0	0	7	7	1	0	0	4	1	4	7	2	6	3	1	0	2	1	2	2	2	3	2	9	2	6	2	1	0	2	9	1	2	1	1	3	6	2	1	0	3	5	2	5	3	3	8
Isolate009	0	0	0	0	2	3	5	3	0	2	2	5	3	3	7	7	5	4	3	1	1	0	1	1	2	8	3	2	3	6	0	4	4	0	0	1	3	2	2	2	4	6	2	2	1	2	3	0	0
Isolate010	0	0	0	2	6	4	1	2	1	5	1	1	4	0	2	3	3	1	2	2	0	1	2	3	1	5	2	2	1	0	2	1	4	0	1	1	1	1	3	3	2	9	4	4	1	0	1082	1456	26
Isolate011	0	0	0	1	2	6	0	0	1	3	0	3	1	2	3	2	4	1	2	1	1	0	0	1	0	5	1	1	2	1	3	0	1	0	0	1	1	0	3	1	2	1	2	0	0	0	0	5	4
Isolate012	0	0	0	0	3	4	2	0	1	3	2	2	3	3	4	0	1	2	0	1	3	2	2	3	2	2	1	4	1	1	2	2	6	1	1	2	3	3	7	1	1	1	2	4	5	4	6	7	5
Isolate013	0	0	0	1	2	3	1	1	0	2	1	4	4	3	4	3	2	1	3	1	0	1	2	6	2	6	0	4	1	0	1	2	4	1	0	2	4	2	5	4	3	1	1	5	2	1	2	6	5
Isolate014	0	0	0	2	0	3	2	1	1	8	1	2	5	2	0	5	26	6	0	1	30	2	3	4	4	9	1	5	3	2	2	5	5	2	1	3	2	2	11	2	3	7	28	3	29	20	7	4	5
Isolate015	0	0	0	1	2	6	1	0	1	2	1	0	3	2	5	3	3	1	0	0	1	1	0	6	4	2	4	1	2	0	1	4	5	1	2	1	0	1	4	4	3	1	0	5	3	4	2	3	3
Isolate016	0	0	0	0	6	5	2	0	0	6	1	2	3	5	1	3	3	3	0	1	2	3	2	2	0	1	1	3	4	1	0	1	4	2	5	5	7	2	4	0	2	0	4	0	0	1	0	1	0
Isolate017	0	0	0	0	0	0	0	0	1	0	0	0	1	0	0	0	0	3	0	4	0	0	2	2	1	1	2	1	0	1	1	1	0	0	0	0	0	0	0	0	0	0	1	1	1	1	0	1	1
Isolate018	0	0	0	1	1	1	0	0	0	1	0	0	1	0	1	1	0	1	0	0	0	0	0	1	0	1	1	0	0	0	0	1	1	0	0	1	2	0	2	0	0	0	0	1	3	1	1	2	0
Isolate019	0	0	0	0	0	1	0	0	0	2	0	0	0	0	0	0	1	0	0	0	0	0	0	0	0	3	0	3	0	0	0	0	0	0	1	0	0	0	4	0	1	0	0	0	0	1	0	2	2
Isolate020	0	0	0	20	5	0	8	5	7	2	4	2	15	11	9	3	4	5	5	4	0	2	3	5	6	6	2	5	4	4	1	1	3	0	1	49	37	8	6	7	6	4	6	2	13	3733	6	857	7
Isolate021	0	0	0	0	1	0	0	0	0	0	0	1	1	1	1	1	0	0	0	0	0	1	0	0	1	1	1	2	2	2	1	0	0	1	1	0	0	1	0	1	1	0	0	0	2	0	1	1	0
Isolate022	0	0	0	0	3	7	2	2	2	4	0	1	0	2	0	2	7	1	2	3	3	2	2	4	0	6	1	4	7	2	1	3	7	2	0	0	0	2	6	2	1	3	3	4	2	5	10	7	19
Isolate023	0	0	0	2	1	0	0	0	1	3	1	2	1	0	1	0	0	1	2	4	1	1	0	0	0	1	3	5	1	0	0	2	3	2	0	1	2	1	4	3	2	1	1	1	0	1	0	1	0
Isolate024	0	0	0	0	7	6	2	1	1	4	1	3	4	2	1	1	1	2	0	1	2	1	0	8	4	4	3	5	0	3	1	3	5	4	3	3	0	1	2	2	1	3	1	7	6	5	3	2	4
Isolate025	0	0	0	0	1	1	0	0	0	0	0	1	1	0	0	1	0	0	0	1	0	0	0	1	1	3	0	1	2	0	0	1	1	0	0	1	0	0	0	2	2	0	0	2	0	0	3	0	2
Isolate026	0	0	0	0	2	0	1	1	0	0	0	1	0	0	0	2	0	1	0	0	0	2	0	1	4	0	0	0	0	0	0	0	0	0	0	1	0	3	0	0	0	1	3	0	2	1	1	1	0
Isolate027	0	0	0	0	2	1	1	0	0	1	0	0	1	0	0	0	0	0	1	0	0	0	1	0	0	1	1	0	1	0	0	1	0	0	2	1	2	0	1	1	0	0	2	0	0	0	212	3	173
Isolate028	0	0	0	0	1	0	2	0	2	0	1	1	1	0	0	2	1	0	1	1	1	0	1	0	1	1	1	1	0	1	0	2	1	1	2	0	0	3	4	2	1	0	3	1	1	2	2	2	1
Isolate029	0	0	0	1	3	4	0	0	0	1	1	0	2	3	0	1	3	2	2	2	5	4	2	7	2	2	1	4	4	0	2	5	6	0	2	1	0	3	8	2	5	1	3	2	3	7	1	5	8
Isolate030	0	0	0	0	4	3	1	0	0	4	0	2	2	2	1	1	3	3	0	0	2	0	0	6	3	5	0	4	1	1	0	4	6	0	1	0	1	1	3	1	5	1	2	6	2	3	0	3	2
Isolate031	0	0	0	1	3	1	1	1	0	5	1	1	3	2	6	2	2	2	1	1	1	0	4	0	4	7	2	2	0	5	5	3	3	1	1	3	2	2	3	2	3	4	4	2	2	4	4	1	1
Isolate032	0	0	0	1	4	2	0	3	0	3	0	0	2	1	2	1	0	3	3	1	1	1	0	1	1	2	0	1	1	0	1	1	2	0	1	0	2	2	1	1	0	2	1	1	0	0	2	0	2
Isolate033	0	0	0	0	0	0	0	0	0	0	1	0	0	0	1	0	0	0	1	1	0	0	0	0	0	0	0	0	1	0	0	1	0	0	0	1	1	0	0	0	0	1	1	0	0	0	2	0	0
Isolate034	0	0	0	2	2	4	1	1	4	3	1	2	5	4	2	2	2	2	1	2	4	0	2	2	4	9	3	6	3	0	2	3	9	0	1	0	0	0	6	4	3	0	0	4	4	7	1	0	1
Isolate035	0	0	0	0	2	0	0	0	1	2	2	0	0	0	0	0	0	2	14	1	0	2	0	2	0	0	2	1	1	0	0	0	0	0	0	1	12	1	0	0	2	4	14	2	9	9	1	1	3
Isolate036	0	0	0	2	2	2	2	0	0	6	0	0	2	0	1	2	1	0	2	0	0	0	1	2	4	1	2	2	1	1	0	2	2	0	0	1	3	1	3	2	0	4	3	1	1	1	6	438	493
Isolate037	0	0	0	0	3	1	1	1	0	0	0	0	0	0	0	0	7	2	0	2	2	0	0	0	3	3	0	0	0	0	1	0	1	1	0	2	1	0	1	1	0	1	1	1	2	2	3	1	2
Isolate038	0	0	0	1	1	0	0	0	0	0	1	0	0	0	0	0	0	0	0	1	0	0	0	1	0	1	0	1	0	0	0	0	1	0	0	2	0	1	2	1	2	1	4	3	0	0	1	1	1
Isolate039	0	0	0	0	0	1	1	1	0	2	1	0	0	0	1	0	0	0	1	1	2	0	0	2	1	2	0	1	2	0	0	0	0	0	0	1	0	0	1	0	0	0	0	2	1	1	0	1	0
Isolate040	0	0	0	0	1	0	1	1	0	1	0	0	0	2	0	0	1	1	1	0	0	1	0	1	0	2	0	0	2	2	0	0	1	0	1	1	0	0	0	0	0	0	1	0	1	1	0	0	2
Isolate041	0	0	0	0	1	0	0	0	2	2	0	0	0	1	2	3	2	7	0	0	1	3	1	0	2	2	1	2	0	1	1	1	0	1	1	2	3	0	3	2	0	0	1	2	1	1	590	820	24
Isolate042	0	0	0	0	0	0	0	0	0	0	0	0	1	0	0	0	0	0	0	2	0	0	0	0	0	1	0	1	0	0	0	0	2	0	0	0	1	0	0	0	0	0	1	1	1	0	0	1	2
Isolate043	0	0	0	1	2	0	1	1	0	0	0	1	1	0	1	3	0	0	0	0	0	0	0	4	0	3	0	2	1	1	0	0	2	0	1	0	0	0	3	0	0	0	0	0	0	1	2	0	1
Isolate044	0	0	0	0	2	2	0	0	0	2	0	0	0	2	0	0	0	0	1	1	0	0	0	1	0	1	1	0	0	0	1	1	0	1	0	0	0	1	0	0	0	0	0	0	0	0	0	0	1
Isolate045	0	0	0	0	0	3	0	0	0	1	0	0	1	0	0	0	0	0	1	0	0	0	0	2	0	3	0	1	0	0	0	1	2	0	0	0	0	0	2	1	1	0	0	1	0	1	0	1	0
Isolate046	0	0	0	1	1	3	0	0	0	1	5	0	1	5	4	1	5	5	1	1	1	1	1	3	1	2	0	1	0	1	2	2	1	0	0	2	1	1	1	1	0	3	5	3	1	0	2	0	0
Isolate047	0	0	0	4	1	1	1	1	4	1	1	1	2	2	1	1	0	1	0	2	1	0	3	0	2	3	0	0	1	0	1	5	0	1	0	1	1	1	1	1	2	0	4	0	3	1	2	1	5
Isolate048	0	0	0	0	1	0	0	2	2	0	0	0	0	1	0	0	1	0	1	0	0	0	0	1	0	0	0	0	1	0	0	0	2	0	0	1	0	0	1	0	0	1	1	0	0	1	1	2	2
Isolate049	0	0	0	1	2	3	5	7	2	3	1	4	3	7	5	3	4	1	9	1	0	2	0	6	4	7	3	2	4	3	1	4	3	2	0	0	1	4	11	8	2	3	3	6	4	3	2	3	3
Isolate050	0	0	0	0	0	0	0	2	1	0	1	0	0	0	0	0	2	1	0	1	0	0	1	1	1	0	2	2	0	1	0	0	0	0	2	0	0	0	0	0	0	0	9	0	9	8	0	0	0
Isolate051	0	0	0	1	5	5	2	1	1	2	0	4	3	4	2	4	4	4	2	1	3	2	1	3	0	5	2	4	1	0	0	4	6	0	0	2	2	8	5	0	2	1	1	5	4	4	5	1	5
Isolate052	0	0	0	0	0	2	2	1	1	0	1	0	2	1	1	1	0	1	2	0	0	0	0	0	1	3	1	1	1	1	0	2	1	2	1	0	0	3	1	0	1	2	1	0	3	4	1	1	0
Isolate053	0	0	0	0	4	4	1	3	3	5	3	0	1	1	6	5	2	1	2	0	1	2	3	11	5	5	4	3	6	0	0	1	2	3	2	1	1	0	4	3	4	4	3	1	1	2	0	4	2
Isolate054	0	0	0	2	2	4	5	4	1	2	0	4	5	3	4	2	2	2	3	2	1	0	2	6	2	5	2	2	3	3	3	4	6	4	0	0	2	2	10	1	1	0	2	1	0	1	13	4	1
Isolate055	0	0	0	0	1	1	0	1	0	0	0	0	0	0	0	0	1	1	1	1	1	1	1	2	3	2	0	0	0	0	0	0	0	0	0	0	1	1	1	1	0	0	1	0	4	2	2	2	0
Isolate056	0	0	0	0	0	0	0	1	0	0	0	1	0	0	0	0	0	2	0	0	1	0	0	0	1	0	0	1	1	0	0	0	0	0	0	0	0	0	1	0	0	2	2	0	2	5	1	0	3
Isolate057	0	0	0	3	2	2	2	0	4	4	2	3	4	3	3	1	3	2	7	1	2	4	1	4	5	4	1	6	4	0	0	1	4	1	2	0	2	4	4	4	2	2	1	2	3	8	3	3	4
Isolate058	0	0	0	1	3	2	0	1	1	2	1	1	1	3	2	1	1	2	2	1	0	1	2	1	0	3	0	2	3	3	0	2	6	1	1	3	1	1	1	1	4	3	2	9	1	3	0	3	1
Isolate059	0	0	0	0	1	0	0	1	0	1	1	1	2	0	1	2	0	1	1	0	0	1	2	5	4	5	0	0	3	2	0	1	1	0	0	2	0	0	1	3	2	0	0	2	0	2	0	0	1
Isolate060	0	0	0	2	3	0	2	2	1	0	0	2	2	3	0	1	1	0	0	1	0	0	1	1	4	3	0	0	0	1	1	3	0	1	0	1	2	1	3	0	1	5	2	2	3	3	1	1	0
Isolate061	0	0	0	0	2	3	3	1	1	1	1	0	1	0	0	3	1	1	2	1	1	1	0	2	0	6	1	3	2	0	1	0	2	0	1	0	2	3	5	3	2	1	2	2	1	3	0	0	0
Isolate062	0	0	0	0	3	3	1	3	1	3	1	4	3	3	1	1	5	4	1	3	1	3	3	8	5	8	3	5	4	1	0	3	7	2	1	1	1	0	0	1	0	1	5	0	1	375	4	5	3
Isolate063	0	0	0	0	7	3	4	1	1	2	2	5	6	2	4	1	1	1	3	4	5	1	3	8	3	10	3	3	3	3	2	4	12	1	4	0	1	4	5	3	3	1	2	7	4	7	7	1	6
Isolate064	0	0	0	2	5	1	1	1	0	0	1	1	4	4	3	2	3	0	2	1	0	1	2	2	2	4	2	1	1	0	0	3	4	0	0	2	5	0	3	4	1	2	9	3	10	11	4	5	2
Isolate065	0	0	0	0	1	3	1	0	0	0	1	0	1	2	2	2	1	1	1	0	0	0	0	2	2	2	2	2	2	1	1	2	0	0	0	0	0	1	7	0	0	0	1	1	4	6	2	0	0
Isolate066	0	0	0	1	2	0	0	0	0	0	1	2	1	1	0	2	2	2	2	0	0	1	0	1	2	1	1	0	0	0	2	2	1	1	1	2	0	2	2	0	2	5	4	4	0	1	1	1	0
Isolate067	0	0	0	1	2	3	2	0	0	2	0	1	2	0	1	2	1	0	0	0	0	0	0	3	3	3	3	3	0	3	0	0	2	1	1	0	1	0	1	0	1	2	0	1	0	0	1	1	0
Isolate068	0	0	0	2	2	3	0	0	0	1	17	0	0	12	6	5	5	3	0	1	3	0	1	2	3	4	0	1	1	0	0	1	3	2	2	0	2	1	1	1	1	10	28	4	27	4	19	27	964
Isolate069	0	0	0	0	4	1	1	1	2	1	4	3	1	0	5	7	5	9	5	1	7	0	2	0	0	5	1	2	2	0	1	0	4	2	1	1	1	1	1	0	0	6	2	3	0	4	3	3	1
Isolate070	0	0	0	346	3	2	1	3	4	1	2	2	3	1	1	4	3	4	4	6	0	1	3	1	2	6	0	0	4	5	1	1	6	5	3	0	1	0	1	1	2	2	3	0	1	1	3	2	1
Isolate071	0	0	0	1	2	6	3	0	3	3	0	2	0	2	2	2	2	3	1	0	0	4	2	6	3	5	1	5	3	2	0	1	5	4	1	2	2	1	3	0	2	0	4	0	0	2	0	3	1
Isolate072	0	0	0	3	1	3	2	2	1	2	1	2	1	4	3	1	5	3	2	4	1	3	2	2	2	3	2	7	1	2	2	2	2	3	2	2	4	1	3	1	2	7	2	1	0	3	0	1	1
Isolate073	0	0	0	0	2	2	2	0	0	0	0	0	0	0	1	1	0	0	0	0	0	0	0	1	0	0	0	0	0	0	0	0	0	0	1	0	0	0	0	0	0	1	1	1	0	0	57	0	0
Isolate074	0	0	0	0	3	0	1	0	0	2	0	0	0	0	2	0	0	1	0	0	0	0	0	1	0	2	0	1	1	1	0	1	1	0	0	0	0	0	1	0	0	0	0	1	0	0	0	0	1
Isolate075	0	0	0	1	0	0	0	0	0	0	1	0	0	4	1	0	2	2	1	0	2	0	1	0	0	0	0	0	0	0	0	0	0	0	0	0	0	0	0	0	0	0	0	1	0	1	1	0	0
Isolate076	0	0	0	2	2	1	0	1	1	1	0	1	3	4	6	3	4	1	2	1	1	0	1	2	2	2	1	1	2	1	2	1	2	1	0	1	0	0	1	1	2	3	0	1	0	0	2	2	7
Isolate077	0	0	0	0	5	2	3	3	2	4	2	2	2	5	6	5	2	2	0	1	0	2	4	4	7	8	1	5	4	3	2	3	4	6	1	0	1	1	4	3	5	2	7	2	1	7	2	6	3
Isolate078	0	0	0	3	1	1	0	2	1	1	0	2	2	4	0	0	2	4	1	3	3	0	0	4	1	4	2	0	0	1	0	2	2	2	0	1	2	0	3	5	2	2	17	3	6	8	6	5	5
Isolate079	0	0	0	0	0	1	0	2	0	0	0	0	1	0	1	2	0	1	1	0	0	0	0	1	0	0	2	0	0	1	0	0	1	0	0	2	2	0	0	0	0	0	7	1	7	6	0	0	0
Isolate080	0	0	0	2	2	2	0	4	1	2	1	0	2	4	5	2	1	1	2	0	0	2	2	1	3	5	2	2	0	2	0	1	3	1	0	0	1	3	3	3	3	3	5	3	2	3	1	2	2
Isolate081	0	0	0	1	0	3	2	1	1	2	0	0	2	0	2	1	3	2	1	2	0	1	1	3	2	6	1	1	1	0	0	0	3	1	1	1	3	2	1	1	0	0	1	0	0	0	2	0	0
Isolate082	0	0	0	0	6	1	2	2	0	3	0	0	2	3	4	5	1	3	2	2	3	2	0	1	1	4	0	0	2	1	0	2	2	4	0	1	2	0	3	2	0	0	2	0	2	0	0	4	1
Isolate083	0	0	0	0	1	0	0	0	1	0	0	0	1	2	0	0	0	0	1	0	0	0	0	1	2	2	0	0	0	0	0	0	0	0	0	0	1	1	1	0	0	0	1	0	0	0	0	0	0
Isolate084	0	0	0	0	2	2	0	0	0	2	1	1	0	0	3	1	0	1	2	0	2	1	0	6	3	3	2	3	2	0	0	0	7	0	2	1	1	2	7	2	0	1	2	5	2	6	9	1	12
Isolate085	0	0	0	0	0	1	0	0	0	2	0	1	0	0	2	1	0	0	2	2	1	1	0	2	1	1	0	1	0	0	0	0	1	2	1	0	0	0	0	0	1	0	1	1	0	107	0	0	2
Isolate086	0	0	0	1	0	3	1	0	1	8	1	1	0	2	3	2	1	1	1	1	0	3	1	3	2	6	1	4	2	2	2	0	7	3	1	0	0	0	2	3	2	0	1	4	3	4	111	487	91
Isolate087	0	0	0	1	0	1	0	0	0	0	0	0	0	1	2	0	1	1	0	1	1	0	0	0	0	1	2	0	0	0	1	0	0	0	0	0	2	1	2	0	0	2	0	0	0	0	0	0	0
Isolate088	0	0	0	0	9	1	0	2	0	2	0	1	0	1	2	0	1	0	1	0	0	1	1	0	1	1	0	1	0	0	0	0	1	1	0	2	1	0	3	3	1	1	1	1	3	1	4	3	2
Isolate089	0	0	0	4	0	4	6	2	2	2	0	1	4	3	3	1	1	2	2	1	2	1	2	3	1	3	3	1	5	2	0	1	0	1	0	7	0	2	6	2	3	1	1	0	0	4	1	1	0
Isolate090	0	0	0	0	0	0	0	0	0	0	0	0	0	1	0	0	0	0	1	0	1	0	0	0	0	1	1	1	0	0	0	0	0	0	0	0	0	2	0	0	1	0	0	1	0	1	2	0	2
Isolate091	0	0	0	0	0	2	0	0	0	0	0	2	2	2	1	0	0	0	1	0	1	0	2	1	0	0	0	0	0	0	0	1	0	0	2	0	1	0	0	0	0	0	2	1	1	0	0	1	2
Isolate092	0	0	0	0	3	4	0	3	1	4	5	2	5	2	4	3	2	4	3	2	3	3	1	5	6	11	1	0	1	2	0	5	10	1	2	2	2	1	8	1	0	0	2	2	0	0	2	2	2
Isolate093	0	0	0	10	4	4	3	3	3	6	4	4	9	8	3	7	3	2	5	5	7	1	0	4	2	6	1	0	4	2	4	3	4	2	1	31	36	1	4	3	23	0	1	1	4	0	0	5	2
Isolate094	0	0	0	0	2	2	4	2	0	2	3	2	0	0	4	0	4	1	6	1	1	0	1	1	0	5	3	2	1	4	2	0	6	2	1	1	1	0	5	2	0	3	0	3	0	1	0	3	1
Isolate095	0	0	0	1	3	2	3	1	2	2	0	2	2	1	4	4	0	5	1	1	1	2	1	2	2	5	1	1	2	3	0	1	1	1	1	1	1	0	6	3	2	2	1	5	6	0	1005	1404	13
Isolate096	0	0	0	0	0	3	1	0	0	3	1	1	2	1	1	2	1	0	1	0	0	1	2	0	2	2	4	3	0	1	0	2	0	0	2	0	1	0	2	2	2	3	3	1	0	3	1	1516	0
Isolate097	0	0	0	4	5	5	2	2	1	4	3	2	2	2	4	1	3	2	1	0	7	2	3	5	4	8	6	9	2	1	1	3	8	1	2	3	1	0	7	2	4	1	3	0	3	2	3	3	1
Isolate098	0	0	0	0	4	6	3	1	3	2	1	1	4	2	3	2	2	1	2	3	4	6	1	1	3	4	3	2	1	1	0	2	4	1	0	1	4	2	7	4	5	7	2	1	2	0	0	1	3
Isolate099	0	0	0	2	7	5	3	3	2	1	0	1	1	3	4	4	3	3	0	2	3	4	2	10	4	4	1	3	3	1	1	3	3	2	2	2	1	3	3	2	1	1	1	2	2	3	0	2	1
Isolate100	0	0	0	1	3	0	1	0	3	4	1	1	2	2	3	1	0	0	3	0	0	1	0	2	1	4	1	0	1	2	1	2	3	1	0	0	5	0	3	1	1	5	2	4	1	2	4	5	4
Isolate101	0	0	0	1	5	6	3	2	0	2	0	2	0	0	2	1	2	2	1	3	1	5	2	0	0	2	0	3	0	0	1	1	5	2	2	1	1	1	8	1	2	3	3	3	0	0	2	6	3
Isolate102	0	0	0	0	3	0	1	0	0	0	0	0	0	0	1	0	0	0	0	0	0	0	0	1	1	2	1	1	0	0	0	0	0	0	0	0	0	0	0	0	0	2	0	0	1	0	0	0	0
Isolate103	0	0	0	0	0	1	0	0	0	3	3	0	0	1	0	1	0	8	0	1	3	4	1	0	1	2	2	1	1	0	0	0	1	0	1	1	0	0	11	0	1	3	13	6	8	9	4	7	8
Isolate104	0	0	0	0	0	1	0	1	0	1	1	1	0	0	0	0	1	1	2	3	1	0	0	0	0	2	0	0	1	0	1	1	1	0	0	1	1	0	1	1	0	1	0	2	0	0	0	0	0
Isolate105	0	0	0	1	4	10	1	1	1	3	5	3	2	2	6	5	4	4	1	3	4	1	0	7	4	6	4	9	3	0	3	3	4	2	3	2	2	1	7	3	6	1	0	1	1	2	3	3	1
Isolate106	0	0	0	1	0	0	0	0	0	0	3	0	0	8	2	0	1	1	1	1	4	0	0	2	0	0	0	0	0	0	0	0	0	0	0	0	0	0	0	0	0	1	0	0	2	1	1	17	1
Isolate107	0	0	0	0	2	4	1	1	2	1	0	1	3	0	2	0	1	0	1	0	1	1	2	2	0	0	0	0	1	1	3	0	2	0	0	0	1	0	1	1	0	1	0	4	1	1	5	267	313
Isolate108	0	0	0	0	4	5	2	0	1	1	0	0	2	2	2	1	3	2	1	0	0	0	2	3	3	7	4	2	1	0	1	1	2	1	2	1	1	1	3	0	1	1	2	2	1	1699	0	343	2
Isolate109	0	0	0	0	0	0	0	0	0	1	0	0	0	0	0	0	1	0	1	0	0	1	0	0	0	3	0	1	0	0	0	0	0	0	0	1	0	0	0	0	0	0	0	0	0	0	0	0	1
Isolate110	0	0	0	5	6	2	4	5	3	1	4	5	9	8	3	7	2	1	1	3	0	2	4	5	2	5	1	3	3	4	3	3	3	1	2	22	13	6	0	2	9	3	3	5	5	1688	6	685	4
Isolate111	0	0	0	1	1	0	0	1	0	1	0	0	3	1	0	4	1	3	2	0	2	1	0	2	2	3	1	2	2	0	1	0	0	0	1	2	4	0	1	2	0	2	2	0	1	0	4	259	308
Isolate112	0	0	0	17	6	3	5	2	2	5	5	4	8	12	10	4	5	0	11	0	1	0	3	5	2	5	1	3	6	3	6	3	4	0	0	34	29	7	5	3	9	2	6	6	2	4054	10	4	11
Isolate113	0	0	0	0	4	2	3	3	1	5	0	1	2	3	2	4	0	0	1	1	2	0	0	8	1	3	2	2	3	0	0	1	5	0	1	1	1	1	0	1	0	0	2	0	3	2	1	0	0
Isolate114	0	0	0	1	5	12	2	1	0	5	2	3	2	6	6	3	3	3	2	3	4	1	2	15	6	9	5	5	5	1	2	4	8	3	1	2	2	4	8	1	4	2	6	4	2	1	4	5	2
Isolate115	0	0	0	1	8	11	2	2	1	5	0	0	5	3	6	5	4	1	2	1	2	1	4	5	1	3	4	3	2	2	2	3	13	3	7	3	0	2	5	3	5	1	2	2	2	1	0	2	2
Isolate116	0	0	0	0	5	6	4	0	2	2	2	3	5	0	3	0	2	2	1	0	2	1	2	7	2	5	8	6	4	4	2	5	6	0	2	0	1	2	5	0	0	0	0	3	6	2	2	2	0
Isolate117	0	0	0	1	1	0	0	0	0	3	2	1	4	0	1	0	1	0	0	3	1	0	3	1	3	0	3	1	0	0	2	2	2	0	0	0	1	0	2	0	1	1	1	1	0	0	1	1	0
Isolate118	0	0	0	0	0	0	0	2	1	0	1	0	1	0	0	0	3	1	0	3	2	2	1	1	1	2	1	1	0	0	2	0	0	1	0	1	1	1	1	0	0	0	4	1	4	5	0	0	0
Isolate119	0	0	0	3	2	0	3	1	0	0	1	0	1	3	2	2	2	3	0	0	0	1	1	3	2	4	1	2	4	1	0	2	4	1	2	0	0	3	2	0	0	1	0	1	1	3	1	3	2
Isolate120	0	0	0	1	0	6	3	3	4	9	3	3	3	6	8	3	1	3	1	2	3	2	4	2	2	5	2	3	5	3	1	2	5	1	2	1	0	4	2	3	2	1	0	1	1	3	2	3	9
Isolate121	0	0	0	0	0	3	0	0	0	0	2	0	1	0	1	0	2	0	0	1	0	0	0	1	0	0	0	0	0	0	2	0	0	0	1	0	0	1	0	0	0	0	1	0	0	1	83	0	0
Isolate122	0	0	0	0	3	2	1	2	1	0	1	1	3	3	2	2	3	1	1	2	1	1	1	3	0	1	3	2	2	1	1	1	2	0	3	1	1	0	4	4	1	1	3	1	4	0	2	0	2
Isolate123	0	0	0	0	2	1	1	2	0	2	0	0	1	0	0	0	0	1	0	0	0	0	0	1	0	2	1	1	2	0	1	0	1	0	1	1	2	0	1	0	0	0	0	1	0	0	0	2	0
Isolate124	0	0	0	3	3	5	2	2	0	2	2	0	3	4	1	2	6	2	4	2	4	2	2	6	3	6	1	2	1	2	1	2	3	0	4	0	2	2	4	2	0	2	2	3	3	3	1	0	1
Isolate125	0	0	0	0	1	0	0	0	0	1	0	1	1	2	0	0	1	0	0	0	0	1	0	1	2	2	0	0	0	0	1	0	0	0	1	1	0	0	4	0	0	0	0	1	0	0	1	2	0
Isolate126	0	0	0	0	0	2	1	0	0	2	0	1	1	1	1	4	0	2	1	1	0	1	1	0	0	0	0	2	0	0	0	0	1	0	0	0	0	0	2	4	0	2	0	1	0	3	1244	1260	22
Isolate127	0	0	0	1	1	2	0	0	2	2	2	0	3	4	2	1	2	2	0	5	2	2	0	0	1	1	1	0	1	0	0	0	1	0	0	1	1	2	0	1	3	2	1	0	0	1	1	0	1
Isolate128	0	0	0	0	7	2	0	1	4	4	3	1	1	0	5	4	3	4	3	0	2	2	0	3	4	6	5	1	2	1	0	3	9	2	3	1	2	5	8	6	3	1	0	2	4	2	2	3	3
Isolate129	0	0	0	1	0	0	0	0	0	0	1	0	0	0	0	0	0	0	0	0	0	0	0	1	0	1	0	1	0	0	0	0	1	0	1	0	1	0	0	0	3	0	1	0	0	0	122	0	109
Isolate130	0	0	0	1	0	0	0	1	0	1	0	1	1	2	1	1	0	1	0	2	0	0	0	1	1	0	1	1	1	0	1	1	2	1	1	2	2	1	1	1	0	1	2	0	2	2	0	0	0
Isolate131	0	0	0	4	5	15	2	3	4	13	10	6	9	6	13	12	24	33	7	6	31	5	4	7	5	14	4	14	6	4	4	4	12	5	3	5	9	7	11	6	10	12	16	16	16	13	13	11	12
Isolate132	0	0	0	1	4	2	2	1	2	7	2	3	3	2	3	0	1	2	1	1	1	3	0	8	5	9	3	2	4	3	2	2	3	2	1	0	2	2	9	3	1	3	1	3	2	3	0	2	5
Isolate133	0	0	0	7	7	6	5	1	3	2	4	5	8	10	4	4	3	0	1	2	2	0	6	5	3	6	1	5	2	2	1	5	2	2	2	17	15	3	10	3	7	0	3	3	5	15	4	9	4
Isolate134	0	0	0	0	1	0	2	0	0	0	0	2	1	0	0	0	0	1	1	1	0	0	0	2	0	0	0	1	1	0	0	1	1	1	0	0	0	2	2	0	0	0	0	1	0	0	0	0	2
Isolate135	0	0	0	3	0	2	1	1	2	3	1	1	5	2	2	3	0	0	2	1	0	0	1	4	0	6	1	3	0	2	1	0	1	0	0	0	0	1	3	2	3	1	1	4	2	3	0	3	0
Isolate136	0	0	0	1	1	1	0	0	0	2	0	1	0	0	0	1	3	0	1	0	0	0	0	1	3	4	0	2	0	2	1	2	1	0	1	0	0	1	4	1	0	1	1	0	1	1	0	0	0
Isolate137	0	0	0	1	1	1	1	2	1	4	1	1	1	1	1	0	2	1	0	2	0	1	0	4	0	1	0	2	0	0	2	0	4	2	0	0	1	0	2	0	0	2	1	0	0	0	0	1	0
Isolate138	0	0	0	1	1	2	2	0	2	0	0	3	1	4	1	3	1	1	2	0	0	0	0	2	2	5	1	0	0	0	4	0	3	2	1	1	1	1	1	1	2	0	2	1	0	0	1	0	1
Isolate139	0	0	0	2	2	3	0	1	2	2	2	0	0	1	2	0	1	2	0	3	3	5	1	0	3	3	0	2	2	0	1	1	2	1	2	1	2	2	1	3	0	2	0	0	1	1	0	0	1
Isolate140	0	0	0	0	2	4	2	0	1	2	1	1	1	0	4	1	1	2	1	1	0	0	1	0	1	1	1	1	1	3	2	0	2	0	1	3	1	2	1	1	0	0	2	0	0	5	3	1	0
Isolate141	0	0	0	0	2	3	0	0	3	0	1	0	1	2	1	2	2	0	0	2	0	2	0	2	1	5	0	4	1	0	0	1	4	1	0	1	1	2	1	0	0	1	0	0	1	1	2	0	0
Isolate142	0	0	0	0	0	2	1	1	1	1	2	1	0	0	1	0	0	0	0	0	0	2	0	3	0	0	1	2	1	0	0	2	0	0	2	0	0	0	0	2	3	1	0	4	0	0	0	0	2
Isolate143	0	0	0	1	2	1	2	3	4	1	3	1	1	2	3	4	2	2	5	0	1	3	2	3	2	3	2	1	1	0	2	2	1	5	3	3	6	4	2	5	0	1	3	2	5	2	3	2	0
Isolate144	0	0	0	0	8	4	1	0	2	5	2	1	3	2	4	2	1	4	2	2	2	1	2	5	4	2	1	4	5	1	0	3	10	2	3	0	3	3	4	1	0	0	0	5	5	8	529	45	524
Isolate145	0	0	0	0	0	0	0	0	1	2	0	0	1	1	2	1	1	0	0	1	0	1	0	3	0	1	0	1	0	0	0	1	0	0	0	0	2	1	0	1	1	1	1	3	3	0	3	2	2
Isolate146	0	0	0	1	4	2	2	2	1	2	0	2	0	1	2	2	6	4	3	1	1	0	5	3	4	5	2	3	2	5	1	2	3	1	0	3	1	3	134	1	1	1	1	2	2	3	139	3	1
Isolate147	0	0	0	2	2	7	3	0	0	3	0	0	4	2	3	8	0	0	2	1	2	0	0	6	3	4	1	8	2	0	1	8	4	1	4	2	2	2	7	4	1	0	2	4	2	4	4	34	52
Isolate148	0	0	0	2	5	2	0	4	1	1	0	1	5	2	2	2	2	1	1	2	0	1	1	1	1	2	0	0	1	0	2	0	4	1	0	1	3	2	3	0	0	1	1	2	0	1	0	2	0
Isolate149	0	0	0	0	3	2	1	0	0	1	0	1	1	2	1	2	0	0	0	0	0	0	0	3	0	0	0	0	0	0	0	0	0	0	1	0	2	0	0	0	1	2	3	1	0	2	350	475	4
Isolate150	0	0	0	1	1	0	4	0	2	0	0	0	4	3	1	0	2	0	0	2	1	1	0	0	1	0	0	0	0	1	0	1	1	1	0	0	0	1	0	1	1	1	3	4	0	0	1	273	320
Isolate151	0	0	0	0	5	2	3	3	1	2	0	3	7	4	13	2	4	0	6	3	1	1	1	5	3	5	2	3	1	0	6	1	4	2	2	1	3	2	2	3	2	2	2	5	1	4	1	3	1
Isolate152	0	0	0	0	1	2	1	0	1	1	1	0	2	0	4	1	0	0	0	1	0	0	0	3	0	0	0	1	2	0	0	0	0	0	1	0	1	1	0	1	0	0	0	0	0	0	0	1	1
Isolate153	0	0	0	14	30	41	22	17	17	37	15	33	38	23	35	30	28	31	21	29	15	29	22	23	13	30	21	40	28	14	7	19	43	15	18	19	18	21	39	27	24	35	7013	138	16	20	12	22	162
Isolate154	0	0	0	2	6	3	3	1	2	5	1	2	2	3	6	4	3	1	4	3	2	2	1	2	2	4	1	2	2	1	0	1	4	2	0	5	1	6	1	2	1	1	2	2	5	863	6	1	1
Isolate155	0	0	0	1	0	0	0	1	2	0	0	3	0	2	1	2	0	1	3	0	2	1	4	1	1	0	2	0	0	1	2	0	0	0	0	2	3	0	2	2	0	0	1052	0	3	0	8	0	1163
Isolate156	0	0	0	1	5	1	0	2	2	0	1	2	2	2	4	6	0	0	0	2	3	1	1	6	4	3	3	3	3	0	2	2	6	2	1	1	0	4	3	0	0	1	2	2	5	3	2	0	0
Isolate157	0	0	0	0	0	3	0	3	0	2	2	2	0	1	3	3	2	0	3	1	0	2	1	0	0	6	0	2	2	0	1	0	2	0	0	2	0	2	5	1	3	1	1	3	1	1	1	0	0
Isolate158	0	0	0	1	5	5	1	1	3	1	2	2	2	2	1	0	0	1	2	2	3	1	3	6	1	10	3	6	2	1	0	0	8	1	3	2	2	3	5	3	2	1	0	4	0	6	2	3	3
Isolate159	0	0	0	0	1	0	0	0	0	0	0	0	0	0	1	0	0	0	0	0	1	0	0	0	0	0	1	0	0	0	1	0	0	0	0	0	0	1	1	0	0	2	0	1	3	1	1	0	1
Isolate160	0	0	0	1	3	0	0	1	2	1	1	1	2	2	1	1	3	3	1	2	0	1	1	0	3	0	0	0	1	1	0	0	0	0	0	1	3	1	1	0	1	0	0	0	0	0	0	3	1
Isolate161	0	0	0	1	3	3	2	1	0	1	0	2	2	2	4	1	0	0	1	0	1	2	0	2	0	1	0	0	1	2	1	2	1	0	1	1	0	1	2	2	1	0	1	1	0	2	0	0	0
Isolate162	0	0	0	1	7	3	4	1	1	3	1	2	6	4	2	3	2	3	2	3	2	0	0	2	3	3	2	2	3	3	1	2	3	2	0	2	8	0	2	2	4	2	2	1	4	0	2	3	1
Isolate163	0	0	0	2	3	2	2	1	2	0	0	2	1	0	1	1	0	2	2	2	1	2	1	0	0	1	1	2	2	0	2	2	5	4	2	0	2	0	3	2	0	5	0	0	1	2	1	1	0
Isolate164	0	0	0	4	4	5	1	0	2	2	1	0	6	1	4	7	3	0	2	1	0	3	5	1	2	2	3	3	2	0	0	0	5	3	0	7	5	3	4	3	3	2	3	1	2	5	0	0	1
Isolate165	0	0	0	0	0	2	1	0	0	2	0	0	0	0	0	0	2	1	0	0	0	2	0	1	0	0	0	0	0	0	0	0	1	0	1	0	1	0	0	0	2	0	0	0	0	0	128	1	120
Isolate166	0	0	0	0	2	2	1	1	0	1	1	1	3	3	4	3	1	0	1	3	1	0	0	4	0	1	2	1	0	0	0	0	1	0	1	1	4	1	2	1	1	1	1	2	2	2	3	3	4
Isolate167	0	0	0	0	0	0	0	1	0	0	0	0	0	0	1	1	0	0	0	0	0	3	1	1	0	0	1	0	0	0	2	0	0	0	0	2	0	0	0	1	1	1	5	0	7	6	0	1	0
Isolate168	0	0	0	2	3	2	0	1	2	0	1	2	0	1	0	1	2	4	3	0	1	2	0	4	4	3	1	1	1	1	1	0	4	0	1	0	3	1	3	1	2	3	1	7	1	1	7	484	531
Isolate169	0	0	0	1	0	0	0	0	0	2	1	2	0	1	1	0	1	1	1	0	2	0	0	0	0	0	1	0	0	0	1	0	0	1	1	1	2	0	0	1	2	0	1	2	2	0	2	225	240
Isolate170	0	0	0	4	6	8	3	4	2	2	2	1	4	4	6	1	0	0	2	3	5	2	1	4	2	4	2	4	6	0	0	4	3	0	4	0	2	2	10	3	3	1	1	6	5	9	3	8	7
Isolate171	0	0	0	0	0	0	0	1	1	0	0	0	0	0	0	0	1	0	0	0	0	0	0	0	0	0	0	0	0	0	0	0	0	1	0	0	1	0	0	1	1	1	0	0	1	0	1	1	0
Isolate172	0	0	0	9	2	2	3	1	2	4	4	4	8	9	4	4	3	0	4	3	0	0	1	5	3	5	0	3	1	3	1	4	4	1	1	19	21	0	181	6	7	1	4	2	7	665	190	3	1
Isolate173	0	0	0	0	0	1	2	0	1	1	0	0	1	0	0	0	0	1	0	0	2	1	2	1	0	2	0	1	1	2	0	0	2	2	0	0	0	1	0	1	0	1	0	0	0	125	1	2	1
Isolate174	0	0	0	0	0	1	0	1	0	0	0	0	1	1	1	0	0	2	0	1	0	0	1	0	1	1	0	0	0	1	0	0	1	0	0	2	0	1	1	1	1	0	0	3	3	1	0	3	5
Isolate175	0	0	0	2	3	2	1	1	7	5	1	0	4	3	6	2	2	5	4	0	2	3	0	3	2	2	5	6	0	1	0	3	9	2	1	0	0	4	2	6	3	0	3	2	2	4	20	4	18
Isolate176	0	0	0	0	1	2	1	1	0	1	0	0	0	1	1	1	0	0	0	0	1	2	1	0	1	0	1	1	2	1	1	0	0	2	1	0	0	0	0	0	2	2	2	0	0	1	0	0	0
Isolate177	0	0	0	0	0	1	0	0	0	0	0	0	0	1	2	1	0	0	3	2	0	0	0	0	0	1	0	0	1	0	0	1	0	0	0	0	0	1	0	1	0	0	0	0	1	0	0	0	112
Isolate178	0	0	0	0	0	1	0	2	0	0	0	0	0	0	1	0	0	2	0	0	0	1	0	1	0	0	0	1	0	0	1	1	0	0	0	0	0	0	0	0	2	2	0	0	0	0	0	0	0
Isolate179	0	0	0	0	1	1	2	0	0	4	0	1	1	0	0	0	1	0	1	0	1	0	0	1	0	0	0	1	0	1	0	0	2	2	1	0	0	0	4	2	2	2	2	1	2	1	0	0	0
Isolate180	0	0	0	1	0	1	0	3	0	1	1	1	1	0	1	1	1	3	0	1	1	1	0	1	0	1	0	0	1	1	0	1	0	1	1	2	0	1	2	0	1	1	3	0	2	2	0	1	0
Isolate181	0	0	0	0	0	0	0	0	0	0	1	0	0	0	0	0	0	0	0	0	0	0	0	1	0	0	0	0	0	0	0	1	0	0	0	0	0	1	0	0	0	0	0	0	0	0	0	1	0
Isolate182	0	0	0	0	3	2	0	0	1	2	0	1	0	1	1	3	2	2	2	1	2	2	0	2	2	0	0	1	2	5	0	4	4	1	2	1	1	1	6	0	3	1	409	5	2	1	0	1	3
Isolate183	0	0	0	0	4	1	1	1	1	0	0	2	1	2	0	0	0	0	0	0	0	0	0	0	0	1	1	1	0	1	0	0	1	0	2	1	0	1	2	0	0	0	0	2	0	0	0	1	2
Isolate184	0	0	0	0	0	0	0	0	0	0	0	0	0	0	0	0	0	0	0	2	2	0	0	1	0	0	0	0	0	0	0	0	0	0	1	1	0	1	2	1	2	1	1	0	0	1	1	0	0
Isolate185	0	0	0	0	2	2	2	3	0	1	1	2	0	0	1	1	0	0	1	2	4	1	1	1	0	2	1	1	0	0	2	2	4	1	1	2	5	3	3	3	0	1	2	1	1	1	2	14	1
Isolate186	0	0	0	0	1	0	0	0	0	0	0	0	0	1	0	1	0	0	0	0	0	0	0	2	0	1	0	0	0	0	0	0	0	0	1	0	0	0	0	0	0	0	1	0	0	0	0	0	0
Isolate187	0	0	0	0	0	0	0	0	0	0	0	0	0	1	0	0	1	9	0	0	2	0	0	0	0	0	0	0	0	1	1	0	0	0	0	0	0	0	0	1	0	1	4	0	3	0	3	1	3
Isolate188	0	0	0	0	3	5	3	1	4	1	1	6	4	2	7	1	1	2	4	0	3	3	4	13	6	5	1	5	1	2	1	2	9	0	1	2	3	3	8	3	1	2	2	1	3	3	3	5	12
Isolate189	0	0	0	0	4	6	1	3	0	0	0	4	9	6	6	1	3	2	0	0	2	2	1	3	1	7	6	5	5	2	0	1	7	3	2	0	1	1	5	1	0	0	4	0	3	4	2	5	2
Isolate190	0	0	0	2	3	6	0	3	2	6	0	3	4	4	2	0	1	3	3	4	1	1	1	2	2	4	0	1	2	0	2	0	4	0	0	1	4	1	4	2	0	2	2	0	0	1	0	1	0
Isolate191	0	0	0	1	0	3	5	7	4	3	0	5	5	4	2	3	5	4	2	3	1	0	3	2	1	5	3	5	2	1	3	3	7	2	0	3	2	10	2	3	1	4	4	1	3	2224	6	871	5
Isolate192	0	0	0	0	0	1	0	0	1	0	0	1	0	0	1	0	0	0	0	0	0	0	0	2	0	0	0	0	0	0	1	0	0	0	0	0	0	0	3	1	1	0	0	0	0	0	0	0	1
Isolate193	0	0	0	0	1	3	3	1	0	3	1	2	2	2	4	1	2	1	2	2	2	1	2	3	0	2	2	3	1	0	0	5	7	1	3	0	1	5	3	3	2	2	2	0	3	6	3	456	16
Isolate194	0	0	0	0	0	1	0	1	0	1	0	1	0	0	1	0	3	1	1	1	1	0	0	0	1	3	2	0	3	0	1	0	1	0	0	0	0	1	2	1	2	0	0	1	0	1	152	2	128
Isolate195	0	0	0	0	3	0	2	0	0	1	0	0	3	0	1	0	1	1	0	0	0	1	0	3	1	2	0	1	1	0	1	0	0	2	1	0	1	2	1	1	0	3	1	6	0	1	0	2	0
Isolate196	0	0	0	1	1	0	1	0	1	0	0	0	1	2	2	4	0	0	2	2	0	1	0	1	1	2	0	0	1	1	1	0	0	0	0	0	0	1	0	0	0	0	1	3	1	1	0	0	1
Isolate197	0	0	0	2	5	3	6	4	1	1	2	3	4	3	6	5	3	2	1	1	3	2	2	8	5	8	4	5	3	2	4	6	6	1	3	1	1	1	9	3	2	4	5	3	3	3	4	3	4
Isolate198	0	0	0	0	3	3	1	1	0	1	0	0	1	0	3	4	5	0	0	1	2	0	0	3	3	7	1	1	0	1	0	1	2	0	2	0	0	3	0	1	4	1	1	0	1	1668	5	332	7
Isolate199	0	0	0	0	1	1	0	0	1	0	2	0	0	0	2	0	1	0	3	1	0	0	0	1	1	1	0	1	1	0	0	1	0	0	1	1	1	1	2	0	1	1	2	1	0	1	103	0	1
Isolate200	0	0	0	0	2	1	2	1	1	2	1	1	1	1	0	3	1	2	0	1	1	1	1	1	0	0	0	2	1	0	0	0	3	0	0	1	3	2	4	2	0	3	0	1	2	1	1	2	0
Isolate201	0	0	0	2	0	4	1	0	1	0	0	2	3	1	3	2	0	2	0	1	1	0	1	3	1	3	0	1	1	0	1	3	4	1	0	1	1	2	5	1	2	1	1	1	3	3	1	0	1
Isolate202	0	0	0	1	0	5	1	1	1	2	2	2	1	2	1	4	2	3	3	3	5	2	2	6	3	5	6	2	6	4	0	5	6	0	1	0	0	3	3	5	5	2	1	3	1	0	0	6	4
Isolate203	0	0	0	1	3	1	4	1	0	1	0	2	1	6	2	4	1	1	3	1	1	1	0	0	0	3	3	3	0	0	1	0	3	0	1	0	2	0	5	0	1	2	6	2	0	4	1	0	1
Isolate204	0	0	0	1	0	4	2	2	0	1	0	2	0	0	1	3	1	2	1	0	1	0	1	3	1	3	1	3	2	0	3	2	1	2	1	2	3	5	3	1	0	3	3	3	1	2	3	0	0
Isolate205	0	0	0	2	0	1	0	0	0	1	1	2	2	0	0	1	0	1	1	1	1	1	1	0	0	0	0	0	0	1	0	0	0	1	1	1	0	1	0	0	0	2	7	0	8	7	1	1	2
Isolate206	0	0	0	0	1	2	0	0	1	0	0	1	1	1	1	1	0	1	0	1	0	0	0	2	1	2	0	0	0	1	1	0	1	0	0	0	0	0	0	0	2	0	0	2	0	0	1	3	1
Isolate207	0	0	0	0	0	2	0	0	1	0	2	1	2	1	0	1	0	1	1	0	0	0	0	1	1	1	1	2	1	0	0	0	1	1	0	0	1	1	0	0	0	0	1	1	2	2	0	1	0
Isolate208	0	0	0	2	6	4	1	1	0	3	0	1	7	4	3	3	1	3	4	4	3	6	2	2	2	4	2	4	2	5	2	5	3	2	1	1	2	2	4	1	2	2	5	0	0	1	0	2	0
Isolate209	0	0	0	0	3	1	1	2	0	1	0	0	0	1	1	0	1	1	0	0	0	0	0	1	2	1	2	2	1	0	0	0	1	0	1	0	0	2	3	0	0	0	0	2	1	2	0	0	1
Isolate210	0	0	0	7	5	1	2	0	0	5	3	3	7	6	3	4	1	3	3	2	2	1	1	4	0	5	1	8	2	2	2	3	3	3	1	15	5	5	4	0	2	1	4	5	2	586	10	584	40
Isolate211	0	0	0	1	2	2	3	1	1	1	0	2	2	4	1	2	3	1	2	1	1	4	3	3	1	1	1	3	4	4	1	1	1	0	1	3	6	0	3	2	0	3	3	1	0	0	1	0	0
Isolate212	0	0	0	0	1	1	0	1	1	2	0	0	0	0	0	0	1	1	1	0	0	0	0	2	1	2	1	1	0	0	0	2	1	0	0	0	0	0	0	1	1	0	0	0	0	0	0	0	0
Isolate213	0	0	0	3	1	5	2	1	0	5	2	2	5	1	9	5	5	5	8	4	3	1	1	3	1	4	6	10	5	1	2	6	7	1	2	3	5	2	4	1	3	4	3	5	2	1	1	3	3
Isolate214	0	0	0	1	5	3	1	2	2	2	0	0	2	0	3	2	2	2	1	1	2	1	3	5	2	2	2	3	2	3	1	2	1	1	0	2	0	0	1	2	1	2	6	1	3	416	16	399	63
Isolate215	0	0	0	1	1	1	0	0	0	1	0	0	0	0	0	0	0	0	0	2	0	1	0	1	0	0	0	0	0	0	0	0	1	1	0	0	0	1	0	0	0	1	0	1	2	2	0	0	0
Isolate216	0	0	0	0	5	5	2	1	0	0	0	5	4	3	4	2	2	5	0	0	4	0	1	6	2	6	3	3	5	1	1	5	3	3	2	1	3	2	2	2	4	2	3	2	1	389	6	6	1
Isolate217	0	0	0	1	0	1	0	0	1	1	0	1	0	1	2	0	0	0	0	0	1	0	0	0	1	2	0	0	0	0	0	0	0	0	0	0	0	1	1	1	0	0	0	0	0	0	0	2	1
Isolate218	0	0	0	2	1	0	0	1	1	0	1	1	2	2	0	2	2	1	2	1	0	0	3	2	1	2	0	2	3	3	0	3	0	2	2	4	2	1	2	0	1	0	753	3	5	0	0	1	905
Isolate219	0	0	0	1	1	2	0	0	0	1	0	0	0	0	0	0	0	0	0	0	0	0	0	1	0	1	0	1	2	0	0	0	0	0	0	0	0	1	3	0	1	0	1	2	0	0	0	2	0
Isolate220	0	0	0	0	1	0	0	0	1	0	0	0	2	1	0	1	2	3	2	1	1	1	0	1	0	1	1	3	1	0	1	0	0	0	2	1	1	0	2	0	0	1	2	1	3	6	2	0	1
Isolate221	0	0	0	0	1	1	2	2	0	0	2	2	1	2	3	1	1	3	1	1	1	1	2	1	1	1	0	0	2	0	0	1	0	0	0	1	2	2	28	2	4	1	1	0	0	415	9	2	0
Isolate222	0	0	0	2	3	1	1	2	0	3	1	3	4	3	2	1	2	1	2	0	0	1	2	4	2	6	3	4	3	0	0	3	2	1	2	3	1	3	5	4	2	3	0	3	2	2	0	2	4
Isolate223	0	0	0	0	6	3	3	1	1	3	2	4	4	5	3	0	4	2	2	2	5	3	5	5	4	6	1	1	5	3	3	3	3	1	1	1	3	4	8	5	1	3	3	3	13	2	4	6	833
Isolate224	0	0	0	0	1	3	0	1	0	1	0	0	2	2	1	0	0	0	0	0	0	0	0	1	0	1	1	0	0	1	0	0	0	0	0	0	0	1	0	0	1	2	1	0	1	2	0	0	1
Isolate225	0	0	0	1	1	2	0	0	0	1	0	0	3	0	0	0	0	3	0	0	1	2	1	0	0	1	1	2	0	0	1	1	2	0	0	0	0	0	2	2	1	0	0	0	1	1	2	0	0
Isolate226	0	0	0	1	4	4	2	1	1	3	2	3	2	3	1	4	1	2	0	1	2	1	0	1	0	4	0	5	0	1	1	1	5	0	1	1	0	1	7	2	4	0	4	1	1	7	0	2	1
Isolate227	0	0	0	5	9	6	3	2	2	3	2	3	2	1	5	3	2	3	2	2	1	3	4	6	3	8	3	7	1	3	2	3	11	3	5	0	3	4	8	4	3	2	2	5	1	1	2	4	8
Isolate228	0	0	0	0	4	0	0	0	1	2	0	0	2	1	0	0	1	3	1	0	1	1	0	1	0	1	0	2	1	2	0	0	0	1	1	0	2	1	2	2	2	0	1	0	1	1	1	0	0
Isolate229	0	0	0	17	7	5	6	2	2	2	1	4	10	11	4	5	1	1	4	3	2	2	1	3	3	7	4	4	0	4	1	2	6	3	1	12	22	3	6	5	8	3	5	6	10	4671	3	949	5
Isolate230	0	0	0	1	0	2	0	0	0	0	0	0	1	0	0	0	1	0	3	0	0	0	0	3	0	3	0	0	0	0	0	0	1	0	2	0	1	0	1	0	1	1	1	4	0	0	0	0	0
Isolate231	0	0	0	0	1	2	2	1	2	1	2	0	0	0	1	0	0	1	0	0	0	0	0	3	2	2	1	3	2	1	0	0	2	1	0	1	0	1	2	1	0	2	1	2	2	1	5	205	222
Isolate232	0	0	0	2	2	7	1	1	2	1	2	0	0	0	0	1	3	2	2	2	4	1	3	8	1	5	4	4	2	2	4	2	6	1	4	1	1	3	7	3	2	3	2	2	1	2	2	3	3
Isolate233	0	0	0	0	2	0	3	0	1	3	1	2	2	1	2	1	4	1	2	1	0	0	1	4	3	2	1	1	3	1	3	0	1	1	2	1	1	0	5	1	2	1	1	1	2	1	1	2	3
Isolate234	0	0	0	3	5	2	5	1	1	2	2	2	6	10	3	1	4	0	2	4	0	4	1	8	3	8	4	3	0	0	3	0	3	0	1	7	8	8	0	0	2	0	2	1	4	3732	13	5	13
Isolate235	0	0	0	0	2	1	1	2	0	1	0	0	2	0	0	0	1	1	0	1	0	0	0	1	1	1	1	0	1	0	0	0	0	0	0	0	0	0	0	0	1	0	2	0	0	0	2	1	1
Isolate236	0	0	0	1	2	2	1	0	0	1	0	1	2	3	2	1	0	2	1	3	1	2	2	0	0	0	0	1	1	1	0	1	5	1	1	1	1	1	5	0	2	2	1	0	2	3	1	0	0
Isolate237	0	0	0	1	2	1	1	2	5	3	0	1	4	2	1	1	3	1	1	2	2	3	1	1	1	2	0	4	1	2	2	0	4	1	5	4	4	0	5	1	1	1	0	1	0	1	2	1	1
Isolate238	0	0	0	0	0	1	0	0	0	0	2	0	0	2	4	0	0	0	0	0	5	0	0	0	0	0	0	0	1	0	0	1	0	0	0	1	0	2	1	0	0	0	1	2	0	0	0	0	0
Isolate239	0	0	0	0	1	2	1	0	0	1	2	2	1	1	0	1	1	0	0	0	0	0	0	5	2	1	2	3	2	1	1	1	0	0	0	1	0	0	3	1	0	0	2	2	0	0	1	1	0
Isolate240	0	0	0	0	0	5	1	1	2	1	2	0	3	1	0	1	1	2	2	2	2	0	0	2	1	3	0	2	2	1	2	1	3	2	1	1	2	1	2	2	2	1	2	1	2	3	1	1	1
Isolate241	0	0	0	0	0	0	0	1	0	0	0	0	0	0	0	0	1	0	0	0	0	0	0	1	0	0	0	0	1	0	0	0	0	0	0	0	0	1	0	0	0	0	0	0	0	0	0	0	0
Isolate242	0	0	0	2	5	5	1	0	2	0	1	2	5	2	4	3	3	1	1	2	0	1	1	0	0	2	3	4	5	1	0	1	7	2	1	1	3	3	5	2	2	3	3	2	0	6	1	2	1
Isolate243	0	0	0	1	3	2	0	0	0	0	2	1	0	0	0	0	0	1	0	1	2	1	0	0	0	0	1	1	1	1	0	2	3	1	0	1	0	2	2	0	1	1	0	3	0	0	1	1	1
Isolate244	0	0	0	1	0	0	0	0	1	0	1	0	3	0	1	1	1	2	1	0	0	1	0	0	0	2	0	0	0	1	2	1	3	1	1	1	0	0	1	0	0	1	7	1	8	5	1	0	1
Isolate245	0	0	0	2	3	2	2	0	0	1	0	0	1	0	4	0	2	2	4	2	0	0	1	2	1	2	0	4	1	1	2	0	2	0	0	1	2	0	5	0	0	2	1	3	2	3	31	32	15
Isolate246	0	0	0	4	2	2	0	2	0	2	0	0	3	1	3	2	3	5	2	1	1	3	0	1	0	0	1	3	0	0	1	0	4	0	0	5	11	0	5	5	6	3	2	3	2	3	18	526	570
Isolate247	0	0	0	1	5	6	1	2	2	2	2	3	2	4	6	2	2	2	3	3	4	3	7	4	5	6	1	3	2	2	4	4	6	1	3	4	1	0	2	2	3	0	2	4	1	5	1	2	5
Isolate248	0	0	0	1	0	1	0	3	2	1	3	1	0	0	1	0	0	3	1	0	1	0	0	0	1	1	1	3	0	1	2	1	2	2	2	1	0	1	1	0	1	0	2	2	1	1	5	2	3
Isolate249	0	0	0	0	0	4	1	0	2	1	2	1	2	1	0	0	2	1	2	0	1	0	0	2	2	4	0	1	2	1	1	3	3	1	3	2	1	0	4	0	1	2	0	2	0	1	1	1	0
Isolate250	0	0	0	0	6	11	2	3	3	3	2	3	3	3	2	3	4	1	3	3	1	0	0	10	2	4	5	1	2	0	1	6	0	1	5	1	1	2	9	3	2	3	1	1	1	0	0	4	1
Isolate251	0	0	0	0	1	10	3	2	1	3	1	3	2	0	0	1	2	1	3	2	5	2	0	9	4	8	1	2	1	1	1	3	7	0	1	5	4	0	6	4	4	0	3	6	3	6	3	1	0
Isolate252	0	0	0	2	1	6	1	1	2	0	2	3	2	0	1	2	1	1	5	3	1	1	1	2	0	5	3	0	0	0	3	1	4	1	1	0	1	1	3	3	1	0	2	2	1	3	3	5	2
Isolate253	0	0	0	3	9	3	4	1	4	6	5	11	6	6	6	8	7	6	5	6	5	3	9	0	3	3	3	3	1	1	3	4	1	1	35	57	2	3	2	25	4	0	1793	18	3	6	5	6	2205
Isolate254	0	0	0	0	0	0	0	0	0	1	4	3	1	0	1	0	0	3	1	2	0	3	1	1	0	0	2	2	1	2	0	0	0	2	0	1	0	0	0	0	0	0	11	1	11	10	0	0	0
Isolate255	0	0	0	0	2	4	1	3	0	1	1	0	1	3	2	1	5	1	1	1	0	1	1	8	1	3	1	3	4	3	2	2	5	2	2	2	1	1	4	2	0	0	1	0	2	4	3	7	3
Isolate256	0	0	0	3	1	3	4	1	4	4	1	0	2	1	0	2	3	0	3	2	4	4	5	4	6	5	3	4	3	1	1	2	7	1	2	0	1	4	1	2	2	2	5	3	3	356	3	2	2
Isolate257	0	0	0	0	1	0	0	1	0	1	1	0	3	0	0	0	0	4	0	0	2	0	0	0	0	0	0	1	0	0	0	0	0	0	0	0	0	0	5	0	0	1	1	2	3	3	1	4	3
Isolate258	0	0	0	0	1	2	0	0	0	0	0	0	0	0	1	2	0	0	1	0	0	0	1	1	1	4	1	2	0	0	0	0	1	0	0	0	0	0	3	1	3	1	1	2	0	0	0	1	1
Isolate259	0	0	0	2	2	7	4	3	1	3	1	2	7	2	5	4	2	3	6	1	5	1	3	8	2	7	3	9	5	1	2	3	7	3	3	1	4	6	4	7	4	1	3	5	4	4	2	2	3
Isolate260	0	0	0	0	0	0	0	0	3	1	0	1	3	0	1	0	0	1	1	0	0	0	0	0	0	0	0	0	0	0	0	0	0	0	0	0	0	0	0	0	0	0	0	0	1	0	0	0	0
Isolate261	0	0	0	0	1	2	0	0	0	2	0	0	0	0	1	1	0	1	0	0	0	0	2	2	2	1	0	2	1	0	0	0	0	0	0	0	0	0	2	1	1	1	0	0	1	1	0	0	0
Isolate262	0	0	0	0	1	0	2	2	1	0	0	0	1	2	2	1	4	3	0	0	0	0	0	2	0	3	1	2	0	1	0	4	1	0	0	0	1	0	4	0	0	2	0	2	1	1	0	0	0
Isolate263	0	0	0	1	2	2	0	1	0	0	16	0	1	6	10	1	7	7	2	1	3	0	0	2	2	3	2	3	1	2	0	1	2	0	1	0	0	0	1	2	2	6	11	6	14	1	1	9	1149
Isolate264	0	0	0	1	5	1	1	1	1	2	3	0	2	3	0	4	0	0	1	0	0	1	2	4	4	4	2	5	0	3	4	6	2	1	3	0	2	1	3	2	1	0	5	1	0	0	0	2	2
Isolate265	0	0	0	2	3	1	0	0	1	0	0	0	2	1	0	1	1	0	0	0	0	1	0	0	1	1	0	1	0	0	0	1	1	0	0	0	0	0	2	0	0	1	0	1	1	1	1	1	0
Isolate266	0	0	0	1	2	4	2	3	1	1	1	0	2	0	0	0	0	0	2	0	3	1	1	3	2	5	0	1	0	0	0	1	2	3	1	0	0	1	1	1	0	1	4	0	0	1	2	1	0
Isolate267	0	0	0	2	1	0	0	1	0	1	1	2	2	1	1	2	0	2	0	3	4	1	1	3	1	3	3	1	0	0	2	1	1	0	1	2	0	1	0	0	2	1	6	4	5	4	0	0	0
Isolate268	0	0	0	2	5	3	4	1	1	6	2	4	4	1	2	1	0	1	7	0	5	1	1	8	1	3	6	4	4	2	3	2	8	2	2	1	2	5	7	4	1	1	2	2	3	6	3	0	5
Isolate269	0	0	0	1	1	0	0	1	0	1	0	1	0	1	0	1	0	0	2	0	0	1	0	1	2	1	0	1	0	1	0	0	0	0	2	0	0	0	2	0	1	1	0	0	0	1	0	2	0
Isolate270	0	0	0	3	6	5	3	1	3	2	0	1	3	3	3	5	3	1	0	0	2	2	1	9	2	3	2	0	4	0	1	1	4	1	2	1	3	1	2	0	3	1	2	1	4	379	1	1	0
Isolate271	0	0	0	1	1	2	0	0	3	2	1	0	2	2	0	2	0	0	1	2	1	2	2	0	2	2	0	0	0	0	0	1	2	1	1	0	3	0	2	1	4	1	353	2	1	3	1	0	2
Isolate272	0	0	0	0	0	1	0	1	1	1	1	0	1	2	1	3	2	1	0	0	0	1	0	1	0	1	1	0	0	0	1	0	0	1	0	0	0	0	0	0	1	1	3	0	5	5	0	0	1
Isolate273	0	0	0	1	1	1	0	0	0	2	2	1	1	1	0	0	2	2	1	1	2	0	0	4	1	2	1	0	1	0	0	1	2	0	0	1	0	0	3	1	1	1	4	6	2	1	3	3	1
Isolate274	0	0	0	1	2	1	0	1	7	1	1	2	3	0	3	2	1	2	5	2	2	1	1	0	2	4	2	1	1	1	4	3	0	1	1	0	2	1	1	2	4	3	2	1	5	2	5	2	7
Isolate275	0	0	0	0	0	1	1	1	0	0	0	1	0	1	0	3	1	2	1	1	1	0	1	1	1	1	0	0	1	1	0	1	2	0	1	0	2	2	4	1	0	3	2	3	1	0	1	4	1
Isolate276	0	0	0	0	0	2	0	0	0	1	0	3	3	1	2	0	1	1	2	0	0	0	0	0	0	1	0	0	1	2	1	0	0	1	0	0	1	0	1	1	0	0	3	1	3	2	0	0	1
Isolate277	0	0	0	0	0	0	0	0	1	1	0	1	0	0	0	0	0	0	0	1	0	0	0	0	0	1	0	0	0	0	0	0	0	0	0	0	0	0	1	0	0	2	0	0	1	1	0	1	1
Isolate278	0	0	0	0	1	0	2	0	1	3	0	2	0	2	2	4	0	2	0	1	2	0	1	2	1	6	1	3	3	0	2	1	1	1	0	0	1	1	3	1	2	2	2	1	1	3	4	2	273
Isolate279	0	0	0	0	3	5	2	0	2	2	0	2	5	0	2	1	2	0	0	4	0	4	0	3	0	6	0	1	1	0	0	0	2	0	0	0	3	1	2	0	1	2	0	1	3	5	2	0	0
Isolate280	0	0	0	1	1	3	1	1	1	1	0	0	0	1	4	0	2	0	1	2	0	1	2	2	1	3	2	2	2	1	1	1	7	2	1	1	0	3	1	2	1	0	3	2	4	503	8	1	1
Isolate281	0	0	0	3	0	1	1	2	0	1	0	1	1	1	1	0	0	1	1	0	1	0	1	2	0	0	0	0	0	0	0	0	1	0	1	0	0	0	0	1	1	3	10	4	15	12	0	0	0
Isolate282	0	0	0	1	0	0	0	1	0	0	0	0	2	1	0	1	2	0	2	2	0	0	0	0	1	2	0	0	2	0	0	0	2	0	0	0	0	0	0	0	0	1	1	1	0	0	115	2	98
Isolate283	0	0	0	0	2	2	2	1	2	3	2	0	1	2	1	1	0	2	3	2	1	0	2	4	2	7	1	3	0	0	1	1	5	0	0	4	2	1	2	1	0	1	5	1	1	3	3	1	4
Isolate284	0	0	0	1	0	0	1	0	0	0	0	0	1	2	1	0	0	0	0	0	1	0	0	1	0	1	2	0	0	0	0	0	0	0	0	1	0	1	0	0	0	1	28	4	32	29	0	1	1
Isolate285	0	0	0	0	1	0	0	2	0	2	1	0	3	0	0	0	0	1	2	0	1	0	1	3	0	2	0	1	0	0	1	1	2	0	2	0	0	1	2	0	0	0	0	0	0	0	0	0	6
Isolate286	0	0	0	0	8	5	3	1	3	4	0	3	1	2	1	1	1	1	2	0	2	2	1	5	2	5	1	4	2	1	2	3	2	1	3	1	1	3	7	2	2	1	3	6	2	5	587	45	553
Isolate287	0	0	0	1	0	0	0	0	0	1	3	1	0	1	1	0	0	0	1	1	0	3	0	1	0	0	1	0	0	1	3	1	1	1	0	1	0	1	0	0	0	3	4	1	4	4	0	0	0
Isolate288	0	0	0	2	5	9	3	0	2	3	3	3	3	2	3	1	2	6	4	4	3	1	3	5	4	9	6	4	4	3	1	3	7	1	2	3	5	1	4	3	4	1	4	7	2	4	2	2	3
Isolate289	0	0	0	0	6	4	3	3	3	3	3	2	3	7	2	2	2	1	3	1	1	2	2	0	4	0	1	1	1	0	2	3	2	1	0	1	4	1	4	1	1	2	1	0	0	4	0	2	2
Isolate290	0	0	0	0	2	1	0	1	1	3	1	1	2	2	2	2	0	2	3	1	0	0	0	2	0	5	1	1	0	1	2	3	6	4	1	1	2	2	2	2	1	2	2	4	2	5	1	2	2
Isolate291	0	0	0	0	4	1	1	0	0	0	2	2	0	0	0	0	0	0	2	2	0	0	0	2	0	3	0	2	0	0	1	1	1	0	0	0	0	0	1	0	0	0	0	0	1	0	1	0	2
Isolate292	0	0	0	0	0	0	0	0	0	0	0	0	0	1	1	0	0	0	0	0	0	0	0	2	1	0	0	0	0	0	1	0	1	1	1	0	0	0	1	1	0	0	0	0	0	0	0	0	1
Isolate293	0	0	0	0	0	1	0	0	1	0	0	0	0	0	0	0	0	0	1	1	1	0	1	0	0	1	0	0	0	0	1	1	0	0	0	1	0	0	0	0	0	0	0	2	26	0	0	22	1
Isolate294	0	0	0	0	2	2	1	1	0	1	1	3	4	1	1	1	0	4	2	2	2	2	0	1	1	3	2	5	0	0	0	2	0	1	0	1	0	2	2	3	1	2	2	3	1	1	9	807	875
Isolate295	0	0	0	3	0	2	0	1	0	1	0	3	0	0	1	1	0	1	2	0	0	0	0	1	0	0	0	0	0	0	1	0	0	0	0	0	1	0	1	0	0	2	9	2	9	8	1	1	0
Isolate296	0	0	0	1	1	2	1	2	0	2	0	1	2	0	4	3	1	0	1	4	0	0	0	3	1	4	0	3	3	0	0	2	0	0	2	1	0	1	8	1	0	0	1	5	1	1	0	2	1
Isolate297	0	0	0	0	0	0	0	0	0	0	0	0	0	0	0	1	0	0	0	0	0	0	0	0	0	1	0	0	0	0	0	1	0	0	0	0	0	0	1	0	0	0	1	0	1	1	0	0	0
Isolate298	0	0	0	1	0	0	0	1	0	1	0	0	0	0	0	0	0	1	0	0	0	0	0	1	0	1	0	1	1	1	0	1	1	0	1	0	0	1	0	0	1	0	0	2	0	0	1	0	1
Isolate299	0	0	0	2	4	1	0	0	2	0	2	4	2	3	1	2	2	0	4	0	0	0	1	5	1	0	2	1	0	2	2	5	2	1	2	0	1	3	1	1	0	0	1	4	1	1	0	0	2
Isolate300	0	0	0	0	1	5	1	3	0	1	1	1	1	3	4	2	2	1	2	0	0	0	0	3	3	1	1	2	2	1	0	1	4	0	1	0	0	4	1	4	1	0	4	0	2	0	1	0	0
Isolate301	0	0	0	0	2	2	0	2	2	2	1	0	2	2	3	3	4	1	0	0	0	0	1	5	2	9	4	2	1	4	1	3	2	1	0	1	1	0	2	5	1	0	1	1	0	4	2	3	2
Isolate302	0	0	0	3	2	1	0	0	0	1	2	0	0	1	2	0	1	1	0	0	0	1	1	0	0	0	0	0	0	0	0	0	0	0	1	0	0	0	0	0	0	0	0	0	8	0	0	8	0
Isolate303	0	0	0	0	0	0	0	0	0	0	2	0	0	0	0	0	1	1	0	1	0	2	0	1	0	1	1	0	0	2	2	0	0	0	0	0	0	0	1	0	0	1	10	1	9	9	0	0	1
Isolate304	0	0	0	0	0	0	0	0	0	0	0	0	1	0	0	0	0	0	0	0	0	0	0	0	3	0	0	1	0	0	0	0	0	0	1	0	0	1	0	0	0	0	0	0	1	0	1	2	0
Isolate305	0	0	0	0	0	2	0	0	1	1	0	0	0	0	0	0	0	0	1	0	0	0	0	0	1	0	0	1	3	0	0	0	0	0	0	0	1	0	3	1	0	1	0	0	0	0	0	1	1
Isolate306	0	0	0	0	2	3	2	0	0	0	1	2	1	1	2	2	3	1	0	1	0	0	1	2	2	3	0	6	1	0	0	0	3	1	1	2	0	1	6	0	2	1	3	10	17	2	1015	1081	872
Isolate307	0	0	0	0	7	7	3	1	0	4	2	1	4	2	2	0	3	2	5	3	6	1	4	9	4	0	1	7	4	4	1	6	7	1	4	3	6	4	8	3	4	0	2	2	3	1	0	8	2
Isolate308	0	0	0	0	2	0	2	2	1	2	0	0	1	1	2	4	1	1	2	0	1	0	1	2	3	1	1	1	1	2	0	0	4	2	0	1	0	2	8	3	2	1	2	1	2	2	1	0	0
Isolate309	0	0	0	3	1	0	3	1	2	1	0	3	2	3	1	1	1	0	1	0	0	2	2	4	1	3	1	3	0	1	0	0	4	0	0	0	0	4	0	0	0	0	1	1	1	352	3	0	3
Isolate310	0	0	0	1	3	6	2	2	0	0	3	2	2	1	4	1	3	2	4	0	4	0	0	4	0	6	4	3	4	1	2	3	2	1	1	1	2	0	2	5	2	4	1	5	4	0	2	3	1
Isolate311	0	0	0	0	10	1	0	0	1	0	1	1	4	1	10	2	2	2	5	2	1	2	2	0	1	1	2	0	0	1	0	2	1	2	1	3	1	0	4	1	2	1	3	3	1	1	3	4	3
Isolate312	0	0	0	0	3	8	1	1	4	2	1	0	3	2	4	0	0	2	2	2	4	2	2	6	6	5	2	4	1	1	1	4	5	0	0	2	0	2	3	2	3	2	0	5	2	1	0	1	3
Isolate313	0	0	0	0	7	8	1	2	2	6	1	2	1	2	5	1	0	0	3	1	5	3	4	8	2	3	4	8	6	0	0	1	2	2	3	1	1	3	5	4	0	4	3	2	0	2	1	5	1
Isolate314	0	0	0	0	0	0	0	0	0	0	0	1	1	0	1	0	0	0	0	0	0	0	0	0	0	0	0	0	0	0	0	0	0	0	0	0	0	0	0	0	0	1	1	0	0	0	0	0	0
Isolate315	0	0	0	0	2	0	0	1	1	1	0	0	2	1	6	3	1	2	1	1	2	1	2	3	1	4	0	1	2	1	1	2	1	0	0	0	0	2	1	1	0	1	3	1	2	835	83	1995	2
Isolate316	0	0	0	6	11	1	1	3	3	3	0	2	6	1	5	5	3	3	3	1	2	0	0	1	2	3	3	0	1	1	4	0	3	3	1	9	11	0	0	3	5	0	1	1	1	0	2	3	1
Isolate317	0	0	0	4	6	0	3	1	0	1	3	0	4	4	2	3	4	0	4	4	2	0	2	2	0	4	1	1	0	1	0	1	5	1	1	6	9	0	3	0	7	7	2	4	3	3	763	1656	794
Isolate318	0	0	0	2	4	3	2	0	0	2	1	1	1	4	5	4	2	2	0	1	3	2	0	1	1	3	1	2	3	4	0	0	0	0	1	6	1	2	6	1	1	1	2	2	1	5	1	1	1
Isolate319	0	0	0	2	8	3	2	0	0	2	2	1	2	3	6	2	1	0	3	1	3	0	1	7	4	4	3	6	3	1	1	0	4	2	4	1	1	1	9	2	4	1	0	1	2	5	414	30	389
Isolate320	0	0	0	0	2	13	6	1	3	1	1	1	1	2	3	4	3	1	2	3	5	3	2	4	1	7	2	6	1	3	1	4	4	2	3	0	1	0	10	6	2	1	3	4	4	5	4	2	4
Isolate321	0	0	0	0	0	1	1	1	1	1	1	1	1	4	2	1	0	2	3	1	0	0	0	0	0	1	2	0	1	0	0	0	1	0	0	0	1	1	0	2	1	0	1	1	0	5	2	0	1
Isolate322	0	0	0	3	1	3	3	4	1	0	0	2	6	4	2	0	3	2	0	3	1	2	2	1	0	4	3	4	1	1	1	1	8	5	3	5	0	0	1	0	6	1	1	1	0	1	0	4	2
Isolate323	0	0	0	0	4	1	4	0	0	1	4	2	2	2	0	1	3	1	2	4	2	4	2	3	0	1	0	1	4	2	0	2	1	1	2	3	7	4	3	1	3	4	3	0	0	2	0	1	1
Isolate324	0	0	0	0	4	3	1	0	1	1	1	0	1	1	3	0	0	0	3	0	0	0	2	3	1	3	0	0	0	2	0	1	2	0	1	0	0	1	5	2	1	0	1	2	1	1	1	2	1
Isolate325	0	0	0	2	5	8	3	0	2	1	1	2	2	2	2	1	2	2	1	1	3	3	1	9	8	5	2	6	1	2	1	1	6	2	3	2	1	1	3	5	3	2	2	4	2	0	0	3	3
Isolate326	0	0	0	2	4	1	1	2	3	2	0	0	4	2	1	0	3	2	2	2	0	2	1	1	2	6	0	0	1	1	0	0	1	0	0	3	3	5	4	3	0	0	1	0	0	2	0	2	0
Isolate327	0	0	0	0	0	0	0	0	0	0	1	0	0	0	0	0	0	2	0	0	1	0	0	1	0	0	0	0	1	0	0	0	1	0	0	0	0	0	4	0	0	1	2	1	2	4	1	2	3
Isolate328	0	0	0	1	6	4	1	1	2	4	2	1	1	3	1	3	3	2	3	0	0	3	2	2	2	2	0	3	1	1	1	1	1	2	1	4	2	1	3	5	0	5	2	6	1	4	4	792	808
Isolate329	0	0	0	3	6	6	2	4	4	1	4	3	4	4	1	1	3	5	5	2	2	1	1	4	3	8	3	6	2	2	0	2	5	1	2	1	1	0	7	4	3	1	4	2	1	1	2	7	2
Isolate330	0	0	0	4	2	0	0	0	0	1	0	1	0	2	1	1	1	0	0	0	1	3	1	2	1	2	0	1	1	2	2	1	3	2	0	1	3	3	2	1	0	1	2	1	0	0	0	2	3
Isolate331	0	0	0	0	0	0	3	0	0	1	0	0	0	0	0	0	0	0	0	0	0	0	0	0	0	0	0	0	0	0	0	0	0	0	0	0	0	0	0	0	0	1	2	1	0	0	0	0	1
Isolate332	0	0	0	0	0	0	0	0	0	0	3	0	1	0	1	1	0	1	1	1	0	0	1	0	0	3	1	0	0	0	0	0	2	0	0	0	1	0	0	0	0	1	0	0	0	2	495	0	0
Isolate333	0	0	0	1	1	1	1	0	0	1	0	0	4	0	1	2	1	1	3	0	1	3	1	2	0	2	1	0	1	0	1	1	0	1	1	3	0	1	0	3	3	4	1	2	1	3	1448	1471	31
Isolate334	0	0	0	1	1	0	0	3	1	1	1	1	0	0	0	1	0	2	1	2	4	2	1	1	0	1	1	0	1	1	2	0	0	0	0	1	1	1	0	1	2	1	0	1	0	0	2	3	1
Isolate335	0	0	0	1	1	1	2	1	1	2	0	1	5	3	3	1	1	1	1	0	1	0	3	0	2	4	1	4	0	1	1	2	4	2	0	1	1	3	8	1	2	1	0	0	1	2	6	1	1
Isolate336	0	0	0	1	8	2	1	3	1	0	1	1	0	1	2	3	1	3	2	0	1	0	1	5	2	6	1	3	2	0	1	2	7	0	0	0	1	1	9	6	1	2	2	3	4	4	0	2	0
Isolate337	0	0	0	1	0	0	0	0	0	0	1	0	0	0	1	0	1	0	0	0	1	0	0	1	0	4	0	0	1	1	2	0	1	0	1	2	1	2	2	2	0	2	1	0	2	0	0	2	2
Isolate338	0	0	0	1	3	4	0	1	0	3	0	2	1	2	0	0	2	2	0	0	1	1	1	5	0	0	1	1	4	1	1	0	2	0	0	1	1	0	3	0	0	1	0	0	0	0	2	206	235
Isolate339	0	0	0	1	4	0	1	0	1	2	0	1	5	1	0	3	1	1	0	2	0	1	1	0	0	0	1	1	1	1	0	0	2	2	0	0	0	0	1	1	0	0	2	1	0	0	0	0	0
Isolate340	0	0	0	2	2	5	2	2	1	1	1	1	2	2	6	4	2	1	1	4	1	0	1	3	1	4	2	3	0	0	1	2	3	0	0	4	6	7	3	2	0	0	2	1	3	2	8	3	1
Isolate341	0	0	0	3	6	2	2	0	3	3	1	1	1	2	3	2	0	1	0	2	0	2	2	2	1	1	0	2	6	2	1	0	0	0	0	2	1	0	3	1	0	1	1	0	1	2	0	0	1
Isolate342	0	0	0	0	0	1	1	0	1	3	0	0	0	1	0	1	1	0	0	0	0	0	0	2	0	2	1	0	1	0	0	0	0	0	1	2	0	0	1	3	1	0	0	0	0	0	0	0	1
Isolate343	0	0	0	0	1	1	0	0	0	0	0	1	0	0	0	0	1	2	0	0	0	1	0	1	0	1	1	0	0	0	0	0	1	0	0	0	0	2	1	0	1	0	1	0	0	0	0	1	1
Isolate344	0	0	0	1	2	0	0	0	1	3	0	1	0	1	0	0	0	0	0	0	0	0	1	0	0	2	0	2	1	1	0	1	2	0	1	0	1	0	1	0	0	0	0	0	0	1	177	3	146
Isolate345	0	0	0	1	7	4	1	2	4	5	1	1	3	3	6	2	0	7	5	4	8	1	0	3	2	2	1	3	3	0	3	4	8	1	2	1	0	1	11	4	2	1	2	1	4	3	4	1	5
Isolate346	0	0	0	0	0	0	0	0	0	0	0	1	0	0	0	0	1	0	0	0	0	1	0	1	0	0	0	0	2	1	1	0	0	0	1	0	0	0	0	0	0	0	13	0	13	12	0	0	0
Isolate347	0	0	0	0	2	6	1	0	0	1	0	1	1	2	3	1	0	0	0	0	1	0	0	3	1	4	1	0	1	1	1	1	0	0	1	1	2	0	3	3	0	0	4	0	0	1	1	0	1
Isolate348	0	0	0	0	1	0	1	0	0	0	0	0	0	0	1	0	0	1	0	0	0	0	0	0	0	0	0	1	0	0	0	0	1	0	0	0	0	0	1	1	1	0	0	0	0	0	0	0	0
Isolate349	0	0	0	2	3	1	1	3	0	3	0	2	4	4	6	4	3	2	2	4	1	1	2	1	2	1	2	4	2	3	1	3	5	4	1	3	6	1	2	1	1	0	2	1	0	2	1	3	2
Isolate350	0	0	0	1	3	2	0	2	3	1	0	0	3	0	1	4	2	0	1	3	1	1	1	4	2	2	1	0	0	2	1	0	2	1	3	2	3	3	2	1	0	1	1	3	0	1	0	2	4
Isolate351	0	0	0	2	3	4	4	0	3	4	2	2	0	1	2	1	2	4	1	2	4	2	3	5	2	3	1	0	1	0	1	5	6	0	3	0	4	4	0	2	1	2	3	1	2	307	3	2	2
Isolate352	0	0	0	0	6	3	0	5	4	0	2	1	1	2	3	4	3	5	0	0	1	3	1	7	5	3	2	3	3	0	1	1	8	0	1	1	3	3	5	1	0	0	2	2	3	3	3	4	5
Isolate353	0	0	0	0	0	1	0	1	2	2	3	1	1	0	0	0	0	0	1	0	0	0	0	1	1	0	0	1	0	1	0	0	0	1	0	1	0	1	0	0	0	2	0	0	3	0	0	0	0
Isolate354	0	0	0	0	2	4	4	2	3	4	0	2	7	5	4	2	1	2	1	2	0	2	1	1	0	1	2	1	2	1	2	2	2	1	0	1	2	1	3	1	2	1	3	1	0	2	0	0	2
Isolate355	0	0	0	10	2	5	2	1	2	2	1	4	6	4	2	6	4	2	3	0	3	0	0	3	2	3	0	3	3	2	1	3	3	1	0	11	10	3	1	1	2	1	3	1	4	425	12	410	56
Isolate356	0	0	0	2	2	1	0	0	0	1	1	0	2	1	2	0	1	0	0	1	0	0	0	0	0	4	3	2	2	0	1	2	2	1	0	1	0	2	1	2	4	3	2	0	0	0	0	0	2
Isolate357	0	0	0	0	1	1	0	0	0	0	1	0	0	0	0	0	0	0	1	2	0	0	0	0	0	0	0	0	0	0	0	2	0	1	0	1	1	2	0	0	0	0	0	0	0	1	0	0	0
Isolate358	0	0	0	0	2	1	0	2	1	4	1	1	1	2	4	0	3	2	2	0	1	1	0	0	1	6	0	3	1	0	0	2	0	0	0	0	1	0	3	3	2	2	0	1	1	1	1	1	3
Isolate359	0	0	0	0	2	1	0	0	0	1	0	0	1	0	0	0	0	0	0	2	1	2	0	4	0	4	1	1	1	0	1	1	2	1	1	2	0	0	2	0	0	0	1	0	0	0	1	4	298
Isolate360	0	0	0	1	4	7	0	2	1	2	3	0	4	4	6	1	1	2	1	3	4	2	2	2	1	5	1	4	0	0	3	2	4	0	2	0	0	1	5	2	2	3	2	1	0	2	0	5	1
Isolate361	0	0	0	0	1	0	0	0	0	0	0	1	0	0	0	0	1	0	1	0	0	1	0	1	1	0	0	0	0	2	0	0	1	1	1	0	0	0	0	1	0	1	0	1	0	0	0	1	0
Isolate362	0	0	0	1	0	3	0	1	0	5	1	1	0	0	1	4	1	0	4	0	0	0	0	2	0	1	0	2	1	1	0	3	3	1	0	0	0	1	1	1	2	1	1	0	0	1	0	2	1
Isolate363	0	0	0	0	8	1	1	3	2	5	1	3	6	3	0	3	0	0	5	3	2	4	0	3	3	6	1	2	2	0	1	2	1	0	1	1	2	0	5	4	1	5	0	9	3	3	1279	1803	66
Isolate364	0	0	0	0	1	0	0	0	0	1	1	0	0	0	1	0	0	0	0	0	0	0	0	1	0	1	0	0	0	0	0	0	0	0	1	1	0	0	0	0	0	0	5	4	8	5	0	0	1
Isolate365	0	0	0	3	2	7	3	1	0	1	1	1	5	3	0	0	1	2	2	0	0	0	2	1	3	5	3	3	0	1	2	1	1	4	1	3	8	1	2	3	2	1	1	0	2	1169	95	48	6
Isolate366	0	0	0	10	7	2	2	5	0	4	2	1	2	3	1	0	2	2	4	2	1	0	1	2	0	5	1	2	0	1	2	0	0	1	0	7	17	0	3	6	6	7	5	1	4	2	1044	1210	901
Isolate367	0	0	0	0	1	0	0	0	0	0	0	0	0	1	1	0	1	0	0	0	0	0	1	2	0	0	0	0	0	0	0	1	0	1	0	1	0	0	0	1	2	1	0	0	0	0	0	1	1
Isolate368	0	0	0	0	3	3	5	0	0	1	0	4	3	1	4	3	2	1	2	0	2	2	1	6	4	1	3	5	1	1	0	0	4	0	0	2	5	2	3	2	2	4	5	1	0	4	0	0	1
Isolate369	0	0	0	0	1	0	0	0	0	0	0	0	0	0	3	4	1	1	0	0	0	0	0	0	0	0	0	1	1	0	0	1	1	0	0	1	1	0	3	1	1	1	0	0	0	0	0	2	2
Isolate370	0	0	0	3	2	3	1	1	1	0	2	3	3	0	0	3	0	3	1	2	0	1	1	4	1	7	1	1	0	1	5	5	8	5	1	1	1	0	2	2	3	3	3	2	1	2	3	1	1
Isolate371	0	0	0	0	1	0	0	0	0	1	0	0	0	0	0	0	0	0	0	0	1	2	0	1	0	0	1	0	1	1	0	0	1	0	0	0	0	0	1	1	2	1	0	0	0	0	0	0	0
Isolate372	0	0	0	0	3	5	2	3	1	3	0	1	1	2	2	1	1	1	4	3	1	2	2	5	2	5	2	3	3	0	0	4	8	2	2	2	1	1	6	2	3	1	1	2	2	6	1	0	3
Isolate373	0	0	0	0	1	1	0	0	0	0	0	1	0	0	0	0	0	0	0	0	0	0	0	0	0	0	0	2	0	0	0	0	0	0	0	0	0	0	2	0	0	0	1	2	0	0	0	1	2
Isolate374	0	0	0	0	2	0	2	0	1	1	0	2	0	1	2	1	1	1	1	0	0	1	0	0	0	4	0	0	1	1	0	1	0	0	2	0	0	1	0	1	0	0	2	0	0	68	0	26	1
Isolate375	0	0	0	2	1	4	1	0	2	0	0	0	2	2	1	0	0	1	2	0	1	1	0	0	0	2	1	2	1	1	0	1	4	2	2	5	6	0	6	0	1	1	2	0	0	0	1	3	3
Isolate376	0	0	0	1	8	4	1	1	1	0	3	6	4	1	3	2	2	3	4	3	4	2	3	12	5	3	3	6	10	7	2	6	12	2	5	3	1	5	10	2	5	2	2	3	1	2	1	5	2
Isolate377	0	0	0	1	2	2	0	2	0	3	0	1	5	0	3	1	1	3	2	1	0	0	2	0	1	0	1	3	0	2	1	2	2	1	2	0	0	0	1	1	0	1	1	0	1	1	0	0	1
Isolate378	0	0	0	0	1	3	0	3	1	1	0	3	4	1	1	2	0	2	1	0	0	2	0	1	0	5	0	3	1	2	1	1	1	0	1	1	3	2	4	1	3	1	1	1	2	507	8	2	5
Isolate379	0	0	0	1	3	4	3	4	0	1	3	1	3	3	7	2	1	0	1	6	2	2	3	0	0	1	2	1	2	4	0	0	2	1	1	3	4	1	3	0	4	3	3	1	0	2	0	0	0
Isolate380	0	0	0	268	3	3	0	1	0	4	1	1	1	2	2	1	0	1	1	0	0	1	1	5	0	1	0	1	1	1	0	0	3	1	0	0	0	1	2	3	2	3	1	738	720	737	754	42	2
Isolate381	0	0	0	1	1	6	4	3	2	3	0	1	6	3	1	4	1	1	1	2	2	0	0	5	2	3	1	5	1	0	1	0	8	1	0	3	5	0	4	1	1	1	2	1	0	2	1	2	1
[truncated: 1,451 more columns]

## Sheet: Isolate Filtered Substitutions
Isolate ID	0	1	2	3	4	5	6	7	8	9	10	11	12	13	14	15	16	17	18	19	20	21	22	23	24	25	26	27	28	29	30	31	32	33	34	35	36	37	38	39	40	41	42	43	44	45	46	47	48
Isolate001
Isolate002
Isolate003
Isolate004
Isolate005																																																	18.4922
Isolate006
Isolate007
Isolate008
Isolate009
Isolate010																																															26.6568	35.8709
Isolate011
Isolate012
Isolate013
Isolate014
Isolate015
Isolate016
Isolate017
Isolate018
Isolate019
Isolate020																																														63.6705		14.6171
Isolate021
Isolate022
Isolate023
Isolate024
Isolate025
Isolate026
Isolate027																																															27.4256		22.3803
Isolate028
Isolate029
Isolate030
Isolate031
Isolate032
Isolate033
Isolate034
Isolate035
Isolate036																																																14.4889	16.3083
Isolate037
Isolate038
Isolate039
Isolate040
Isolate041																																															25.6522	35.6522
Isolate042
Isolate043
Isolate044
Isolate045
Isolate046
Isolate047
Isolate048
Isolate049
Isolate050
Isolate051
Isolate052
Isolate053
Isolate054
Isolate055
Isolate056
Isolate057
Isolate058
Isolate059
Isolate060
Isolate061
Isolate062																																														14.3954
Isolate063
Isolate064
Isolate065
Isolate066
Isolate067
Isolate068																																																	32.6227
Isolate069
Isolate070				10.3531
Isolate071
Isolate072
Isolate073																																															10.0707
Isolate074
Isolate075
Isolate076
Isolate077
Isolate078
Isolate079
Isolate080
Isolate081
Isolate082
Isolate083
Isolate084
Isolate085																																														19.1756
Isolate086																																															4.65604	20.4279
Isolate087
Isolate088
Isolate089
Isolate090
Isolate091
Isolate092
Isolate093
Isolate094
Isolate095																																															24.8455	34.7095
Isolate096																																																60.5431
Isolate097
Isolate098
Isolate099
Isolate100
Isolate101
Isolate102
Isolate103
Isolate104
Isolate105
Isolate106
Isolate107																																																14.4013	16.8824
Isolate108																																														64.0649		12.9336
Isolate109
Isolate110																																														33.9365		13.7716
Isolate111																																																11.3051	13.4439
Isolate112																																														66.7435
Isolate113
Isolate114
Isolate115
Isolate116
Isolate117
Isolate118
Isolate119
Isolate120
Isolate121																																															9.73036
Isolate122
Isolate123
Isolate124
Isolate125
Isolate126																																															56.5455	57.2727
Isolate127
Isolate128
Isolate129																																															26.1242		23.3405
Isolate130
Isolate131
Isolate132
Isolate133
Isolate134
Isolate135
Isolate136
Isolate137
Isolate138
Isolate139
Isolate140
Isolate141
Isolate142
Isolate143
Isolate144																																															20.1908		20
Isolate145
Isolate146
Isolate147
Isolate148
Isolate149																																															26.435	35.8761
Isolate150																																																14.6459	17.1674
Isolate151
Isolate152
Isolate153																																											18.8892
Isolate154																																														14.8511
Isolate155																																											37.2126						41.139
Isolate156
Isolate157
Isolate158
Isolate159
Isolate160
Isolate161
Isolate162
Isolate163
Isolate164
Isolate165																																															20.6785		19.3861
Isolate166
Isolate167
Isolate168																																																14.6356	16.0568
Isolate169																																																11.2952	12.0482
Isolate170
Isolate171
Isolate172																																														14.3319	4.09483
Isolate173																																														17.3853
Isolate174
Isolate175
Isolate176
Isolate177																																																	16.8421
Isolate178
Isolate179
Isolate180
Isolate181
Isolate182																																											18.1455
Isolate183
Isolate184
Isolate185
Isolate186
Isolate187
Isolate188
Isolate189
Isolate190
Isolate191																																														34.247		13.4124
Isolate192
Isolate193																																																16.9139
Isolate194																																															22.4852		18.9349
Isolate195
Isolate196
Isolate197
Isolate198																																														64.2527		12.7889
Isolate199																																															11.1957
Isolate200
Isolate201
Isolate202
Isolate203
Isolate204
Isolate205
Isolate206
Isolate207
Isolate208
Isolate209
Isolate210																																														13.2489		13.2037
Isolate211
Isolate212
Isolate213
Isolate214																																														11.1798		10.7229
Isolate215
Isolate216																																														13.8533
Isolate217
Isolate218																																											33.9036						40.7474
Isolate219
Isolate220
Isolate221																																														17.1629
Isolate222
Isolate223																																																	17.7196
Isolate224
Isolate225
Isolate226
Isolate227
Isolate228
Isolate229																																														63.4819		12.8975
Isolate230
Isolate231																																																11.0393	11.9548
Isolate232
Isolate233
Isolate234																																														67.67
Isolate235
Isolate236
Isolate237
Isolate238
Isolate239
Isolate240
Isolate241
Isolate242
Isolate243
Isolate244
Isolate245
Isolate246																																																15.3711	16.6569
Isolate247
Isolate248
Isolate249
Isolate250
Isolate251
Isolate252
Isolate253																																											34.3618						42.2576
Isolate254
Isolate255
Isolate256																																														13.0738
Isolate257
Isolate258
Isolate259
Isolate260
Isolate261
Isolate262
Isolate263																																																	63.2361
Isolate264
Isolate265
Isolate266
Isolate267
Isolate268
Isolate269
Isolate270																																														12.5331
Isolate271																																											17.1693
Isolate272
Isolate273
Isolate274
Isolate275
Isolate276
Isolate277
Isolate278																																																	10.92
Isolate279
Isolate280																																														18.4249
Isolate281
Isolate282																																															22.3301		19.0291
Isolate283
Isolate284
Isolate285
Isolate286																																															22.5596		21.2529
Isolate287
Isolate288
Isolate289
Isolate290
Isolate291
Isolate292
Isolate293
Isolate294																																																17.5168	18.9928
Isolate295
Isolate296
Isolate297
Isolate298
Isolate299
Isolate300
Isolate301
Isolate302
Isolate303
Isolate304
Isolate305
Isolate306																																															42.8813	45.6696	36.8399
Isolate307
Isolate308
Isolate309																																														13.7018
Isolate310
Isolate311
Isolate312
Isolate313
Isolate314
Isolate315																																														31.1916		74.5237
Isolate316
Isolate317																																															19.1324	41.5246	19.9097
Isolate318
Isolate319																																															17.9532		16.869
Isolate320
Isolate321
Isolate322
Isolate323
Isolate324
Isolate325
Isolate326
Isolate327
Isolate328																																																18.6221	18.9984
Isolate329
Isolate330
Isolate331
Isolate332																																															43.4211
Isolate333																																															54.9526	55.8254
Isolate334
Isolate335
Isolate336
Isolate337
Isolate338																																																10.3466	11.8031
Isolate339
Isolate340
Isolate341
Isolate342
Isolate343
Isolate344																																															26.7372		22.0544
Isolate345
Isolate346
Isolate347
Isolate348
Isolate349
Isolate350
Isolate351																																														14.1736
Isolate352
Isolate353
Isolate354
Isolate355																																														10.4294		10.0613
Isolate356
Isolate357
Isolate358
Isolate359																																																	39.4702
Isolate360
Isolate361
Isolate362
Isolate363																																															24.4551	34.4742
Isolate364
Isolate365																																														30.9997
Isolate366																																															21.9789	25.4737	18.9684
Isolate367
Isolate368
Isolate369
Isolate370
Isolate371
Isolate372
Isolate373
Isolate374																																														9.17679
Isolate375
Isolate376
Isolate377
Isolate378																																														19.7661
Isolate379
Isolate380				14.7577																																								40.6388	39.6476	40.5837	41.5198
Isolate381
[truncated: 1,451 more columns]
