# Supplementary material for: Evaluation of 16S rRNA gene sequencing for species and strain-level microbiome analysis
Source: Nat Commun. 2019 Nov 6;10:5029. doi: 10.1038/s41467-019-13036-1 (PMC6834636; doi:10.1038/s41467-019-13036-1)
Supplement: Supplementary file 7 — Source Data [file 41467_2019_13036_MOESM7_ESM.xlsx]

## Sheet: Figure_1a
Base_Position	Entropy	Entropy_Smoothed
0	0.000713103
1	0.000713103
2	0.000713103
3	0.000713103
4	0.000713103
5	0.000713103
6	0.000713103
7	0.000713103
8	0.000713103
9	0.000713103
10	0.000713103
11	0.000713103
12	0.000713103
13	0.000713103
14	0.000713103
15	0.000713103
16	0.000713103
17	0.000713103
18	0.000713103
19	0.000713103
20	0.000713103
21	0.000713103
22	0.000713103
23	0.000713103
24	0.000713103
25	0.000713103
26	0.00679822
27	0.117582
28	0.188148
29	0.165276
30	0.0193288
31	0.00684681
32	0.0097224
33	0.00832485
34	0.005643
35	0.0120616	0.0320271
36	0.00769805	0.03508
37	0.0673887	0.0383044
38	0.0101287	0.0404159
39	0.0113818	0.0418765
40	0.0344285	0.0446464
41	0.0333855	0.0480377
42	0.056603	0.051075
43	0.130364	0.0539785
44	0.150468	0.0565912
45	0.00710476	0.0593622
46	0.0223475	0.0623824
47	0.133461	0.0654472
48	0.0103236	0.0685708
49	0.0759199	0.0713598
50	0.0054864	0.0744279
51	0.106647	0.0773359
52	0.0194946	0.0804835
53	0.00389412	0.0836161
54	0.00629068	0.0864671
55	0.00516325	0.0886713
56	0.0044504	0.0911048
57	0.00329488	0.0935499
58	0.0105264	0.0960487
59	0.00482218	0.098073
60	0.0054864	0.100564
61	0.00975817	0.103259
62	0.0165439	0.106088
63	0.0213046	0.107874
64	0.0521503	0.108513
65	0.131339	0.109361
66	0.0579214	0.109199
67	0.0119205	0.110024
68	0.196791	0.111708
69	0.259333	0.111815
70	0.214421	0.111845
71	0.226419	0.111793
72	0.148522	0.111942
73	0.102952	0.113868
74	0.194603	0.113771
75	0.238106	0.113787
76	0.213324	0.113503
77	0.203956	0.113075
78	0.183602	0.112439
79	0.194689	0.110666
80	0.212122	0.108587
81	0.215248	0.109055
82	0.219368	0.108773
83	0.195942	0.107269
84	0.215482	0.107184
85	0.204273	0.106313
86	0.221048	0.108226
87	0.219989	0.108599
88	0.200289	0.10933
89	0.155006	0.112152
90	0.171055	0.112522
91	0.17187	0.114441
92	0.175634	0.116109
93	0.142409	0.118879
94	0.175077	0.119618
95	0.189354	0.119605
96	0.20485	0.121851
97	0.242621	0.123372
98	0.232873	0.123227
99	0.224612	0.124665
100	0.00797401	0.124575
101	0.0646207	0.122884
102	0.1276	0.124348
103	0.0158405	0.128032
104	0.00769567	0.128573
105	0.00844422	0.128802
106	0.0181363	0.129184
107	0.202204	0.128475
108	0.00333779	0.129909
109	0.0124709	0.13204
110	0.0145638	0.132551
111	0.00345148	0.129492
112	0.0120654	0.12652
113	0.00629068	0.124434
114	0.0049302	0.121866
115	0.0398383	0.120194
116	0.00258192	0.117193
117	0.0281882	0.115733
118	0.00442253	0.113503
119	0.0148943	0.114067
120	0.139399	0.114433
121	0.132784	0.11476
122	0.0706893	0.114373
123	0.2014	0.113597
124	0.0322149	0.110876
125	0.139504	0.108725
126	0.121198	0.106312
127	0.197205	0.103987
128	0.0622626	0.1039
129	0.00389412	0.104872
130	0.162694	0.105472
131	0.116246	0.106155
132	0.00636419	0.106512
133	0.121986	0.105142
134	0.0458296	0.103633
135	0.0130059	0.100565
136	0.160349	0.100498
137	0.269849	0.0996019
138	0.234635	0.0982013
139	0.27534	0.0984334
140	0.241222	0.0984431
141	0.176766	0.0990527
142	0.248886	0.100302
143	0.252126	0.0999205
144	0.230356	0.100207
145	0.0240168	0.1001
146	0.00524109	0.100973
147	0.0579879	0.104886
148	0.00382334	0.108539
149	0.0776583	0.112483
150	0.00202552	0.116041
151	0.113019	0.118687
152	0.0632715	0.122091
153	0.235418	0.125054
154	0.241112	0.128129
155	0.227187	0.130069
156	0.193947	0.129851
157	0.165704	0.13086
158	0.00981638	0.133368
159	0.00442253	0.133365
160	0.00213921	0.134316
161	0.00912359	0.13308
162	0.169556	0.131895
163	0.210431	0.131991
164	0.217088	0.134524
165	0.237177	0.137776
166	0.229822	0.138487
167	0.146711	0.139791
168	0.127279	0.142059
169	0.00978546	0.142826
170	0.00333779	0.145101
171	0.00186892	0.148415
172	0.0295608	0.14931
173	0.032085	0.148729
174	0.00837529	0.14804
175	0.051118	0.146044
176	0.105578	0.14509
177	0.175508	0.145286
178	0.0234089	0.14367
179	0.0049302	0.142246
180	0.0757164	0.141662
181	0.277343	0.143638
182	0.267772	0.14599
183	0.282361	0.148974
184	0.254	0.151067
185	0.225089	0.151526
186	0.240846	0.154306
187	0.235614	0.15532
188	0.219625	0.158068
189	0.150729	0.157976
190	0.124154	0.158302
191	0.203401	0.157203
192	0.246244	0.154694
193	0.2012	0.152625
194	0.0987935	0.153947
195	0.0529465	0.155042
196	0.0382549	0.157314
197	0.203918	0.158834
198	0.239596	0.157761
199	0.231517	0.156799
200	0.212494	0.156119
201	0.207508	0.154463
202	0.165153	0.153847
203	0.175622	0.152753
204	0.205102	0.152889
205	0.245013	0.154898
206	0.222988	0.15809
207	0.229156	0.160759
208	0.186426	0.160378
209	0.135575	0.159977
210	0.174451	0.161224
211	0.190507	0.160521
212	0.135772	0.159141
213	0.152462	0.158143
214	0.189427	0.158033
215	0.162378	0.159606
216	0.169894	0.158562
217	0.266839	0.155033
218	0.150305	0.152053
219	0.109844	0.148048
220	0.196621	0.146124
221	0.183957	0.144106
222	0.255632	0.141819
223	0.229023	0.140436
224	0.263918	0.137444
225	0.150222	0.135476
226	0.0183283	0.133829
227	0.0208772	0.131384
228	0.102396	0.128143
229	0.0810808	0.128312
230	0.161168	0.127657
231	0.115468	0.126921
232	0.094474	0.126508
233	0.143117	0.125596
234	0.169454	0.123956
235	0.121237	0.120832
236	0.186751	0.117835
237	0.0700818	0.114908
238	0.136833	0.113405
239	0.150435	0.111312
240	0.22679	0.108593
241	0.188649	0.106561
242	0.00290522	0.1035
243	0.00405071	0.102432
244	0.0956624	0.100641
245	0.00186892	0.0998714
246	0.00897636	0.0975539
247	0.10568	0.0948511
248	0.0157021	0.0942933
249	0.115058	0.094325
250	0.00258192	0.0949716
251	0.0303548	0.0947757
252	0.0591436	0.092369
253	0.00202552	0.0886014
254	0.119325	0.0874925
255	0.0838407	0.0868349
256	0.0807162	0.0866064
257	0.138812	0.084009
258	0.0101623	0.0824372
259	0.0130134	0.0815069
260	0.00888032	0.0784811
261	0.032221	0.0764023
262	0.0193468	0.0762281
263	0.213056	0.0759502
264	0.052931	0.0745872
265	0.00142618	0.0734476
266	0.00938529	0.0712088
267	0.140033	0.0699051
268	0.124802	0.0708727
269	0.0128248	0.0708835
270	0.00273852	0.0687758
271	0.00258192	0.0680665
272	0.0599424	0.0679228
273	0.029119	0.0669585
274	0.0147827	0.0676123
275	0.102796	0.0663371
276	0.00868956	0.0641353
277	0.154432	0.0614591
278	0.0610478	0.0615052
279	0.0816906	0.0615685
280	0.0122269	0.0602206
281	0.00131249	0.0617364
282	0.0967283	0.0621247
283	0.154678	0.0606252
284	0.234687	0.0604298
285	0.148666	0.0611128
286	0.00142618	0.0610963
287	0.00311041	0.0607173
288	0.0726836	0.0599013
289	0.0638058	0.0599013
290	0.180631	0.0583403
291	0.00213921	0.0575047
292	0.145602	0.056372
293	0.163902	0.0549163
294	0.0521104	0.0548726
295	0.0047085	0.0547274
296	0.00613408	0.0547145
297	0.00142618	0.0542644
298	0.00698301	0.0563968
299	0.00131249	0.0533976
300	0.0044504	0.0526704
301	0.0242089	0.0531484
302	0.162204	0.054084
303	0.14387	0.0520938
304	0.0219182	0.0503211
305	0.0715839	0.0502871
306	0.176693	0.0503869
307	0.00258192	0.0504017
308	0.182601	0.0495657
309	0.0611679	0.0492472
310	0.0726666	0.0490649
311	0.00131249	0.0476622
312	0.00613408	0.0475756
313	0.00847973	0.0453882
314	0.00131249	0.0447025
315	0.107975	0.0435457
316	0.0361579	0.0433977
317	0.000713103	0.0433892
318	0.00202552	0.0421235
319	0.162868	0.0399507
320	0.00142618	0.0366168
321	0.00382334	0.0345219
322	0.00202552	0.0345486
323	0.00202552	0.0346179
324	0.0100539	0.0350945
325	0.02535	0.0352812
326	0.00142618	0.0329214
327	0.0369092	0.0329112
328	0.00710476	0.0309286
329	0.00285221	0.0286161
330	0.00797811	0.0305983
331	0.000713103	0.0319077
332	0.168614	0.0319415
333	0.00311041	0.0319587
334	0.00202552	0.0334593
335	0.0348897	0.0357857
336	0.0748774	0.0377945
337	0.000713103	0.0374775
338	0.000713103	0.0369707
339	0.0104454	0.0349609
340	0.00972489	0.0346869
341	0.00361815	0.0337902
342	0.00142618	0.0313592
343	0.00681943	0.0328122
344	0.00202552	0.0318339
345	0.00460699	0.0310391
346	0.00262483	0.0325446
347	0.00131249	0.0329872
348	0.0130533	0.0329802
349	0.000713103	0.0346354
350	0.00186892	0.0361242
351	0.000713103	0.0347323
352	0.0081336	0.0342736
353	0.00258192	0.0342924
354	0.00131249	0.0342838
355	0.00202552	0.0342294
356	0.00329488	0.0361991
357	0.00795817	0.0380257
358	0.106049	0.0383123
359	0.0768756	0.0384744
360	0.0154433	0.038394
361	0.00142618	0.0411944
362	0.00681943	0.0424969
363	0.00202552	0.0442508
364	0.19086	0.0449602
365	0.0963696	0.0454203
366	0.00850253	0.0457942
367	0.00262483	0.046007
368	0.11203	0.0437596
369	0.164157	0.0437949
370	0.145064	0.0438051
371	0.00202552	0.0433597
372	0.126725	0.0457164
373	0.00318119	0.0477552
374	0.00273852	0.0508195
375	0.00881573	0.0516554
376	0.00652226	0.053229
377	0.104297	0.0532672
378	0.114117	0.0534381
379	0.00552931	0.0534704
380	0.178054	0.0549099
381	0.0322953	0.0554619
382	0.005643	0.0565251
383	0.124344	0.058666
384	0.105526	0.0601982
385	0.0105439	0.0621035
386	0.00405071	0.0626007
387	0.00202552	0.0642176
388	0.00142618	0.065976
389	0.15906	0.0663182
390	0.139308	0.0671566
391	0.131682	0.0679351
392	0.022087	0.0702084
393	0.0133762	0.0701237
394	0.00442253	0.0686558
395	0.221382	0.0676233
396	0.0925993	0.0674402
397	0.159679	0.0674871
398	0.0567646	0.0697086
399	0.0350614	0.071525
400	0.0341509	0.0716603
401	0.015608	0.0704655
402	0.0112994	0.0705124
403	0.0055779	0.0725682
404	0.00273852	0.071085
405	0.00370965	0.0713882
406	0.23985	0.0718335
407	0.143429	0.0748057
408	0.215211	0.0764188
409	0.0689611	0.0797311
410	0.119879	0.0813698
411	0.00629068	0.0828988
412	0.0133922	0.083674
413	0.00907852	0.0826201
414	0.102787	0.0836439
415	0.0432462	0.0850087
416	0.0770512	0.0831472
417	0.151178	0.0840185
418	0.120304	0.0868329
419	0.134085	0.0886084
420	0.0366756	0.0905317
421	0.113894	0.094111
422	0.131221	0.0980156
423	0.0265346	0.101908
424	0.0600014	0.105799
425	0.0565219	0.10733
426	0.162428	0.109173
427	0.00202552	0.110944
428	0.00329488	0.113504
429	0.00460699	0.115924
430	0.00262483	0.11848
431	0.0047085	0.118135
432	0.162326	0.119625
433	0.129173	0.120037
434	0.200332	0.121957
435	0.0127335	0.12414
436	0.0117835	0.126774
437	0.146533	0.129209
438	0.00820311	0.131833
439	0.185382	0.134594
440	0.176232	0.137185
441	0.21008	0.139853
442	0.239641	0.139044
443	0.235043	0.139651
444	0.11745	0.138474
445	0.115847	0.138551
446	0.0607866	0.136958
447	0.0305227	0.13738
448	0.185783	0.138171
449	0.101067	0.138964
450	0.0477514	0.138976
451	0.0932819	0.138473
452	0.202654	0.137422
453	0.248626	0.136875
454	0.240159	0.136776
455	0.261098	0.137931
456	0.277368	0.140489
457	0.274521	0.141995
458	0.27375	0.143765
459	0.266274	0.146532
460	0.268299	0.14793
461	0.255675	0.147854
462	0.201252	0.148328
463	0.182757	0.148419
464	0.183376	0.14853
465	0.197206	0.148653
466	0.196912	0.149634
467	0.188537	0.151845
468	0.191147	0.151478
469	0.187848	0.150995
470	0.218544	0.148649
471	0.186081	0.148506
472	0.194975	0.14839
473	0.198836	0.146791
474	0.184101	0.146719
475	0.190509	0.144129
476	0.183189	0.142189
477	0.185933	0.139233
478	0.132837	0.138749
479	0.0743158	0.135925
480	0.00837529	0.134293
481	0.0358322	0.132675
482	0.0687391	0.131836
483	0.0646176	0.13142
484	0.103619	0.128766
485	0.00804742	0.127385
486	0.00345148	0.126777
487	0.112914	0.125474
488	0.113365	0.122608
489	0.214973	0.119103
490	0.215711	0.11573
491	0.219317	0.112082
492	0.255078	0.10814
493	0.220288	0.104239
494	0.157808	0.100367
495	0.0512346	0.0965838
496	0.195565	0.0927611
497	0.0084468	0.0892717
498	0.0110351	0.0863967
499	0.0132398	0.0844095
500	0.0712568	0.0818444
501	0.159484	0.0790663
502	0.136657	0.078333
503	0.0953603	0.0778966
504	0.0361268	0.0766801
505	0.00273852	0.0763583
506	0.00361815	0.0737618
507	0.034632	0.0713196
508	0.00318119	0.0709998
509	0.00405071	0.0704856
510	0.0404608	0.0684468
511	0.00311041	0.0682448
512	0.205774	0.0658887
513	0.0374053	0.063439
514	0.00318119	0.0615898
515	0.00258192	0.0605651
516	0.00202552	0.060476
517	0.00142618	0.0600048
518	0	0.0607729
519	0.00442253	0.0620105
520	0.00520616	0.0628527
521	0.00202552	0.063578
522	0.00202552	0.0636215
523	0.00329488	0.06211
524	0.00405071	0.0605435
525	0.00576515	0.0590085
526	0.00142618	0.0559559
527	0.00142618	0.0542186
528	0.00273852	0.0506223
529	0.00142618	0.0492654
530	0.000713103	0.0470666
531	0.0114137	0.0463738
532	0	0.0436356
533	0.0436534	0.0436477
534	0.00382334	0.0446814
535	0.00273852	0.0455516
536	0.145577	0.0445915
537	0.157993	0.0424206
538	0.105986	0.040581
539	0.165325	0.0392664
540	0.0367899	0.0388375
541	0.0151296	0.0413913
542	0.172585	0.0414863
543	0.162843	0.0437325
544	0.0413827	0.046293
545	0.176373	0.0471196
546	0.0182587	0.046595
547	0.0144553	0.0482934
548	0.00339645	0.0454186
549	0.00258192	0.0450482
550	0.00213921	0.0455854
551	0.00285221	0.0481887
552	0.122504	0.0486503
553	0.151252	0.0488078
554	0.16257	0.0517712
555	0.0588208	0.0550854
556	0.00649769	0.0580654
557	0.00710888	0.0615319
558	0.00370965	0.064035
559	0.107522	0.0665117
560	0.00202552	0.0676604
561	0.0977092	0.068866
562	0.00333779	0.0689088
563	0.125302	0.0702117
564	0.00389412	0.0725913
565	0.00273852	0.0757297
566	0.00389412	0.0766671
567	0.00928837	0.0795873
568	0.0833945	0.0822108
569	0.0741561	0.0818635
570	0.00405071	0.081929
571	0.00751926	0.082826
572	0.00788251	0.0810047
573	0.00333779	0.0787931
574	0.00610621	0.0775605
575	0.181506	0.0781635
576	0.0102658	0.0806104
577	0.19187	0.0821406
578	0.182412	0.0812894
579	0.0619148	0.0824558
580	0.00373752	0.0843416
581	0.121998	0.0833892
582	0.00453622	0.0831471
583	0.0114827	0.0829712
584	0.0407849	0.0831033
585	0.184813	0.0846388
586	0.0343337	0.0847218
587	0.0124536	0.084789
588	0.207435	0.084723
589	0.236417	0.0855383
590	0.213807	0.0856931
591	0.244678	0.0881354
592	0.177242	0.0911086
593	0.176667	0.0926701
594	0.0844597	0.0952347
595	0.0901554	0.0967981
596	0.00442253	0.0999153
597	0.092632	0.100734
598	0.169308	0.101568
599	0.221113	0.100244
600	0.0663372	0.102695
601	0.215822	0.105431
602	0.183649	0.106975
603	0.0193386	0.109057
604	0.00841067	0.109744
605	0.0655264	0.110252
606	0.0180869	0.112579
607	0.00318119	0.112518
608	0.0197052	0.112442
609	0.207539	0.113726
610	0.208069	0.11487
611	0.122243	0.115656
612	0.113007	0.1191
613	0.244485	0.120064
614	0.173392	0.12086
615	0.109706	0.122938
616	0.00131249	0.122982
617	0.00213921	0.121258
618	0.0126414	0.123985
619	0.110068	0.123984
620	0.00795329	0.12354
621	0.00755383	0.12177
622	0.11788	0.122202
623	0.208325	0.125316
624	0.173406	0.125214
625	0.22978	0.125734
626	0.214626	0.124049
627	0.116416	0.124206
628	0.183231	0.12274
629	0.216956	0.120593
630	0.22023	0.120953
631	0.155035	0.120522
632	0.061723	0.120812
633	0.0325928	0.122405
634	0.175505	0.123359
635	0.194253	0.122352
636	0.111976	0.123524
637	0.155015	0.122162
638	0.131458	0.120982
639	0.109751	0.120726
640	0.166885	0.120722
641	0.00329488	0.119863
642	0.00258192	0.120058
643	0.0931798	0.120931
644	0.0861566	0.122622
645	0.236529	0.120777
646	0.251351	0.120928
647	0.259349	0.122436
648	0.23819	0.121085
649	0.207338	0.11783
650	0.00682208	0.115398
651	0.00131249	0.114039
652	0.195407	0.114051
653	0.0114595	0.114269
654	0.00966714	0.115024
655	0.0609426	0.114477
656	0.0645664	0.114411
657	0.230409	0.114386
658	0.200322	0.11319
659	0.272834	0.110956
660	0.0958243	0.108553
661	0.255668	0.105352
662	0.0746413	0.102323
663	0.0263383	0.101653
664	0.109653	0.0993127
665	0.0599878	0.0972944
666	0.0247751	0.0952593
667	0.204098	0.0930992
668	0.236115	0.0924728
669	0.150608	0.092026
670	0.148357	0.0912717
671	0.120523	0.0885938
672	0.101012	0.087125
673	0.00142618	0.0881161
674	0.00814444	0.0899209
675	0.0054213	0.0897121
676	0.0316854	0.0890675
677	0.0643422	0.0897054
678	0.138077	0.0909007
679	0.0783845	0.0896213
680	0.218604	0.088454
681	0.22784	0.0851655
682	0.0184153	0.0832163
683	0.0166205	0.080259
684	0.00318119	0.0774322
685	0.0145588	0.0747059
686	0.00213921	0.0766463
687	0.017441	0.078622
688	0.0654688	0.0764169
689	0.0717908	0.077569
690	0.00333779	0.0775402
691	0.00576236	0.0784768
692	0.0341557	0.0776288
693	0.0519499	0.0744689
694	0.00520616	0.0716726
695	0.0057345	0.0683572
696	0.00258192	0.0671392
697	0.0695283	0.0636305
698	0.0193966	0.0642712
699	0.0756733	0.0662681
700	0.0777799	0.0674474
701	0.00382334	0.0691073
702	0.0178794	0.0718306
703	0.00131249	0.0722215
704	0.122709	0.0691929
705	0.00679822	0.0674965
706	0.00915585	0.0662008
707	0.224394	0.0653724
708	0.257794	0.0664574
709	0.0951345	0.0682889
710	0.121765	0.0714298
711	0.0479471	0.0743173
712	0.0862555	0.0768152
713	0.00361815	0.0792389
714	0.0044504	0.0780073
715	0.00633359	0.0778212
716	0.114903	0.0748821
717	0.0523376	0.071654
718	0.0403171	0.0713909
719	0.0164916	0.0711926
720	0.14265	0.0724161
721	0.139616	0.0727813
722	0.0410467	0.0728139
723	0.09211	0.0741917
724	0.00764577	0.0732752
725	0.126507	0.0739785
726	0.00520616	0.0746899
727	0.00921509	0.077458
728	0.00458675	0.0796604
729	0.0407558	0.079085
730	0.0105636	0.079085
731	0.0100566	0.0791047
732	0.119491	0.0791794
733	0.166119	0.0785104
734	0.192208	0.0783368
735	0.176176	0.0780028
736	0.21541	0.0782714
737	0.231457	0.0790685
738	0.0241172	0.0808308
739	0.0318555	0.0811996
740	0.0576605	0.0795061
741	0.0625345	0.080131
742	0.176965	0.0800776
743	0.129632	0.0775141
744	0.228006	0.0739243
745	0.207543	0.0741787
746	0.206539	0.0725584
747	0.234002	0.0719456
748	0.0518684	0.0710054
749	0.0653518	0.0714554
750	0.012872	0.0715073
751	0.00186892	0.07152
752	0	0.0701378
753	0.00273852	0.0694612
754	0.0888253	0.0689142
755	0.0401246	0.0686786
756	0.00442253	0.066752
757	0.113886	0.0647864
758	0.00131249	0.0642579
759	0.121026	0.0631054
760	0.0531303	0.0630918
761	0.199531	0.0612947
762	0.188327	0.061299
763	0.0116706	0.0616402
764	0.00520616	0.0619122
765	0.00710888	0.062318
766	0.00781699	0.0622046
767	0.022698	0.0620899
768	0.00724329	0.0604958
769	0.0522913	0.0599787
770	0.0965858	0.0574066
771	0.0596195	0.0549952
772	0.141236	0.0526378
773	0.0271315	0.050621
774	0.0041644	0.0509331
775	0.0505363	0.0507537
776	0.0054213	0.0515745
777	0.0449488	0.0525511
778	0.00650574	0.0515011
779	0.112945	0.0498051
780	0.00834557	0.046619
781	0.00504956	0.0437098
782	0.0204429	0.0407898
783	0.0351145	0.037625
784	0.0080877	0.0384443
785	0.00721844	0.0375913
786	0.0181474	0.0379733
787	0.00497878	0.0397903
788	0.00202552	0.0419619
789	0	0.0454818
790	0.00778688	0.0465343
791	0.00202552	0.0479516
792	0.00405071	0.0504006
793	0.0114398	0.0498894
794	0.00669021	0.0520422
795	0.000713103	0.0515589
796	0.00550768	0.0535673
797	0.0330953	0.0511048
798	0.0236267	0.0497467
799	0.0691623	0.0525909
800	0.00262483	0.0558306
801	0.00202552	0.0584702
802	0.00790364	0.0604837
803	0.129927	0.0628981
804	0.0121569	0.0665538
805	0.00737917	0.0696702
806	0.0503918	0.0719329
807	0.0902808	0.0742868
808	0.0459672	0.0756884
809	0.0192961	0.078713
810	0.115117	0.0820737
811	0.130895	0.0851755
812	0.103468	0.0890213
813	0.0109128	0.0919058
814	0.00497878	0.0951676
815	0.00389412	0.0965311
816	0.00213921	0.100488
817	0.0124664	0.10348
818	0.10922	0.104231
819	0.005643	0.104837
820	0.0396085	0.106736
821	0.129062	0.108254
822	0.152011	0.108479
823	0.249134	0.1096
824	0.162499	0.113261
825	0.139337	0.1137
826	0.175854	0.114004
827	0.0780984	0.116098
828	0.15201	0.117883
829	0.0871919	0.119617
830	0.193723	0.119585
831	0.0271512	0.120547
832	0.0932627	0.12162
833	0.210765	0.121934
834	0.231988	0.124349
835	0.191879	0.125834
836	0.148758	0.125851
837	0.191709	0.12587
838	0.263141	0.125802
839	0.270442	0.124561
840	0.254973	0.126032
841	0.22439	0.129199
842	0.239349	0.13176
843	0.238857	0.133685
844	0.239411	0.133104
845	0.267665	0.132873
846	0.274623	0.132613
847	0.246867	0.132262
848	0.234832	0.131984
849	0.208389	0.133411
850	0.28532	0.134206
851	0.214462	0.135034
852	0.0730521	0.135194
853	0.0775214	0.135079
854	0.141032	0.133565
855	0.113483	0.133611
856	0.0338905	0.133131
857	0.0834585	0.133071
858	0.258286	0.13172
859	0.0306935	0.129046
860	0.0291271	0.129362
861	0.148571	0.129359
862	0.129037	0.127364
863	0.132788	0.126312
864	0.00442253	0.124256
865	0.0680603	0.123073
866	0.0806567	0.120358
867	0.0550925	0.121587
868	0.192647	0.121692
869	0.173124	0.121692
870	0.00382334	0.11846
871	0.00333779	0.117573
872	0.00311041	0.115497
873	0.0430802	0.112819
874	0.115121	0.109099
875	0.229045	0.105273
876	0.229707	0.101716
877	0.225042	0.0986184
878	0.00524907	0.095281
879	0.00318119	0.091961
880	0.0969025	0.0899673
881	0.10629	0.0877429
882	0.0840551	0.0844609
883	0.110745	0.0809974
884	0.060648	0.0776732
885	0.0618922	0.0747594
886	0.0132808	0.0711157
887	0.00442253	0.0680825
888	0.00329488	0.0687845
889	0.00885059	0.0677606
890	0.00596187	0.0670267
891	0.124878	0.0654601
892	0.0574815	0.0650214
893	0.0619349	0.0639048
894	0.184637	0.0613925
895	0.139135	0.0612465
896	0.0362052	0.0608986
897	0.00442253	0.0588546
898	0.008074	0.0571112
899	0.00442253	0.0569922
900	0.00361815	0.0587569
901	0.113191	0.0578659
902	0.100618	0.0567858
903	0.210795	0.0561653
904	0.00576236	0.0535499
905	0.129766	0.0514808
906	0.00345148	0.0514637
907	0.00426593	0.0544976
908	0.00273852	0.0561101
909	0.00258192	0.0555424
910	0.00601471	0.0539791
911	0.00753471	0.0508878
912	0.0057345	0.0490013
913	0.00645478	0.0471146
914	0.099848	0.0473694
915	0.11196	0.0473996
916	0.0448823	0.0476771
917	0.00442253	0.0478222
918	0.00213921	0.0468672
919	0.00442253	0.0453381
920	0.0302635	0.0460945
921	0.00213921	0.0452949
922	0.122186	0.0453045
923	0.00584819	0.0453323
924	0.0896593	0.0453573
925	0.00382334	0.0452865
926	0.00318119	0.0452302
927	0.00529956	0.0436218
928	0.0824226	0.0428638
929	0.0204764	0.0420235
930	0.0047736	0.0418791
931	0.0054864	0.039979
932	0.00700341	0.0405529
933	0.124457	0.0416251
934	0.127953	0.04152
935	0.00569159	0.0415632
936	0.00504956	0.0419334
937	0.0116577	0.0403635
938	0.00956552	0.0390047
939	0.0282896	0.0363856
940	0.00262483	0.0372471
941	0.215713	0.036276
942	0.115985	0.0362854
943	0.00333779	0.0379023
944	0.00569159	0.0378921
945	0.0126559	0.0378756
946	0.0976523	0.0378516
947	0.0929726	0.0377884
948	0.0230807	0.0377354
949	0.00529956	0.0376988
950	0.116327	0.0363201
951	0.116448	0.0372729
952	0.0172038	0.038335
953	0.00370965	0.0400573
954	0.113595	0.0438091
955	0.00591896	0.0446474
956	0.0139551	0.0449409
957	0.00636419	0.0452993
958	0.00504388	0.0441543
959	0.00389412	0.0440911
960	0.00202552	0.0439807
961	0.0122871	0.0448561
962	0.00442253	0.0453157
963	0.00311041	0.0486717
964	0.17453	0.0506692
965	0.00613408	0.0540871
966	0.0763728	0.0581002
967	0.0794816	0.0613747
968	0.000713103	0.0628478
969	0.00744848	0.0633882
970	0.0295307	0.0641098
971	0.00329488	0.067872
972	0.00550712	0.0715422
973	0.0274541	0.0738958
974	0.0660713	0.0778372
975	0.0617865	0.0810653
976	0.00410933	0.0842707
977	0.117451	0.0836239
978	0.00202552	0.082542
979	0.00142618	0.0832365
980	0.00433103	0.0846656
981	0.00311041	0.0848029
982	0.00202552	0.0862896
983	0.00389412	0.0882612
984	0.00333779	0.0916421
985	0.178653	0.0946145
986	0.119232	0.0952866
987	0.124982	0.0962099
988	0.264764	0.0992241
989	0.0631068	0.102604
990	0.0508068	0.103395
991	0.0272306	0.10645
992	0.0420314	0.108462
993	0.00142618	0.110067
994	0.0819339	0.112552
995	0.0650979	0.115626
996	0.035356	0.119219
997	0.240217	0.120942
998	0.222252	0.122525
999	0.259729	0.125147
1000	0.285689	0.125521
1001	0.234699	0.128275
1002	0.110119	0.129676
1003	0.162289	0.132381
1004	0.178461	0.135499
1005	0.269045	0.139381
1006	0.261965	0.14244
1007	0.176414	0.145366
1008	0.285461	0.148803
1009	0.254253	0.14952
1010	0.227006	0.149193
1011	0.17044	0.148358
1012	0.04025	0.148375
1013	0.0519496	0.146746
1014	0.105729	0.146798
1015	0.0222676	0.146805
1016	0.201721	0.149148
1017	0.230988	0.149113
1018	0.259743	0.149111
1019	0.213367	0.149074
1020	0.163373	0.149084
1021	0.181076	0.147027
1022	0.228197	0.145381
1023	0.240336	0.143672
1024	0.168942	0.141696
1025	0.219745	0.141154
1026	0.15482	0.140448
1027	0.11873	0.14008
1028	0.178973	0.139572
1029	0.219067	0.139603
1030	0.253557	0.138496
1031	0.132867	0.137611
1032	0.115252	0.137143
1033	0.186664	0.133794
1034	0.200713	0.1307
1035	0.198865	0.127044
1036	0.1745	0.123041
1037	0.268812	0.119771
1038	0.218948	0.118287
1039	0.27923	0.116035
1040	0.243639	0.114508
1041	0.208099	0.111662
1042	0.24608	0.108004
1043	0.0776847	0.10553
1044	0.0431822	0.101499
1045	0.00333779	0.0979326
1046	0.00524907	0.0956317
1047	0.00345148	0.0957154
1048	0.00569159	0.0951773
1049	0.00186892	0.0944657
1050	0.168335	0.0944005
1051	0.000713103	0.0942507
1052	0.00186892	0.091958
1053	0.00131249	0.0887371
1054	0.00405071	0.0854617
1055	0.034609	0.0824959
1056	0.00405071	0.0801963
1057	0.00536276	0.0777336
1058	0.126406	0.0745425
1059	0.0251754	0.0711397
1060	0.00142618	0.0702164
1061	0.00142618	0.0675667
1062	0.00647788	0.0653737
1063	0.00361815	0.0642822
1064	0.00442253	0.0625025
1065	0.00318119	0.0604923
1066	0.00258192	0.0569943
1067	0.00576236	0.0551695
1068	0.00569159	0.0535622
1069	0.00382334	0.0509614
1070	0.0054864	0.0481246
1071	0.0057345	0.0455314
1072	0.00629068	0.0431123
1073	0.00460699	0.040922
1074	0.0715692	0.0378472
1075	0.069859	0.0339218
1076	0.00591896	0.0305573
1077	0.00318119	0.0276401
1078	0.00333779	0.0241638
1079	0.00458675	0.0231327
1080	0.0659444	0.0250347
1081	0.176302	0.0267648
1082	0.00258192	0.0294074
1083	0.00213921	0.0311161
1084	0.101161	0.033696
1085	0.01178	0.0370344
1086	0.0412326	0.0369804
1087	0.00552931	0.0390258
1088	0.0304647	0.0410521
1089	0.00576236	0.0421349
1090	0.00239746	0.0423249
1091	0.008687	0.042413
1092	0.00482218	0.0446543
1093	0.00213921	0.0448011
1094	0.10431	0.0447081
1095	0.0342653	0.0460384
1096	0.00131249	0.0480329
1097	0.0423212	0.0501734
1098	0.0543976	0.0532557
1099	0.0783505	0.056
1100	0.00869399	0.0584461
1101	0.00513538	0.0619927
1102	0.00273852	0.0651086
1103	0.00460699	0.0672063
1104	0.00213921	0.0691328
1105	0.0173389	0.0719576
1106	0.00516325	0.0753815
1107	0.115494	0.0754816
1108	0.00370965	0.0766841
1109	0.0044504	0.0767092
1110	0.00813061	0.0784282
1111	0.00389412	0.0777334
1112	0.00273852	0.0778221
1113	0.00550768	0.0786493
1114	0.176324	0.0801243
1115	0.124441	0.0818855
1116	0.190231	0.0829097
1117	0.123058	0.0830973
1118	0.186289	0.0861487
1119	0.235558	0.0874488
1120	0.164556	0.0877834
1121	0.143886	0.0887117
1122	0.14371	0.0881783
1123	0.0771074	0.0881362
1124	0.0173552	0.0883797
1125	0.0407764	0.0883451
1126	0.160941	0.088374
1127	0.0156386	0.088381
1128	0.119893	0.090591
1129	0.118296	0.0924303
1130	0.141045	0.0936801
1131	0.151261	0.0939782
1132	0.222237	0.0965142
1133	0.195722	0.0979393
1134	0.17565	0.0974712
1135	0.25144	0.0964174
1136	0.220698	0.0988846
1137	0.152597	0.10134
1138	0.14055	0.103521
1139	0.20156	0.103518
1140	0.245153	0.103553
1141	0.0127461	0.104015
1142	0.0904676	0.103997
1143	0.00636145	0.102357
1144	0.191898	0.102343
1145	0.0212244	0.102383
1146	0.0121305	0.102329
1147	0.0610823	0.102302
1148	0.106589	0.103416
1149	0.127871	0.103392
1150	0.137638	0.101501
1151	0.189432	0.0997439
1152	0.216177	0.0970553
1153	0.0931461	0.0953342
1154	0.124584	0.0941033
1155	0.0767643	0.0907911
1156	0.00389412	0.0884709
1157	0.00258192	0.0865837
1158	0.0475116	0.0845574
1159	0.00333779	0.0834661
1160	0.00442253	0.0832448
1161	0.00917349	0.0830451
1162	0.159527	0.0810951
1163	0.130885	0.0826248
1164	0.191802	0.0809708
1165	0.0551326	0.0793365
1166	0.178827	0.0783933
1167	0.142077	0.0768736
1168	0.0216308	0.0738556
1169	0.00458675	0.0711353
1170	0.181396	0.069343
1171	0.177023	0.0657612
1172	0.155382	0.0644125
1173	0.00442253	0.0622769
1174	0.00460699	0.0602878
1175	0.0496479	0.0579573
1176	0.00389412	0.0545669
1177	0.000713103	0.0544537
1178	0.00273852	0.0531902
1179	0.00724559	0.0548272
1180	0.00433103	0.052573
1181	0.00202552	0.0562182
1182	0.0807378	0.0579889
1183	0.00382334	0.0596102
1184	0.0439491	0.0609611
1185	0.00142618	0.0591547
1186	0.00202552	0.0572174
1187	0.00258192	0.0545112
1188	0.100124	0.0515133
1189	0.00370965	0.0508629
1190	0.00213921	0.0507261
1191	0.0117835	0.0496584
1192	0.00186892	0.0496663
1193	0.000713103	0.0498828
1194	0.00186892	0.0499584
1195	0.026792	0.0499818
1196	0.0244456	0.050885
1197	0.122719	0.0508852
1198	0.00410933	0.0502479
1199	0.00389412	0.0496945
1200	0.0750192	0.0470864
1201	0.0448869	0.0463629
1202	0.0109781	0.0438388
1203	0.00529956	0.0418546
1204	0.0501898	0.0416141
1205	0.000713103	0.0415775
1206	0.126285	0.0390167
1207	0.00311041	0.0366638
1208	0.00131249	0.0374704
1209	0.0384265	0.0408876
1210	0.00782151	0.0434361
1211	0.00482218	0.04497
1212	0.00202552	0.0465662
1213	0.120951	0.0466644
1214	0.0341021	0.0467166
1215	0.276389	0.046642
1216	0.136076	0.0483744
1217	0.174573	0.0497794
1218	0.201154	0.0494276
1219	0.00142618	0.051369
1220	0.00202552	0.0508854
1221	0	0.0539172
1222	0.00631854	0.0568168
1223	0.0476239	0.0570142
1224	0.115003	0.0559386
1225	0.00202552	0.0592666
1226	0.0044504	0.0596501
1227	0.0177378	0.0632093
1228	0.0527992	0.065594
1229	0.00497878	0.0678529
1230	0.0676443	0.0702937
1231	0.00919221	0.0699586
1232	0.114912	0.0711984
1233	0.0921508	0.0703605
1234	0.00922869	0.0704185
1235	0.00449331	0.0725117
1236	0.00213921	0.0735708
1237	0.00318119	0.075651
1238	0.00479432	0.0777469
1239	0.00202552	0.079812
1240	0.00213921	0.0800736
1241	0.0123249	0.0803263
1242	0.211844	0.0787789
1243	0.243624	0.0827022
1244	0.183	0.0839409
1245	0.157021	0.0834226
1246	0.115633	0.0846223
1247	0.00758198	0.0845978
1248	0.00639171	0.0869049
1249	0.00202552	0.0868659
1250	0.125602	0.0887897
1251	0.100371	0.0885379
1252	0.0561154	0.0866964
1253	0.139721	0.0842657
1254	0.0100977	0.0814289
1255	0.213649	0.0841271
1256	0.205001	0.0863332
1257	0.0163984	0.0890363
1258	0.0248354	0.0921599
1259	0.236663	0.0944852
1260	0.0289877	0.0935083
1261	0.260926	0.0935616
1262	0.168801	0.0963161
1263	0.158833	0.0978759
1264	0.172725	0.0971938
1265	0.00333779	0.0971987
1266	0.111233	0.09628
1267	0.0640605	0.0979557
1268	0.00816825	0.0963595
1269	0.150419	0.0955715
1270	0.14916	0.0954788
1271	0.190502	0.0954333
1272	0.157689	0.0958686
1273	0.149855	0.0974067
1274	0.0685028	0.0975105
1275	0.0183996	0.100672
1276	0.0179716	0.102162
1277	0.27774	0.102531
1278	0.0880244	0.101022
1279	0.00213921	0.097658
1280	0.0918014	0.0950704
1281	0.00311041	0.0928562
1282	0.163522	0.0917111
1283	0.11822	0.0916544
1284	0.168769	0.0916304
1285	0.258765	0.0916763
1286	0.00716748	0.0906076
1287	0.00442253	0.0892284
1288	0.00258192	0.0884534
1289	0.190299	0.0880503
1290	0.15645	0.0884755
1291	0.189218	0.0869535
1292	0.224971	0.0872394
1293	0.210392	0.087279
1294	0.0466197	0.0885138
1295	0.00576236	0.0856316
1296	0.197264	0.0852692
1297	0.126922	0.0815683
1298	0.00505237	0.0792086
1299	0.00531985	0.0769701
1300	0.00333779	0.0764686
1301	0.126491	0.0782618
1302	0.00318119	0.0767172
1303	0.0369877	0.0758122
1304	0.00273852	0.0757432
1305	0.00131249	0.0753123
1306	0.0326042	0.0732157
1307	0.110849	0.07137
1308	0.0120616	0.069509
1309	0.22334	0.0674699
1310	0.106406	0.0665202
1311	0.0381886	0.0662916
1312	0.106187	0.0660553
1313	0.00816111	0.0627634
1314	0.00186892	0.0615059
1315	0.00202552	0.061502
1316	0.0354735	0.0603
1317	0.00361815	0.060503
1318	0.0047085	0.0584378
1319	0.00524109	0.0583406
1320	0.0507942	0.0578487
1321	0.00382334	0.0564354
1322	0.00186892	0.0569147
1323	0.111504	0.056946
1324	0.0398598	0.0569193
1325	0.107112	0.0542376
1326	0.225012	0.0520958
1327	0.0191692	0.0515463
1328	0.111273	0.0488571
1329	0.034908	0.0473556
1330	0.00361815	0.0473829
1331	0.00186892	0.0498615
1332	0.00361815	0.0489721
1333	0.00213921	0.0487989
1334	0.137616	0.048928
1335	0.128862	0.0490315
1336	0.00311041	0.0490293
1337	0.000713103	0.0472592
1338	0.00333779	0.0472137
1339	0.120259	0.0467298
1340	0.00239746	0.0467298
1341	0.0613034	0.0467314
1342	0.027416	0.0467484
1343	0.00712127	0.0453075
1344	0.00202552	0.0451641
1345	0.00239746	0.0420377
1346	0.00142618	0.0405568
1347	0.0473061	0.0400418
1348	0	0.0388158
1349	0.00186892	0.0387891
1350	0.00766274	0.0388336
1351	0.0173152	0.0388234
1352	0.018964	0.0385192
1353	0.111417	0.0399421
1354	0.134331	0.0399572
1355	0.159836	0.0399214
1356	0.0407182	0.0392162
1357	0.00661375	0.0391921
1358	0.000713103	0.0392069
1359	0.00258192	0.0376344
1360	0.00652226	0.0370751
1361	0.150753	0.0359609
1362	0.0367248	0.0327652
1363	0.105287	0.0325486
1364	0.0485328	0.0310083
1365	0.179267	0.030617
1366	0.134999	0.0306108
1367	0.114799	0.0306028
1368	0.0140908	0.0305715
1369	0.0125686	0.0305752
1370	0.00318119	0.0286194
1371	0.00258192	0.0267785
1372	0	0.0267545
1373	0.00311041	0.0268052
1374	0.00273852	0.0280568
1375	0.00142618	0.0278117
1376	0.0337923	0.028921
1377	0.00998842	0.0280986
1378	0.00202552	0.0278598
1379	0.00449331	0.0294268
1380	0.00273852	0.0296999
1381	0.00213921	0.031643
1382	0.0203707	0.0332485
1383	0.00629068	0.0341976
1384	0.00497878	0.0359413
1385	0.00131249	0.0378884
1386	0.0141823	0.0399714
1387	0.103218	0.0416059
1388	0.00576515	0.04179
1389	0.00273852	0.0415409
1390	0.00142618	0.041848
1391	0.00213921	0.0412416
1392	0.00290522	0.0435077
1393	0.00142618	0.0458709
1394	0.000713103	0.0482035
1395	0.0291136	0.0505316
1396	0.00131249	0.0527387
1397	0.0040078	0.0533753
1398	0.00345148	0.0529917
1399	0.00751926	0.0528685
1400	0.00318119	0.0532848
1401	0.00131249	0.0532972
1402	0.00142618	0.0544075
1403	0.00239746	0.0549236
1404	0.000713103	0.0575817
1405	0	0.0582213
1406	0.00142618	0.0605018
1407	0.00426593	0.0628897
1408	0.0909455	0.0660197
1409	0.103103	0.068857
1410	0.0800487	0.0707738
1411	0.00373752	0.071496
1412	0.0106964	0.0716152
1413	0.116814	0.0733115
1414	0.0211426	0.075845
1415	0.138416	0.0784411
1416	0.113805	0.0811769
1417	0.113749	0.0821429
1418	0.122053	0.0848433
1419	0.138171	0.0876461
1420	0.153471	0.088703
1421	0.131728	0.0912339
1422	0.0318498	0.0933572
1423	0.0939823	0.0938368
1424	0.155833	0.0971103
1425	0.117383	0.100118
1426	0.199345	0.100786
1427	0.172038	0.103788
1428	0.163998	0.10643
1429	0.165547	0.109049
1430	0.16102	0.111728
1431	0.195318	0.113396
1432	0.00986618	0.114508
1433	0.0966632	0.115172
1434	0.0776738	0.116967
1435	0.180136	0.118484
1436	0.212722	0.119376
1437	0.150926	0.120709
1438	0.200161	0.122835
1439	0.0573381	0.12543
1440	0.162818	0.126803
1441	0.169731	0.129208
1442	0.219102	0.131485
1443	0.201721	0.134074
1444	0.136916	0.135337
1445	0.0519767	0.135741
1446	0.0421364	0.135795
1447	0.128734	0.136986
1448	0.179369	0.136913
1449	0.18622	0.137281
1450	0.194244	0.137373
1451	0.0697603	0.136144
1452	0.209399	0.134638
1453	0.202486	0.133124
1454	0.0789623	0.13254
1455	0.178471	0.132081
1456	0.162814	0.131234
1457	0.136794	0.129391
1458	0.234907	0.128946
1459	0.213282	0.127614
1460	0.048198	0.125398
1461	0.212249	0.123731
1462	0.187848	0.120894
1463	0.184801	0.118446
1464	0.188227	0.116114
1465	0.14586	0.113759
1466	0.0791432	0.111469
1467	0.0505191	0.108689
1468	0.129096	0.108558
1469	0.113696	0.107187
1470	0.0656462	0.106088
1471	0.0946039	0.103525
1472	0.150203	0.100496
1473	0.184069	0.09835
1474	0.0968344	0.0955007
1475	0.168375	0.0946918
1476	0.160758	0.092376
1477	0.185495	0.0899615
1478	0.179412	0.0868416
1479	0.131336	0.0839701
1480	0.0838817	0.0820243
1481	0.087095	0.081292
1482	0.0055779	0.0807002
1483	0.142551	0.0788714
1484	0.0275934	0.0763191
1485	0.0523756	0.073669
1486	0.00837344	0.0709043
1487	0.00776644	0.0699179
1488	0.0811916	0.0669367
1489	0.106084	0.0640542
1490	0.0941452	0.0629364
1491	0.00273852	0.060397
1492	0.000713103	0.0580812
1493	0.000713103	0.0561372
1494	0.000713103	0.0527916
1495	0.000713103	0.0497549
1496	0.000713103	0.0490765
1497	0.000713103	0.0460546
1498	0.000713103	0.0433812
1499	0.000713103	0.0407514
1500	0.000713103	0.0380726
1501	0.000713103	0.0359991
1502	0.000713103	0.0348787
1503	0.000713103	0.0341672
1504	0.000713103	0.0323331
1505	0.000713103	0.0307276
1506	0.000713103	0.0298086
1507	0.000713103	0.0284775
1508	0.000713103
1509	0.000713103
1510	0.000713103
1511	0.000713103
1512	0.000713103
1513	0.000713103
1514	0.000713103
1515	0.000713103
1516	0.000713103
1517	0.000713103
1518	0.000713103
1519	0.000713103
1520	0.000713103
1521	0.000713103
1522	0.000713103
1523	0.000713103
1524	0.000713103
1525	0.000713103
1526	0.000713103
1527	0.000713103
1528	0.000713103
1529	0.000713103
1530	0.000713103
1531	0.000713103
1532	0.000713103
1533	0.000713103
1534	0.000713103
1535	0.000713103
1536	0.000713103
1537	0.000713103
1538	0.000713103
1539	0.00131249
1540	0.00131249
1541	0.00142618

## Sheet: Figure_1b
Amplicon	Proportion_unsuccessful_at_species_level	Mean_entropy	Median_entropy
V1_V2	24.4719	0.100187	0.0808985
V1_V3	12.1072	0.0973198	0.0763978
V1_V9	0.0883197	0.0857168	0.0589822
V3_V5	21.3513	0.089656	0.0654688
V4	56.1345	0.0852723	0.061723
V6_V9	18.7385	0.082651	0.0508068

## Sheet: Figure_1c
Taxonomic_Rank	Taxon Count	V1-V2	V1-V2 (%)	V1-V3	V1-V3 (%)	V1-V9	V1-V9 (%)	V3-V5	V3-V5 (%)	V4	V4 (%)	V6-V9	V6-V9 (%)
Bacteria	13587	3325	24	1645	12	12	0	2901	21	7627	56	2546	19
Bacteria;Acidobacteria	114	11	10	3	3	0	0	11	10	47	41	11	10
Bacteria;Acidobacteria;Acidobacteriia	44	5	11	1	2	0	0	5	11	14	32	3	7
Bacteria;Acidobacteria;Acidobacteriia;Acidobacteriales	44	5	11	1	2	0	0	5	11	14	32	3	7
Bacteria;Acidobacteria;Acidobacteriia;Acidobacteriales;Acidobacteriaceae	15	2	13	1	7	0	0	1	7	5	33	0	0
Bacteria;Acidobacteria;Acidobacteriia;Acidobacteriales;Acidobacteriaceae;Acidobacteriaceae	1	0	0	0	0	0	0	0	0	0	0	0	0
Bacteria;Acidobacteria;Acidobacteriia;Acidobacteriales;Acidobacteriaceae;Acidobacterium	2	0	0	0	0	0	0	0	0	1	50	0	0
Bacteria;Acidobacteria;Acidobacteriia;Acidobacteriales;Acidobacteriaceae;Acidopila	1	0	0	0	0	0	0	0	0	0	0	0	0
Bacteria;Acidobacteria;Acidobacteriia;Acidobacteriales;Acidobacteriaceae;Edaphobacter	4	1	25	0	0	0	0	0	0	3	75	0	0
Bacteria;Acidobacteria;Acidobacteriia;Acidobacteriales;Acidobacteriaceae;Granulicella	4	0	0	0	0	0	0	0	0	0	0	0	0
Bacteria;Acidobacteria;Acidobacteriia;Acidobacteriales;Acidobacteriaceae;Terriglobus	3	1	33	1	33	0	0	1	33	1	33	0	0
Bacteria;Acidobacteria;Acidobacteriia;Acidobacteriales;Koribacteraceae	29	3	10	0	0	0	0	4	14	9	31	3	10
Bacteria;Acidobacteria;Acidobacteriia;Acidobacteriales;Koribacteraceae;Candidatus_Koribacter	29	3	10	0	0	0	0	4	14	9	31	3	10
Bacteria;Acidobacteria;Chloracidobacteria	1	0	0	0	0	0	0	0	0	0	0	0	0
Bacteria;Acidobacteria;Chloracidobacteria;Chloracidobacterales	1	0	0	0	0	0	0	0	0	0	0	0	0
Bacteria;Acidobacteria;Chloracidobacteria;Chloracidobacterales;Chloracidobacteraceae	1	0	0	0	0	0	0	0	0	0	0	0	0
Bacteria;Acidobacteria;Chloracidobacteria;Chloracidobacterales;Chloracidobacteraceae;Candidatus_Chloracidobacterium	1	0	0	0	0	0	0	0	0	0	0	0	0
Bacteria;Acidobacteria;Holophagae	14	3	21	1	7	0	0	0	0	11	79	4	29
Bacteria;Acidobacteria;Holophagae;Holophagales	14	3	21	1	7	0	0	0	0	11	79	4	29
Bacteria;Acidobacteria;Holophagae;Holophagales;Holophagaceae	14	3	21	1	7	0	0	0	0	11	79	4	29
Bacteria;Acidobacteria;Holophagae;Holophagales;Holophagaceae;Geothrix	13	3	23	1	8	0	0	0	0	11	85	4	31
Bacteria;Acidobacteria;Holophagae;Holophagales;Holophagaceae;Holophaga	1	0	0	0	0	0	0	0	0	0	0	0	0
Bacteria;Acidobacteria;Solibacteres	55	3	5	1	2	0	0	6	11	22	40	4	7
Bacteria;Acidobacteria;Solibacteres;Solibacterales	55	3	5	1	2	0	0	6	11	22	40	4	7
Bacteria;Acidobacteria;Solibacteres;Solibacterales;Bryobacteraceae	3	0	0	0	0	0	0	0	0	1	33	0	0
Bacteria;Acidobacteria;Solibacteres;Solibacterales;Bryobacteraceae;Bryobacter	3	0	0	0	0	0	0	0	0	1	33	0	0
Bacteria;Acidobacteria;Solibacteres;Solibacterales;Solibacteraceae	52	3	6	1	2	0	0	6	12	21	40	4	8
Bacteria;Acidobacteria;Solibacteres;Solibacterales;Solibacteraceae;Candidatus_Solibacter	52	3	6	1	2	0	0	6	12	21	40	4	8
Bacteria;Actinobacteria	1288	266	21	142	11	5	0	490	38	908	70	327	25
Bacteria;Actinobacteria;Acidimicrobiia	7	0	0	0	0	0	0	2	29	3	43	0	0
Bacteria;Actinobacteria;Acidimicrobiia;Acidimicrobiales	7	0	0	0	0	0	0	2	29	3	43	0	0
Bacteria;Actinobacteria;Acidimicrobiia;Acidimicrobiales;Acidimicrobiaceae	1	0	0	0	0	0	0	0	0	0	0	0	0
Bacteria;Actinobacteria;Acidimicrobiia;Acidimicrobiales;Acidimicrobiaceae;Acidimicrobium	1	0	0	0	0	0	0	0	0	0	0	0	0
Bacteria;Actinobacteria;Acidimicrobiia;Acidimicrobiales;Iamiaceae	3	0	0	0	0	0	0	1	33	2	67	0	0
Bacteria;Actinobacteria;Acidimicrobiia;Acidimicrobiales;Iamiaceae;Iamia	3	0	0	0	0	0	0	1	33	2	67	0	0
Bacteria;Actinobacteria;Acidimicrobiia;Acidimicrobiales;Microthrixaceae	2	0	0	0	0	0	0	1	50	1	50	0	0
Bacteria;Actinobacteria;Acidimicrobiia;Acidimicrobiales;Microthrixaceae;Candidatus_Microthrix	2	0	0	0	0	0	0	1	50	1	50	0	0
Bacteria;Actinobacteria;Acidimicrobiia;Acidimicrobiales;koll13	1	0	0	0	0	0	0	0	0	0	0	0	0
Bacteria;Actinobacteria;Acidimicrobiia;Acidimicrobiales;koll13;mixed	1	0	0	0	0	0	0	0	0	0	0	0	0
Bacteria;Actinobacteria;Actinobacteria	1178	252	21	135	11	5	0	482	41	876	74	317	27
Bacteria;Actinobacteria;Actinobacteria;Actinomycetales	1149	243	21	129	11	5	0	471	41	858	75	313	27
Bacteria;Actinobacteria;Actinobacteria;Actinomycetales;ACK-M1	1	0	0	0	0	0	0	0	0	0	0	0	0
Bacteria;Actinobacteria;Actinobacteria;Actinomycetales;ACK-M1;Planktophila	1	0	0	0	0	0	0	0	0	0	0	0	0
Bacteria;Actinobacteria;Actinobacteria;Actinomycetales;Actinomycetaceae	46	13	28	8	17	0	0	15	33	32	70	5	11
Bacteria;Actinobacteria;Actinobacteria;Actinomycetales;Actinomycetaceae;Actinobaculum	2	0	0	0	0	0	0	1	50	1	50	0	0
Bacteria;Actinobacteria;Actinobacteria;Actinomycetales;Actinomycetaceae;Actinomyces	39	13	33	8	21	0	0	14	36	27	69	5	13
Bacteria;Actinobacteria;Actinobacteria;Actinomycetales;Actinomycetaceae;Arcanobacterium	1	0	0	0	0	0	0	0	0	1	100	0	0
Bacteria;Actinobacteria;Actinobacteria;Actinomycetales;Actinomycetaceae;Mobiluncus	2	0	0	0	0	0	0	0	0	2	100	0	0
Bacteria;Actinobacteria;Actinobacteria;Actinomycetales;Actinomycetaceae;N09	1	0	0	0	0	0	0	0	0	0	0	0	0
Bacteria;Actinobacteria;Actinobacteria;Actinomycetales;Actinomycetaceae;Trueperella	1	0	0	0	0	0	0	0	0	1	100	0	0
Bacteria;Actinobacteria;Actinobacteria;Actinomycetales;Actinopolysporaceae	1	0	0	0	0	0	0	0	0	1	100	0	0
Bacteria;Actinobacteria;Actinobacteria;Actinomycetales;Actinopolysporaceae;Actinopolyspora	1	0	0	0	0	0	0	0	0	1	100	0	0
Bacteria;Actinobacteria;Actinobacteria;Actinomycetales;Actinosynnemataceae	18	1	6	0	0	0	0	7	39	13	72	4	22
Bacteria;Actinobacteria;Actinobacteria;Actinomycetales;Actinosynnemataceae;Actinoalloteichus	2	0	0	0	0	0	0	0	0	2	100	1	50
Bacteria;Actinobacteria;Actinobacteria;Actinomycetales;Actinosynnemataceae;Actinokineospora	3	0	0	0	0	0	0	1	33	2	67	0	0
Bacteria;Actinobacteria;Actinobacteria;Actinomycetales;Actinosynnemataceae;Actinosynnema	1	1	100	0	0	0	0	1	100	1	100	0	0
Bacteria;Actinobacteria;Actinobacteria;Actinomycetales;Actinosynnemataceae;Amycolatopsis	1	0	0	0	0	0	0	0	0	0	0	0	0
Bacteria;Actinobacteria;Actinobacteria;Actinomycetales;Actinosynnemataceae;Kutzneria	1	0	0	0	0	0	0	0	0	0	0	0	0
Bacteria;Actinobacteria;Actinobacteria;Actinomycetales;Actinosynnemataceae;Lechevalieria	2	0	0	0	0	0	0	2	100	2	100	0	0
Bacteria;Actinobacteria;Actinobacteria;Actinomycetales;Actinosynnemataceae;Lentzea	2	0	0	0	0	0	0	1	50	1	50	1	50
Bacteria;Actinobacteria;Actinobacteria;Actinomycetales;Actinosynnemataceae;Saccharothrix	6	0	0	0	0	0	0	2	33	5	83	2	33
Bacteria;Actinobacteria;Actinobacteria;Actinomycetales;Beutenbergiaceae	2	0	0	0	0	0	0	0	0	1	50	0	0
Bacteria;Actinobacteria;Actinobacteria;Actinomycetales;Beutenbergiaceae;Beutenbergia	1	0	0	0	0	0	0	0	0	1	100	0	0
Bacteria;Actinobacteria;Actinobacteria;Actinomycetales;Beutenbergiaceae;Salana	1	0	0	0	0	0	0	0	0	0	0	0	0
Bacteria;Actinobacteria;Actinobacteria;Actinomycetales;Bogoriellaceae	4	1	25	0	0	0	0	0	0	3	75	0	0
Bacteria;Actinobacteria;Actinobacteria;Actinomycetales;Bogoriellaceae;Georgenia	4	1	25	0	0	0	0	0	0	3	75	0	0
Bacteria;Actinobacteria;Actinobacteria;Actinomycetales;Brevibacteriaceae	16	6	38	5	31	0	0	8	50	12	75	2	12
Bacteria;Actinobacteria;Actinobacteria;Actinomycetales;Brevibacteriaceae;Brevibacterium	16	6	38	5	31	0	0	8	50	12	75	2	12
Bacteria;Actinobacteria;Actinobacteria;Actinomycetales;Cellulomonadaceae	23	0	0	0	0	0	0	7	30	16	70	5	22
Bacteria;Actinobacteria;Actinobacteria;Actinomycetales;Cellulomonadaceae;Actinotalea	5	0	0	0	0	0	0	2	40	4	80	1	20
Bacteria;Actinobacteria;Actinobacteria;Actinomycetales;Cellulomonadaceae;Cellulomonas	12	0	0	0	0	0	0	3	25	9	75	4	33
Bacteria;Actinobacteria;Actinobacteria;Actinomycetales;Cellulomonadaceae;Demequina	5	0	0	0	0	0	0	1	20	2	40	0	0
Bacteria;Actinobacteria;Actinobacteria;Actinomycetales;Cellulomonadaceae;Oerskovia	1	0	0	0	0	0	0	1	100	1	100	0	0
Bacteria;Actinobacteria;Actinobacteria;Actinomycetales;Corynebacteriaceae	49	19	39	9	18	0	0	15	31	39	80	3	6
Bacteria;Actinobacteria;Actinobacteria;Actinomycetales;Corynebacteriaceae;Corynebacterium	49	19	39	9	18	0	0	15	31	39	80	3	6
Bacteria;Actinobacteria;Actinobacteria;Actinomycetales;Cryptosporangiaceae	2	0	0	0	0	0	0	1	50	1	50	0	0
Bacteria;Actinobacteria;Actinobacteria;Actinomycetales;Cryptosporangiaceae;Cryptosporangium	2	0	0	0	0	0	0	1	50	1	50	0	0
Bacteria;Actinobacteria;Actinobacteria;Actinomycetales;Dermabacteraceae	9	0	0	0	0	0	0	3	33	5	56	1	11
Bacteria;Actinobacteria;Actinobacteria;Actinomycetales;Dermabacteraceae;Brachybacterium	7	0	0	0	0	0	0	3	43	5	71	0	0
Bacteria;Actinobacteria;Actinobacteria;Actinomycetales;Dermabacteraceae;Dermabacter	2	0	0	0	0	0	0	0	0	0	0	1	50
Bacteria;Actinobacteria;Actinobacteria;Actinomycetales;Dermacoccaceae	4	0	0	0	0	0	0	0	0	1	25	1	25
Bacteria;Actinobacteria;Actinobacteria;Actinomycetales;Dermacoccaceae;Dermacoccus	4	0	0	0	0	0	0	0	0	1	25	1	25
Bacteria;Actinobacteria;Actinobacteria;Actinomycetales;Dermatophilaceae	1	0	0	0	0	0	0	0	0	0	0	0	0
Bacteria;Actinobacteria;Actinobacteria;Actinomycetales;Dermatophilaceae;Kineosphaera	1	0	0	0	0	0	0	0	0	0	0	0	0
Bacteria;Actinobacteria;Actinobacteria;Actinomycetales;Dietziaceae	5	4	80	1	20	0	0	0	0	2	40	2	40
Bacteria;Actinobacteria;Actinobacteria;Actinomycetales;Dietziaceae;Dietzia	5	4	80	1	20	0	0	0	0	2	40	2	40
Bacteria;Actinobacteria;Actinobacteria;Actinomycetales;Frankiaceae	7	0	0	0	0	0	0	2	29	5	71	0	0
Bacteria;Actinobacteria;Actinobacteria;Actinomycetales;Frankiaceae;Frankia	7	0	0	0	0	0	0	2	29	5	71	0	0
Bacteria;Actinobacteria;Actinobacteria;Actinomycetales;Geodermatophilaceae	11	1	9	0	0	0	0	3	27	6	55	3	27
Bacteria;Actinobacteria;Actinobacteria;Actinomycetales;Geodermatophilaceae;Blastococcus	1	0	0	0	0	0	0	0	0	0	0	0	0
Bacteria;Actinobacteria;Actinobacteria;Actinomycetales;Geodermatophilaceae;Geodermatophilus	8	0	0	0	0	0	0	2	25	4	50	2	25
Bacteria;Actinobacteria;Actinobacteria;Actinomycetales;Geodermatophilaceae;Modestobacter	2	1	50	0	0	0	0	1	50	2	100	1	50
Bacteria;Actinobacteria;Actinobacteria;Actinomycetales;Glycomycetaceae	6	0	0	0	0	0	0	0	0	3	50	1	17
Bacteria;Actinobacteria;Actinobacteria;Actinomycetales;Glycomycetaceae;Glycomyces	6	0	0	0	0	0	0	0	0	3	50	1	17
Bacteria;Actinobacteria;Actinobacteria;Actinomycetales;Gordoniaceae	18	4	22	1	6	1	6	10	56	15	83	4	22
Bacteria;Actinobacteria;Actinobacteria;Actinomycetales;Gordoniaceae;Gordonia	17	4	24	1	6	1	6	10	59	15	88	4	24
Bacteria;Actinobacteria;Actinobacteria;Actinomycetales;Gordoniaceae;Millisia	1	0	0	0	0	0	0	0	0	0	0	0	0
Bacteria;Actinobacteria;Actinobacteria;Actinomycetales;Intrasporangiaceae	25	3	12	3	12	0	0	9	36	17	68	4	16
Bacteria;Actinobacteria;Actinobacteria;Actinomycetales;Intrasporangiaceae;Arsenicicoccus	1	0	0	0	0	0	0	0	0	1	100	0	0
Bacteria;Actinobacteria;Actinobacteria;Actinomycetales;Intrasporangiaceae;Intrasporangium	1	0	0	0	0	0	0	0	0	1	100	0	0
Bacteria;Actinobacteria;Actinobacteria;Actinomycetales;Intrasporangiaceae;Janibacter	3	0	0	0	0	0	0	3	100	3	100	0	0
Bacteria;Actinobacteria;Actinobacteria;Actinomycetales;Intrasporangiaceae;Knoellia	4	1	25	1	25	0	0	1	25	3	75	2	50
Bacteria;Actinobacteria;Actinobacteria;Actinomycetales;Intrasporangiaceae;Kytococcus	1	0	0	0	0	0	0	1	100	1	100	0	0
Bacteria;Actinobacteria;Actinobacteria;Actinomycetales;Intrasporangiaceae;Marihabitans	1	0	0	0	0	0	0	0	0	0	0	0	0
Bacteria;Actinobacteria;Actinobacteria;Actinomycetales;Intrasporangiaceae;Ornithinicoccus	1	0	0	0	0	0	0	0	0	0	0	0	0
Bacteria;Actinobacteria;Actinobacteria;Actinomycetales;Intrasporangiaceae;Oryzihumus	1	0	0	0	0	0	0	0	0	0	0	0	0
Bacteria;Actinobacteria;Actinobacteria;Actinomycetales;Intrasporangiaceae;Phycicoccus	9	2	22	2	22	0	0	2	22	5	56	1	11
Bacteria;Actinobacteria;Actinobacteria;Actinomycetales;Intrasporangiaceae;Serinicoccus	1	0	0	0	0	0	0	0	0	1	100	0	0
Bacteria;Actinobacteria;Actinobacteria;Actinomycetales;Intrasporangiaceae;Terracoccus	2	0	0	0	0	0	0	2	100	2	100	1	50
Bacteria;Actinobacteria;Actinobacteria;Actinomycetales;Jonesiaceae	1	0	0	0	0	0	0	0	0	0	0	0	0
Bacteria;Actinobacteria;Actinobacteria;Actinomycetales;Jonesiaceae;Jonesia	1	0	0	0	0	0	0	0	0	0	0	0	0
Bacteria;Actinobacteria;Actinobacteria;Actinomycetales;Kineosporiaceae	8	0	0	0	0	0	0	3	38	7	88	1	12
Bacteria;Actinobacteria;Actinobacteria;Actinomycetales;Kineosporiaceae;Kineococcus	6	0	0	0	0	0	0	3	50	6	100	1	17
Bacteria;Actinobacteria;Actinobacteria;Actinomycetales;Kineosporiaceae;Kineosporia	1	0	0	0	0	0	0	0	0	1	100	0	0
Bacteria;Actinobacteria;Actinobacteria;Actinomycetales;Kineosporiaceae;Quadrisphaera	1	0	0	0	0	0	0	0	0	0	0	0	0
Bacteria;Actinobacteria;Actinobacteria;Actinomycetales;Microbacteriaceae	160	27	17	11	7	0	0	58	36	120	75	39	24
Bacteria;Actinobacteria;Actinobacteria;Actinomycetales;Microbacteriaceae;Agreia	1	0	0	0	0	0	0	0	0	1	100	0	0
Bacteria;Actinobacteria;Actinobacteria;Actinomycetales;Microbacteriaceae;Agrococcus	3	1	33	1	33	0	0	1	33	2	67	0	0
Bacteria;Actinobacteria;Actinobacteria;Actinomycetales;Microbacteriaceae;Agromyces	9	1	11	0	0	0	0	1	11	6	67	0	0
Bacteria;Actinobacteria;Actinobacteria;Actinomycetales;Microbacteriaceae;Candidatus_Aquiluna	11	2	18	1	9	0	0	4	36	5	45	5	45
Bacteria;Actinobacteria;Actinobacteria;Actinomycetales;Microbacteriaceae;Candidatus_Rhodoluna	5	2	40	1	20	0	0	0	0	2	40	0	0
Bacteria;Actinobacteria;Actinobacteria;Actinomycetales;Microbacteriaceae;Clavibacter	10	0	0	0	0	0	0	1	10	7	70	1	10
Bacteria;Actinobacteria;Actinobacteria;Actinomycetales;Microbacteriaceae;Cryobacterium	1	0	0	0	0	0	0	0	0	1	100	0	0
Bacteria;Actinobacteria;Actinobacteria;Actinomycetales;Microbacteriaceae;Cryocola	6	0	0	0	0	0	0	4	67	6	100	1	17
Bacteria;Actinobacteria;Actinobacteria;Actinomycetales;Microbacteriaceae;Curtobacterium	4	1	25	0	0	0	0	1	25	3	75	1	25
Bacteria;Actinobacteria;Actinobacteria;Actinomycetales;Microbacteriaceae;Frigoribacterium	4	1	25	1	25	0	0	1	25	4	100	0	0
Bacteria;Actinobacteria;Actinobacteria;Actinomycetales;Microbacteriaceae;Herbiconiux	1	0	0	0	0	0	0	1	100	1	100	0	0
Bacteria;Actinobacteria;Actinobacteria;Actinomycetales;Microbacteriaceae;Leifsonia	3	1	33	0	0	0	0	0	0	3	100	0	0
Bacteria;Actinobacteria;Actinobacteria;Actinomycetales;Microbacteriaceae;Leucobacter	14	1	7	1	7	0	0	1	7	8	57	2	14
Bacteria;Actinobacteria;Actinobacteria;Actinomycetales;Microbacteriaceae;Microbacterium	60	15	25	4	7	0	0	29	48	51	85	24	40
Bacteria;Actinobacteria;Actinobacteria;Actinomycetales;Microbacteriaceae;Mycetocola	6	1	17	1	17	0	0	3	50	4	67	2	33
Bacteria;Actinobacteria;Actinobacteria;Actinomycetales;Microbacteriaceae;Pseudoclavibacter	2	0	0	0	0	0	0	0	0	1	50	1	50
Bacteria;Actinobacteria;Actinobacteria;Actinomycetales;Microbacteriaceae;Rathayibacter	3	0	0	0	0	0	0	0	0	0	0	0	0
Bacteria;Actinobacteria;Actinobacteria;Actinomycetales;Microbacteriaceae;Salinibacterium	14	0	0	1	7	0	0	9	64	12	86	1	7
Bacteria;Actinobacteria;Actinobacteria;Actinomycetales;Microbacteriaceae;Yonghaparkia	3	1	33	0	0	0	0	2	67	3	100	1	33
Bacteria;Actinobacteria;Actinobacteria;Actinomycetales;Micrococcaceae	85	26	31	14	16	0	0	36	42	65	76	25	29
Bacteria;Actinobacteria;Actinobacteria;Actinomycetales;Micrococcaceae;Arthrobacter	51	11	22	5	10	0	0	23	45	41	80	16	31
Bacteria;Actinobacteria;Actinobacteria;Actinomycetales;Micrococcaceae;Citricoccus	2	0	0	0	0	0	0	1	50	1	50	1	50
Bacteria;Actinobacteria;Actinobacteria;Actinomycetales;Micrococcaceae;Kocuria	6	2	33	1	17	0	0	2	33	3	50	2	33
Bacteria;Actinobacteria;Actinobacteria;Actinomycetales;Micrococcaceae;Microbispora	7	3	43	0	0	0	0	4	57	7	100	1	14
Bacteria;Actinobacteria;Actinobacteria;Actinomycetales;Micrococcaceae;Micrococcus	6	5	83	3	50	0	0	2	33	3	50	2	33
Bacteria;Actinobacteria;Actinobacteria;Actinomycetales;Micrococcaceae;Nesterenkonia	5	2	40	2	40	0	0	2	40	3	60	0	0
Bacteria;Actinobacteria;Actinobacteria;Actinomycetales;Micrococcaceae;Renibacterium	1	0	0	0	0	0	0	0	0	1	100	0	0
Bacteria;Actinobacteria;Actinobacteria;Actinomycetales;Micrococcaceae;Rothia	3	3	100	3	100	0	0	2	67	3	100	1	33
Bacteria;Actinobacteria;Actinobacteria;Actinomycetales;Micrococcaceae;Sinomonas	3	0	0	0	0	0	0	0	0	3	100	2	67
Bacteria;Actinobacteria;Actinobacteria;Actinomycetales;Micrococcaceae;Zhihengliuella	1	0	0	0	0	0	0	0	0	0	0	0	0
Bacteria;Actinobacteria;Actinobacteria;Actinomycetales;Micromonosporaceae	48	3	6	1	2	0	0	18	38	29	60	14	29
Bacteria;Actinobacteria;Actinobacteria;Actinomycetales;Micromonosporaceae;Actinoplanes	13	0	0	0	0	0	0	3	23	6	46	2	15
Bacteria;Actinobacteria;Actinobacteria;Actinomycetales;Micromonosporaceae;Asanoa	1	0	0	0	0	0	0	0	0	0	0	0	0
Bacteria;Actinobacteria;Actinobacteria;Actinomycetales;Micromonosporaceae;Catellatospora	5	0	0	0	0	0	0	1	20	2	40	1	20
Bacteria;Actinobacteria;Actinobacteria;Actinomycetales;Micromonosporaceae;Couchioplanes	2	0	0	0	0	0	0	1	50	2	100	1	50
Bacteria;Actinobacteria;Actinobacteria;Actinomycetales;Micromonosporaceae;Dactylosporangium	1	0	0	0	0	0	0	0	0	0	0	0	0
Bacteria;Actinobacteria;Actinobacteria;Actinomycetales;Micromonosporaceae;Longispora	1	0	0	0	0	0	0	0	0	0	0	0	0
Bacteria;Actinobacteria;Actinobacteria;Actinomycetales;Micromonosporaceae;Micromonospora	12	2	17	1	8	0	0	10	83	11	92	6	50
Bacteria;Actinobacteria;Actinobacteria;Actinomycetales;Micromonosporaceae;Penicillium	1	0	0	0	0	0	0	0	0	0	0	0	0
Bacteria;Actinobacteria;Actinobacteria;Actinomycetales;Micromonosporaceae;Pilimelia	2	0	0	0	0	0	0	0	0	2	100	0	0
Bacteria;Actinobacteria;Actinobacteria;Actinomycetales;Micromonosporaceae;Salinispora	1	0	0	0	0	0	0	0	0	1	100	0	0
Bacteria;Actinobacteria;Actinobacteria;Actinomycetales;Micromonosporaceae;Solwaraspora	4	0	0	0	0	0	0	2	50	3	75	3	75
Bacteria;Actinobacteria;Actinobacteria;Actinomycetales;Micromonosporaceae;Verrucosispora	1	0	0	0	0	0	0	1	100	1	100	1	100
Bacteria;Actinobacteria;Actinobacteria;Actinomycetales;Micromonosporaceae;Virgisporangium	4	1	25	0	0	0	0	0	0	1	25	0	0
Bacteria;Actinobacteria;Actinobacteria;Actinomycetales;Mycobacteriaceae	74	18	24	6	8	0	0	35	47	65	88	30	41
Bacteria;Actinobacteria;Actinobacteria;Actinomycetales;Mycobacteriaceae;Mycobacterium	74	18	24	6	8	0	0	35	47	65	88	30	41
Bacteria;Actinobacteria;Actinobacteria;Actinomycetales;Nakamurellaceae	1	0	0	0	0	0	0	0	0	0	0	0	0
Bacteria;Actinobacteria;Actinobacteria;Actinomycetales;Nakamurellaceae;Nakamurella	1	0	0	0	0	0	0	0	0	0	0	0	0
Bacteria;Actinobacteria;Actinobacteria;Actinomycetales;Nocardiaceae	61	17	28	10	16	1	2	24	39	43	70	28	46
Bacteria;Actinobacteria;Actinobacteria;Actinomycetales;Nocardiaceae;Nocardia	21	4	19	2	10	0	0	7	33	13	62	11	52
Bacteria;Actinobacteria;Actinobacteria;Actinomycetales;Nocardiaceae;Rhodococcus	36	13	36	8	22	1	3	17	47	29	81	16	44
Bacteria;Actinobacteria;Actinobacteria;Actinomycetales;Nocardiaceae;Segniliparus	2	0	0	0	0	0	0	0	0	1	50	1	50
Bacteria;Actinobacteria;Actinobacteria;Actinomycetales;Nocardiaceae;Skermania	1	0	0	0	0	0	0	0	0	0	0	0	0
Bacteria;Actinobacteria;Actinobacteria;Actinomycetales;Nocardiaceae;Smaragdicoccus	1	0	0	0	0	0	0	0	0	0	0	0	0
Bacteria;Actinobacteria;Actinobacteria;Actinomycetales;Nocardioidaceae	39	5	13	4	10	0	0	10	26	26	67	8	21
Bacteria;Actinobacteria;Actinobacteria;Actinomycetales;Nocardioidaceae;Aeromicrobium	4	0	0	0	0	0	0	3	75	3	75	1	25
Bacteria;Actinobacteria;Actinobacteria;Actinomycetales;Nocardioidaceae;Friedmanniella	7	0	0	0	0	0	0	2	29	5	71	2	29
Bacteria;Actinobacteria;Actinobacteria;Actinomycetales;Nocardioidaceae;Kribbella	5	0	0	0	0	0	0	2	40	3	60	4	80
Bacteria;Actinobacteria;Actinobacteria;Actinomycetales;Nocardioidaceae;Nocardioides	12	2	17	2	17	0	0	3	25	7	58	1	8
Bacteria;Actinobacteria;Actinobacteria;Actinomycetales;Nocardioidaceae;Pimelobacter	1	0	0	0	0	0	0	0	0	1	100	0	0
Bacteria;Actinobacteria;Actinobacteria;Actinomycetales;Nocardioidaceae;Propionicimonas	10	3	30	2	20	0	0	0	0	7	70	0	0
Bacteria;Actinobacteria;Actinobacteria;Actinomycetales;Nocardiopsaceae	11	2	18	1	9	0	0	2	18	7	64	3	27
Bacteria;Actinobacteria;Actinobacteria;Actinomycetales;Nocardiopsaceae;Nocardiopsis	6	0	0	0	0	0	0	1	17	5	83	2	33
Bacteria;Actinobacteria;Actinobacteria;Actinomycetales;Nocardiopsaceae;Prauseria	2	2	100	1	50	0	0	1	50	1	50	1	50
Bacteria;Actinobacteria;Actinobacteria;Actinomycetales;Nocardiopsaceae;Streptomonospora	2	0	0	0	0	0	0	0	0	0	0	0	0
Bacteria;Actinobacteria;Actinobacteria;Actinomycetales;Nocardiopsaceae;Thermobifida	1	0	0	0	0	0	0	0	0	1	100	0	0
Bacteria;Actinobacteria;Actinobacteria;Actinomycetales;Promicromonosporaceae	11	0	0	0	0	0	0	3	27	8	73	1	9
Bacteria;Actinobacteria;Actinobacteria;Actinomycetales;Promicromonosporaceae;Cellulosimicrobium	2	0	0	0	0	0	0	2	100	2	100	0	0
Bacteria;Actinobacteria;Actinobacteria;Actinomycetales;Promicromonosporaceae;Myceligenerans	1	0	0	0	0	0	0	0	0	1	100	0	0
Bacteria;Actinobacteria;Actinobacteria;Actinomycetales;Promicromonosporaceae;Promicromonospora	3	0	0	0	0	0	0	0	0	1	33	1	33
Bacteria;Actinobacteria;Actinobacteria;Actinomycetales;Promicromonosporaceae;Xylanimicrobium	5	0	0	0	0	0	0	1	20	4	80	0	0
Bacteria;Actinobacteria;Actinobacteria;Actinomycetales;Propionibacteriaceae	16	6	38	4	25	0	0	4	25	8	50	3	19
Bacteria;Actinobacteria;Actinobacteria;Actinomycetales;Propionibacteriaceae;Luteococcus	1	0	0	0	0	0	0	0	0	0	0	0	0
Bacteria;Actinobacteria;Actinobacteria;Actinomycetales;Propionibacteriaceae;Microlunatus	4	0	0	0	0	0	0	1	25	2	50	0	0
Bacteria;Actinobacteria;Actinobacteria;Actinomycetales;Propionibacteriaceae;Propionibacterium	9	6	67	4	44	0	0	3	33	6	67	3	33
Bacteria;Actinobacteria;Actinobacteria;Actinomycetales;Propionibacteriaceae;Propionimicrobium	1	0	0	0	0	0	0	0	0	0	0	0	0
Bacteria;Actinobacteria;Actinobacteria;Actinomycetales;Propionibacteriaceae;Tessaracoccus	1	0	0	0	0	0	0	0	0	0	0	0	0
Bacteria;Actinobacteria;Actinobacteria;Actinomycetales;Pseudonocardiaceae	81	10	12	2	2	0	0	17	21	52	64	9	11
Bacteria;Actinobacteria;Actinobacteria;Actinomycetales;Pseudonocardiaceae;Actinomycetospora	1	0	0	0	0	0	0	0	0	1	100	0	0
Bacteria;Actinobacteria;Actinobacteria;Actinomycetales;Pseudonocardiaceae;Amycolatopsis	25	4	16	1	4	0	0	10	40	19	76	5	20
Bacteria;Actinobacteria;Actinobacteria;Actinomycetales;Pseudonocardiaceae;Prauserella	2	0	0	0	0	0	0	1	50	2	100	0	0
Bacteria;Actinobacteria;Actinobacteria;Actinomycetales;Pseudonocardiaceae;Pseudonocardia	41	6	15	1	2	0	0	5	12	26	63	4	10
Bacteria;Actinobacteria;Actinobacteria;Actinomycetales;Pseudonocardiaceae;Saccharomonospora	5	0	0	0	0	0	0	1	20	2	40	0	0
Bacteria;Actinobacteria;Actinobacteria;Actinomycetales;Pseudonocardiaceae;Saccharopolyspora	5	0	0	0	0	0	0	0	0	2	40	0	0
Bacteria;Actinobacteria;Actinobacteria;Actinomycetales;Pseudonocardiaceae;Thermobispora	2	0	0	0	0	0	0	0	0	0	0	0	0
Bacteria;Actinobacteria;Actinobacteria;Actinomycetales;Sanguibacteraceae	3	0	0	0	0	0	0	2	67	3	100	1	33
Bacteria;Actinobacteria;Actinobacteria;Actinomycetales;Sanguibacteraceae;Sanguibacter	3	0	0	0	0	0	0	2	67	3	100	1	33
Bacteria;Actinobacteria;Actinobacteria;Actinomycetales;Streptomycetaceae	268	72	27	46	17	3	1	170	63	232	87	113	42
Bacteria;Actinobacteria;Actinobacteria;Actinomycetales;Streptomycetaceae;Kitasatospora	7	0	0	0	0	0	0	5	71	6	86	0	0
Bacteria;Actinobacteria;Actinobacteria;Actinomycetales;Streptomycetaceae;Parastreptomyces	1	0	0	0	0	0	0	0	0	0	0	0	0
Bacteria;Actinobacteria;Actinobacteria;Actinomycetales;Streptomycetaceae;Streptacidiphilus	3	0	0	0	0	0	0	2	67	3	100	0	0
Bacteria;Actinobacteria;Actinobacteria;Actinomycetales;Streptomycetaceae;Streptomyces	256	72	28	46	18	3	1	163	64	223	87	113	44
Bacteria;Actinobacteria;Actinobacteria;Actinomycetales;Streptomycetaceae;soil	1	0	0	0	0	0	0	0	0	0	0	0	0
Bacteria;Actinobacteria;Actinobacteria;Actinomycetales;Streptosporangiaceae	11	4	36	3	27	0	0	5	45	9	82	0	0
Bacteria;Actinobacteria;Actinobacteria;Actinomycetales;Streptosporangiaceae;Nonomuraea	10	4	40	3	30	0	0	4	40	8	80	0	0
Bacteria;Actinobacteria;Actinobacteria;Actinomycetales;Streptosporangiaceae;Streptosporangium	1	0	0	0	0	0	0	1	100	1	100	0	0
Bacteria;Actinobacteria;Actinobacteria;Actinomycetales;Thermomonosporaceae	18	1	6	0	0	0	0	2	11	9	50	3	17
Bacteria;Actinobacteria;Actinobacteria;Actinomycetales;Thermomonosporaceae;Actinoallomurus	2	0	0	0	0	0	0	0	0	1	50	1	50
Bacteria;Actinobacteria;Actinobacteria;Actinomycetales;Thermomonosporaceae;Actinocorallia	1	0	0	0	0	0	0	0	0	0	0	0	0
Bacteria;Actinobacteria;Actinobacteria;Actinomycetales;Thermomonosporaceae;Actinomadura	15	1	7	0	0	0	0	2	13	8	53	2	13
Bacteria;Actinobacteria;Actinobacteria;Actinomycetales;Tsukamurellaceae	2	0	0	0	0	0	0	0	0	1	50	0	0
Bacteria;Actinobacteria;Actinobacteria;Actinomycetales;Tsukamurellaceae;Tsukamurella	2	0	0	0	0	0	0	0	0	1	50	0	0
Bacteria;Actinobacteria;Actinobacteria;Actinomycetales;Williamsiaceae	2	0	0	0	0	0	0	2	100	2	100	0	0
Bacteria;Actinobacteria;Actinobacteria;Actinomycetales;Williamsiaceae;Williamsia	2	0	0	0	0	0	0	2	100	2	100	0	0
Bacteria;Actinobacteria;Actinobacteria;Actinomycetales;Yaniellaceae	1	0	0	0	0	0	0	0	0	0	0	0	0
Bacteria;Actinobacteria;Actinobacteria;Actinomycetales;Yaniellaceae;Yaniella	1	0	0	0	0	0	0	0	0	0	0	0	0
Bacteria;Actinobacteria;Actinobacteria;Bifidobacteriales	29	9	31	6	21	0	0	11	38	18	62	4	14
Bacteria;Actinobacteria;Actinobacteria;Bifidobacteriales;Bifidobacteriaceae	29	9	31	6	21	0	0	11	38	18	62	4	14
Bacteria;Actinobacteria;Actinobacteria;Bifidobacteriales;Bifidobacteriaceae;Bifidobacterium	21	6	29	4	19	0	0	10	48	15	71	3	14
Bacteria;Actinobacteria;Actinobacteria;Bifidobacteriales;Bifidobacteriaceae;Gardnerella	5	2	40	2	40	0	0	1	20	2	40	1	20
Bacteria;Actinobacteria;Actinobacteria;Bifidobacteriales;Bifidobacteriaceae;Scardovia	3	1	33	0	0	0	0	0	0	1	33	0	0
Bacteria;Actinobacteria;Coriobacteriia	29	8	28	5	17	0	0	6	21	12	41	3	10
Bacteria;Actinobacteria;Coriobacteriia;Coriobacteriales	29	8	28	5	17	0	0	6	21	12	41	3	10
Bacteria;Actinobacteria;Coriobacteriia;Coriobacteriales;Coriobacteriaceae	29	8	28	5	17	0	0	6	21	12	41	3	10
Bacteria;Actinobacteria;Coriobacteriia;Coriobacteriales;Coriobacteriaceae;Adlercreutzia	2	0	0	0	0	0	0	0	0	1	50	0	0
Bacteria;Actinobacteria;Coriobacteriia;Coriobacteriales;Coriobacteriaceae;Atopobium	8	2	25	1	12	0	0	0	0	2	25	0	0
Bacteria;Actinobacteria;Coriobacteriia;Coriobacteriales;Coriobacteriaceae;Collinsella	12	3	25	2	17	0	0	4	33	5	42	2	17
Bacteria;Actinobacteria;Coriobacteriia;Coriobacteriales;Coriobacteriaceae;Eggerthella	1	1	100	1	100	0	0	1	100	1	100	1	100
Bacteria;Actinobacteria;Coriobacteriia;Coriobacteriales;Coriobacteriaceae;Olsenella	1	0	0	0	0	0	0	0	0	0	0	0	0
Bacteria;Actinobacteria;Coriobacteriia;Coriobacteriales;Coriobacteriaceae;Slackia	5	2	40	1	20	0	0	1	20	3	60	0	0
Bacteria;Actinobacteria;Nitriliruptoria	13	1	8	1	8	0	0	0	0	2	15	1	8
Bacteria;Actinobacteria;Nitriliruptoria;Euzebyales	10	1	10	1	10	0	0	0	0	0	0	1	10
Bacteria;Actinobacteria;Nitriliruptoria;Euzebyales;Euzebyaceae	10	1	10	1	10	0	0	0	0	0	0	1	10
Bacteria;Actinobacteria;Nitriliruptoria;Euzebyales;Euzebyaceae;Euzebya	10	1	10	1	10	0	0	0	0	0	0	1	10
Bacteria;Actinobacteria;Nitriliruptoria;Nitriliruptorales	3	0	0	0	0	0	0	0	0	2	67	0	0
Bacteria;Actinobacteria;Nitriliruptoria;Nitriliruptorales;Nitriliruptoraceae	3	0	0	0	0	0	0	0	0	2	67	0	0
Bacteria;Actinobacteria;Nitriliruptoria;Nitriliruptorales;Nitriliruptoraceae;Nitriliruptor	3	0	0	0	0	0	0	0	0	2	67	0	0
Bacteria;Actinobacteria;Rubrobacteria	51	5	10	1	2	0	0	0	0	14	27	6	12
Bacteria;Actinobacteria;Rubrobacteria;Rubrobacterales	51	5	10	1	2	0	0	0	0	14	27	6	12
Bacteria;Actinobacteria;Rubrobacteria;Rubrobacterales;Rubrobacteraceae	51	5	10	1	2	0	0	0	0	14	27	6	12
Bacteria;Actinobacteria;Rubrobacteria;Rubrobacterales;Rubrobacteraceae;Rubrobacter	51	5	10	1	2	0	0	0	0	14	27	6	12
Bacteria;Actinobacteria;Thermoleophilia	10	0	0	0	0	0	0	0	0	1	10	0	0
Bacteria;Actinobacteria;Thermoleophilia;Gaiellales	1	0	0	0	0	0	0	0	0	0	0	0	0
Bacteria;Actinobacteria;Thermoleophilia;Gaiellales;Gaiellaceae	1	0	0	0	0	0	0	0	0	0	0	0	0
Bacteria;Actinobacteria;Thermoleophilia;Gaiellales;Gaiellaceae;Gaiella	1	0	0	0	0	0	0	0	0	0	0	0	0
Bacteria;Actinobacteria;Thermoleophilia;Solirubrobacterales	9	0	0	0	0	0	0	0	0	1	11	0	0
Bacteria;Actinobacteria;Thermoleophilia;Solirubrobacterales;Conexibacteraceae	4	0	0	0	0	0	0	0	0	0	0	0	0
Bacteria;Actinobacteria;Thermoleophilia;Solirubrobacterales;Conexibacteraceae;Conexibacter	4	0	0	0	0	0	0	0	0	0	0	0	0
Bacteria;Actinobacteria;Thermoleophilia;Solirubrobacterales;Patulibacteraceae	2	0	0	0	0	0	0	0	0	0	0	0	0
Bacteria;Actinobacteria;Thermoleophilia;Solirubrobacterales;Patulibacteraceae;Patulibacter	2	0	0	0	0	0	0	0	0	0	0	0	0
Bacteria;Actinobacteria;Thermoleophilia;Solirubrobacterales;Solirubrobacteraceae	3	0	0	0	0	0	0	0	0	1	33	0	0
Bacteria;Actinobacteria;Thermoleophilia;Solirubrobacterales;Solirubrobacteraceae;Solirubrobacter	3	0	0	0	0	0	0	0	0	1	33	0	0
Bacteria;Aquificae	10	0	0	0	0	0	0	0	0	2	20	0	0
Bacteria;Aquificae;Aquificae	10	0	0	0	0	0	0	0	0	2	20	0	0
Bacteria;Aquificae;Aquificae;Aquificales	10	0	0	0	0	0	0	0	0	2	20	0	0
Bacteria;Aquificae;Aquificae;Aquificales;Aquificaceae	7	0	0	0	0	0	0	0	0	1	14	0	0
Bacteria;Aquificae;Aquificae;Aquificales;Aquificaceae;Aquifex	2	0	0	0	0	0	0	0	0	0	0	0	0
Bacteria;Aquificae;Aquificae;Aquificales;Aquificaceae;Hydrogenivirga	1	0	0	0	0	0	0	0	0	0	0	0	0
Bacteria;Aquificae;Aquificae;Aquificales;Aquificaceae;Hydrogenobacter	1	0	0	0	0	0	0	0	0	1	100	0	0
Bacteria;Aquificae;Aquificae;Aquificales;Aquificaceae;Hydrogenobaculum	2	0	0	0	0	0	0	0	0	0	0	0	0
Bacteria;Aquificae;Aquificae;Aquificales;Aquificaceae;Thermocrinis	1	0	0	0	0	0	0	0	0	0	0	0	0
Bacteria;Aquificae;Aquificae;Aquificales;Desulfurobacteriaceae	2	0	0	0	0	0	0	0	0	0	0	0	0
Bacteria;Aquificae;Aquificae;Aquificales;Desulfurobacteriaceae;Aquificales	1	0	0	0	0	0	0	0	0	0	0	0	0
Bacteria;Aquificae;Aquificae;Aquificales;Desulfurobacteriaceae;Thermovibrio	1	0	0	0	0	0	0	0	0	0	0	0	0
Bacteria;Aquificae;Aquificae;Aquificales;Hydrogenothermaceae	1	0	0	0	0	0	0	0	0	1	100	0	0
Bacteria;Aquificae;Aquificae;Aquificales;Hydrogenothermaceae;Sulfurihydrogenibium	1	0	0	0	0	0	0	0	0	1	100	0	0
Bacteria;Armatimonadetes	14	0	0	0	0	0	0	0	0	2	14	0	0
Bacteria;Armatimonadetes;Fimbriimonadia	14	0	0	0	0	0	0	0	0	2	14	0	0
Bacteria;Armatimonadetes;Fimbriimonadia;Fimbriimonadales	14	0	0	0	0	0	0	0	0	2	14	0	0
Bacteria;Armatimonadetes;Fimbriimonadia;Fimbriimonadales;Fimbriimonadaceae	14	0	0	0	0	0	0	0	0	2	14	0	0
Bacteria;Armatimonadetes;Fimbriimonadia;Fimbriimonadales;Fimbriimonadaceae;Fimbriimonas	14	0	0	0	0	0	0	0	0	2	14	0	0
Bacteria;Bacteroidetes	2045	381	19	197	10	0	0	317	16	1055	52	356	17
Bacteria;Bacteroidetes;Bacteroidia	843	250	30	134	16	0	0	178	21	455	54	118	14
Bacteria;Bacteroidetes;Bacteroidia;Bacteroidales	843	250	30	134	16	0	0	178	21	455	54	118	14
Bacteria;Bacteroidetes;Bacteroidia;Bacteroidales;Bacteroidaceae	166	70	42	46	28	0	0	62	37	104	63	38	23
Bacteria;Bacteroidetes;Bacteroidia;Bacteroidales;Bacteroidaceae;5-7N15	3	0	0	0	0	0	0	0	0	1	33	1	33
Bacteria;Bacteroidetes;Bacteroidia;Bacteroidales;Bacteroidaceae;BF311	3	0	0	0	0	0	0	0	0	0	0	0	0
Bacteria;Bacteroidetes;Bacteroidia;Bacteroidales;Bacteroidaceae;Bacteroides	160	70	44	46	29	0	0	62	39	103	64	37	23
Bacteria;Bacteroidetes;Bacteroidia;Bacteroidales;Barnesiellaceae	1	0	0	0	0	0	0	0	0	0	0	0	0
Bacteria;Bacteroidetes;Bacteroidia;Bacteroidales;Barnesiellaceae;Barnesiella	1	0	0	0	0	0	0	0	0	0	0	0	0
Bacteria;Bacteroidetes;Bacteroidia;Bacteroidales;Marinilabiaceae	3	0	0	0	0	0	0	0	0	0	0	0	0
Bacteria;Bacteroidetes;Bacteroidia;Bacteroidales;Marinilabiaceae;Alkalitalea	1	0	0	0	0	0	0	0	0	0	0	0	0
Bacteria;Bacteroidetes;Bacteroidia;Bacteroidales;Marinilabiaceae;Anaerophaga	1	0	0	0	0	0	0	0	0	0	0	0	0
Bacteria;Bacteroidetes;Bacteroidia;Bacteroidales;Marinilabiaceae;Ruminofilibacter	1	0	0	0	0	0	0	0	0	0	0	0	0
Bacteria;Bacteroidetes;Bacteroidia;Bacteroidales;Odoribacteraceae	22	4	18	1	5	0	0	3	14	12	55	3	14
Bacteria;Bacteroidetes;Bacteroidia;Bacteroidales;Odoribacteraceae;Butyricimonas	10	2	20	0	0	0	0	0	0	6	60	2	20
Bacteria;Bacteroidetes;Bacteroidia;Bacteroidales;Odoribacteraceae;Odoribacter	12	2	17	1	8	0	0	3	25	6	50	1	8
Bacteria;Bacteroidetes;Bacteroidia;Bacteroidales;Paraprevotellaceae	70	20	29	8	11	0	0	11	16	30	43	5	7
Bacteria;Bacteroidetes;Bacteroidia;Bacteroidales;Paraprevotellaceae;CF231	13	4	31	1	8	0	0	1	8	5	38	1	8
Bacteria;Bacteroidetes;Bacteroidia;Bacteroidales;Paraprevotellaceae;Paraprevotella	7	0	0	0	0	0	0	0	0	1	14	0	0
Bacteria;Bacteroidetes;Bacteroidia;Bacteroidales;Paraprevotellaceae;Prevotella	33	14	42	7	21	0	0	8	24	18	55	4	12
Bacteria;Bacteroidetes;Bacteroidia;Bacteroidales;Paraprevotellaceae;YRC22	17	2	12	0	0	0	0	2	12	6	35	0	0
Bacteria;Bacteroidetes;Bacteroidia;Bacteroidales;Porphyromonadaceae	128	30	23	13	10	0	0	17	13	58	45	9	7
Bacteria;Bacteroidetes;Bacteroidia;Bacteroidales;Porphyromonadaceae;Candidatus_Azobacteroides	15	3	20	0	0	0	0	0	0	5	33	0	0
Bacteria;Bacteroidetes;Bacteroidia;Bacteroidales;Porphyromonadaceae;Dysgonomonas	23	4	17	3	13	0	0	3	13	4	17	0	0
Bacteria;Bacteroidetes;Bacteroidia;Bacteroidales;Porphyromonadaceae;Paludibacter	32	5	16	4	12	0	0	4	12	16	50	2	6
Bacteria;Bacteroidetes;Bacteroidia;Bacteroidales;Porphyromonadaceae;Parabacteroides	20	9	45	6	30	0	0	5	25	13	65	4	20
Bacteria;Bacteroidetes;Bacteroidia;Bacteroidales;Porphyromonadaceae;Porphyromonas	30	9	30	0	0	0	0	5	17	19	63	3	10
Bacteria;Bacteroidetes;Bacteroidia;Bacteroidales;Porphyromonadaceae;Proteiniphilum	1	0	0	0	0	0	0	0	0	0	0	0	0
Bacteria;Bacteroidetes;Bacteroidia;Bacteroidales;Porphyromonadaceae;Tannerella	7	0	0	0	0	0	0	0	0	1	14	0	0
Bacteria;Bacteroidetes;Bacteroidia;Bacteroidales;Prevotellaceae	427	126	30	66	15	0	0	83	19	245	57	62	15
Bacteria;Bacteroidetes;Bacteroidia;Bacteroidales;Prevotellaceae;Prevotella	427	126	30	66	15	0	0	83	19	245	57	62	15
Bacteria;Bacteroidetes;Bacteroidia;Bacteroidales;Rikenellaceae	25	0	0	0	0	0	0	2	8	5	20	1	4
Bacteria;Bacteroidetes;Bacteroidia;Bacteroidales;Rikenellaceae;Alistipes	4	0	0	0	0	0	0	2	50	2	50	0	0
Bacteria;Bacteroidetes;Bacteroidia;Bacteroidales;Rikenellaceae;Blvii28	19	0	0	0	0	0	0	0	0	3	16	1	5
Bacteria;Bacteroidetes;Bacteroidia;Bacteroidales;Rikenellaceae;PW3	1	0	0	0	0	0	0	0	0	0	0	0	0
Bacteria;Bacteroidetes;Bacteroidia;Bacteroidales;Rikenellaceae;human	1	0	0	0	0	0	0	0	0	0	0	0	0
Bacteria;Bacteroidetes;Bacteroidia;Bacteroidales;p-2534-18B5	1	0	0	0	0	0	0	0	0	1	100	0	0
Bacteria;Bacteroidetes;Bacteroidia;Bacteroidales;p-2534-18B5;BE24	1	0	0	0	0	0	0	0	0	1	100	0	0
Bacteria;Bacteroidetes;Cytophagia	185	13	7	6	3	0	0	11	6	61	33	8	4
Bacteria;Bacteroidetes;Cytophagia;Cytophagales	185	13	7	6	3	0	0	11	6	61	33	8	4
Bacteria;Bacteroidetes;Cytophagia;Cytophagales;Amoebophilaceae	12	0	0	0	0	0	0	1	8	6	50	1	8
Bacteria;Bacteroidetes;Cytophagia;Cytophagales;Amoebophilaceae;Candidatus_Amoebophilus	4	0	0	0	0	0	0	0	0	1	25	0	0
Bacteria;Bacteroidetes;Cytophagia;Cytophagales;Amoebophilaceae;Candidatus_Cardinium	8	0	0	0	0	0	0	1	12	5	62	1	12
Bacteria;Bacteroidetes;Cytophagia;Cytophagales;Cyclobacteriaceae	6	0	0	0	0	0	0	0	0	0	0	0	0
Bacteria;Bacteroidetes;Cytophagia;Cytophagales;Cyclobacteriaceae;Algoriphagus	1	0	0	0	0	0	0	0	0	0	0	0	0
Bacteria;Bacteroidetes;Cytophagia;Cytophagales;Cyclobacteriaceae;Belliella	1	0	0	0	0	0	0	0	0	0	0	0	0
Bacteria;Bacteroidetes;Cytophagia;Cytophagales;Cyclobacteriaceae;Cecembia	1	0	0	0	0	0	0	0	0	0	0	0	0
Bacteria;Bacteroidetes;Cytophagia;Cytophagales;Cyclobacteriaceae;Echinicola	1	0	0	0	0	0	0	0	0	0	0	0	0
Bacteria;Bacteroidetes;Cytophagia;Cytophagales;Cyclobacteriaceae;Indibacter	1	0	0	0	0	0	0	0	0	0	0	0	0
Bacteria;Bacteroidetes;Cytophagia;Cytophagales;Cyclobacteriaceae;Nitritalea	1	0	0	0	0	0	0	0	0	0	0	0	0
Bacteria;Bacteroidetes;Cytophagia;Cytophagales;Cytophagaceae	138	11	8	5	4	0	0	9	7	49	36	7	5
Bacteria;Bacteroidetes;Cytophagia;Cytophagales;Cytophagaceae;Adhaeribacter	16	0	0	0	0	0	0	1	6	7	44	2	12
Bacteria;Bacteroidetes;Cytophagia;Cytophagales;Cytophagaceae;Cytophaga	3	0	0	0	0	0	0	0	0	0	0	0	0
Bacteria;Bacteroidetes;Cytophagia;Cytophagales;Cytophagaceae;Dyadobacter	12	3	25	3	25	0	0	0	0	4	33	0	0
Bacteria;Bacteroidetes;Cytophagia;Cytophagales;Cytophagaceae;Emticicia	8	1	12	0	0	0	0	1	12	5	62	1	12
Bacteria;Bacteroidetes;Cytophagia;Cytophagales;Cytophagaceae;Flectobacillus	4	0	0	0	0	0	0	1	25	2	50	2	50
Bacteria;Bacteroidetes;Cytophagia;Cytophagales;Cytophagaceae;Hymenobacter	27	2	7	1	4	0	0	1	4	11	41	2	7
Bacteria;Bacteroidetes;Cytophagia;Cytophagales;Cytophagaceae;Leadbetterella	18	2	11	1	6	0	0	2	11	7	39	0	0
Bacteria;Bacteroidetes;Cytophagia;Cytophagales;Cytophagaceae;Microscilla	2	0	0	0	0	0	0	0	0	1	50	0	0
Bacteria;Bacteroidetes;Cytophagia;Cytophagales;Cytophagaceae;Pontibacter	14	0	0	0	0	0	0	1	7	5	36	0	0
Bacteria;Bacteroidetes;Cytophagia;Cytophagales;Cytophagaceae;Rhodocytophaga	8	1	12	0	0	0	0	0	0	3	38	0	0
Bacteria;Bacteroidetes;Cytophagia;Cytophagales;Cytophagaceae;Rudanella	3	0	0	0	0	0	0	0	0	0	0	0	0
Bacteria;Bacteroidetes;Cytophagia;Cytophagales;Cytophagaceae;Runella	4	1	25	0	0	0	0	1	25	3	75	0	0
Bacteria;Bacteroidetes;Cytophagia;Cytophagales;Cytophagaceae;Siphonobacter	1	0	0	0	0	0	0	0	0	0	0	0	0
Bacteria;Bacteroidetes;Cytophagia;Cytophagales;Cytophagaceae;Spirosoma	10	1	10	0	0	0	0	0	0	0	0	0	0
Bacteria;Bacteroidetes;Cytophagia;Cytophagales;Cytophagaceae;Sporocytophaga	8	0	0	0	0	0	0	1	12	1	12	0	0
Bacteria;Bacteroidetes;Cytophagia;Cytophagales;Flammeovirgaceae	29	2	7	1	3	0	0	1	3	6	21	0	0
Bacteria;Bacteroidetes;Cytophagia;Cytophagales;Flammeovirgaceae;Cesiribacter	1	0	0	0	0	0	0	0	0	0	0	0	0
Bacteria;Bacteroidetes;Cytophagia;Cytophagales;Flammeovirgaceae;Flammeovirga	3	0	0	0	0	0	0	0	0	3	100	0	0
Bacteria;Bacteroidetes;Cytophagia;Cytophagales;Flammeovirgaceae;Flexibacter	1	0	0	0	0	0	0	0	0	0	0	0	0
Bacteria;Bacteroidetes;Cytophagia;Cytophagales;Flammeovirgaceae;Flexithrix	3	1	33	1	33	0	0	1	33	1	33	0	0
Bacteria;Bacteroidetes;Cytophagia;Cytophagales;Flammeovirgaceae;Fulvivirga	6	0	0	0	0	0	0	0	0	0	0	0	0
Bacteria;Bacteroidetes;Cytophagia;Cytophagales;Flammeovirgaceae;JTB248	5	0	0	0	0	0	0	0	0	0	0	0	0
Bacteria;Bacteroidetes;Cytophagia;Cytophagales;Flammeovirgaceae;Marivirga	1	0	0	0	0	0	0	0	0	0	0	0	0
Bacteria;Bacteroidetes;Cytophagia;Cytophagales;Flammeovirgaceae;Persicobacter	1	0	0	0	0	0	0	0	0	0	0	0	0
Bacteria;Bacteroidetes;Cytophagia;Cytophagales;Flammeovirgaceae;Reichenbachiella	2	0	0	0	0	0	0	0	0	0	0	0	0
Bacteria;Bacteroidetes;Cytophagia;Cytophagales;Flammeovirgaceae;Roseivirga	6	1	17	0	0	0	0	0	0	2	33	0	0
Bacteria;Bacteroidetes;Flavobacteriia	633	89	14	44	7	0	0	100	16	366	58	178	28
Bacteria;Bacteroidetes;Flavobacteriia;Flavobacteriales	633	89	14	44	7	0	0	100	16	366	58	178	28
Bacteria;Bacteroidetes;Flavobacteriia;Flavobacteriales;Blattabacteriaceae	7	0	0	0	0	0	0	0	0	1	14	0	0
Bacteria;Bacteroidetes;Flavobacteriia;Flavobacteriales;Blattabacteriaceae;Blattabacterium	4	0	0	0	0	0	0	0	0	0	0	0	0
Bacteria;Bacteroidetes;Flavobacteriia;Flavobacteriales;Blattabacteriaceae;Sulcia	3	0	0	0	0	0	0	0	0	1	33	0	0
Bacteria;Bacteroidetes;Flavobacteriia;Flavobacteriales;Cryomorphaceae	55	2	4	1	2	0	0	5	9	20	36	4	7
Bacteria;Bacteroidetes;Flavobacteriia;Flavobacteriales;Cryomorphaceae;Brumimicrobium	1	0	0	0	0	0	0	0	0	0	0	0	0
Bacteria;Bacteroidetes;Flavobacteriia;Flavobacteriales;Cryomorphaceae;Crocinitomix	4	0	0	0	0	0	0	0	0	0	0	0	0
Bacteria;Bacteroidetes;Flavobacteriia;Flavobacteriales;Cryomorphaceae;Fluviicola	45	2	4	1	2	0	0	5	11	20	44	4	9
Bacteria;Bacteroidetes;Flavobacteriia;Flavobacteriales;Cryomorphaceae;Lishizhenia	1	0	0	0	0	0	0	0	0	0	0	0	0
Bacteria;Bacteroidetes;Flavobacteriia;Flavobacteriales;Cryomorphaceae;Owenweeksia	3	0	0	0	0	0	0	0	0	0	0	0	0
Bacteria;Bacteroidetes;Flavobacteriia;Flavobacteriales;Cryomorphaceae;Wandonia	1	0	0	0	0	0	0	0	0	0	0	0	0
Bacteria;Bacteroidetes;Flavobacteriia;Flavobacteriales;Flavobacteriaceae	498	79	16	38	8	0	0	89	18	302	61	153	31
Bacteria;Bacteroidetes;Flavobacteriia;Flavobacteriales;Flavobacteriaceae;Aequorivita	8	0	0	0	0	0	0	0	0	1	12	0	0
Bacteria;Bacteroidetes;Flavobacteriia;Flavobacteriales;Flavobacteriaceae;Aquimarina	1	1	100	0	0	0	0	0	0	0	0	0	0
Bacteria;Bacteroidetes;Flavobacteriia;Flavobacteriales;Flavobacteriaceae;Arenibacter	3	0	0	0	0	0	0	1	33	2	67	2	67
Bacteria;Bacteroidetes;Flavobacteriia;Flavobacteriales;Flavobacteriaceae;Bizionia	1	0	0	0	0	0	0	0	0	0	0	0	0
Bacteria;Bacteroidetes;Flavobacteriia;Flavobacteriales;Flavobacteriaceae;Capnocytophaga	31	12	39	3	10	0	0	2	6	17	55	9	29
Bacteria;Bacteroidetes;Flavobacteriia;Flavobacteriales;Flavobacteriaceae;Cellulophaga	5	0	0	0	0	0	0	0	0	1	20	1	20
Bacteria;Bacteroidetes;Flavobacteriia;Flavobacteriales;Flavobacteriaceae;Croceibacter	1	0	0	0	0	0	0	0	0	0	0	0	0
Bacteria;Bacteroidetes;Flavobacteriia;Flavobacteriales;Flavobacteriaceae;Flavobacterium	266	46	17	24	9	0	0	58	22	173	65	106	40
Bacteria;Bacteroidetes;Flavobacteriia;Flavobacteriales;Flavobacteriaceae;Formosa	1	0	0	0	0	0	0	1	100	1	100	0	0
Bacteria;Bacteroidetes;Flavobacteriia;Flavobacteriales;Flavobacteriaceae;Gelidibacter	4	0	0	0	0	0	0	0	0	3	75	0	0
Bacteria;Bacteroidetes;Flavobacteriia;Flavobacteriales;Flavobacteriaceae;Gillisia	21	6	29	2	10	0	0	3	14	18	86	8	38
Bacteria;Bacteroidetes;Flavobacteriia;Flavobacteriales;Flavobacteriaceae;Gramella	10	1	10	0	0	0	0	0	0	5	50	1	10
Bacteria;Bacteroidetes;Flavobacteriia;Flavobacteriales;Flavobacteriaceae;Hyunsoonleella	1	0	0	0	0	0	0	0	0	0	0	0	0
Bacteria;Bacteroidetes;Flavobacteriia;Flavobacteriales;Flavobacteriaceae;Imtechella	1	0	0	0	0	0	0	0	0	0	0	0	0
Bacteria;Bacteroidetes;Flavobacteriia;Flavobacteriales;Flavobacteriaceae;Jejuia	1	0	0	0	0	0	0	0	0	0	0	0	0
Bacteria;Bacteroidetes;Flavobacteriia;Flavobacteriales;Flavobacteriaceae;Kordia	3	0	0	0	0	0	0	0	0	1	33	0	0
Bacteria;Bacteroidetes;Flavobacteriia;Flavobacteriales;Flavobacteriaceae;Krokinobacter	1	0	0	0	0	0	0	0	0	0	0	0	0
Bacteria;Bacteroidetes;Flavobacteriia;Flavobacteriales;Flavobacteriaceae;Leeuwenhoekiella	3	0	0	0	0	0	0	0	0	1	33	1	33
Bacteria;Bacteroidetes;Flavobacteriia;Flavobacteriales;Flavobacteriaceae;Lutimonas	3	1	33	0	0	0	0	0	0	3	100	0	0
Bacteria;Bacteroidetes;Flavobacteriia;Flavobacteriales;Flavobacteriaceae;Mangrovimonas	1	0	0	0	0	0	0	0	0	0	0	0	0
Bacteria;Bacteroidetes;Flavobacteriia;Flavobacteriales;Flavobacteriaceae;Maribacter	12	0	0	0	0	0	0	3	25	7	58	2	17
Bacteria;Bacteroidetes;Flavobacteriia;Flavobacteriales;Flavobacteriaceae;Muricauda	9	0	0	0	0	0	0	3	33	7	78	3	33
Bacteria;Bacteroidetes;Flavobacteriia;Flavobacteriales;Flavobacteriaceae;Muricola	1	0	0	0	0	0	0	0	0	0	0	0	0
Bacteria;Bacteroidetes;Flavobacteriia;Flavobacteriales;Flavobacteriaceae;Myroides	10	2	20	1	10	0	0	2	20	2	20	1	10
Bacteria;Bacteroidetes;Flavobacteriia;Flavobacteriales;Flavobacteriaceae;Polaribacter	27	3	11	3	11	0	0	6	22	21	78	9	33
Bacteria;Bacteroidetes;Flavobacteriia;Flavobacteriales;Flavobacteriaceae;Psychroflexus	7	0	0	0	0	0	0	0	0	4	57	2	29
Bacteria;Bacteroidetes;Flavobacteriia;Flavobacteriales;Flavobacteriaceae;Psychroserpens	5	0	0	0	0	0	0	0	0	4	80	1	20
Bacteria;Bacteroidetes;Flavobacteriia;Flavobacteriales;Flavobacteriaceae;Robiginitalea	11	1	9	1	9	0	0	1	9	3	27	0	0
Bacteria;Bacteroidetes;Flavobacteriia;Flavobacteriales;Flavobacteriaceae;Salegentibacter	6	1	17	1	17	0	0	3	50	4	67	0	0
Bacteria;Bacteroidetes;Flavobacteriia;Flavobacteriales;Flavobacteriaceae;Salinimicrobium	10	1	10	0	0	0	0	0	0	5	50	1	10
Bacteria;Bacteroidetes;Flavobacteriia;Flavobacteriales;Flavobacteriaceae;Sediminicola	8	3	38	3	38	0	0	4	50	7	88	3	38
Bacteria;Bacteroidetes;Flavobacteriia;Flavobacteriales;Flavobacteriaceae;Sufflavibacter	1	0	0	0	0	0	0	0	0	0	0	0	0
Bacteria;Bacteroidetes;Flavobacteriia;Flavobacteriales;Flavobacteriaceae;Tenacibaculum	8	1	12	0	0	0	0	2	25	5	62	0	0
Bacteria;Bacteroidetes;Flavobacteriia;Flavobacteriales;Flavobacteriaceae;Ulvibacter	6	0	0	0	0	0	0	0	0	2	33	0	0
Bacteria;Bacteroidetes;Flavobacteriia;Flavobacteriales;Flavobacteriaceae;Winogradskyella	7	0	0	0	0	0	0	0	0	4	57	2	29
Bacteria;Bacteroidetes;Flavobacteriia;Flavobacteriales;Flavobacteriaceae;Zhouia	2	0	0	0	0	0	0	0	0	0	0	0	0
Bacteria;Bacteroidetes;Flavobacteriia;Flavobacteriales;Flavobacteriaceae;Zobellia	2	0	0	0	0	0	0	0	0	1	50	1	50
Bacteria;Bacteroidetes;Flavobacteriia;Flavobacteriales;Weeksellaceae	73	8	11	5	7	0	0	6	8	43	59	21	29
Bacteria;Bacteroidetes;Flavobacteriia;Flavobacteriales;Weeksellaceae;Bergeyella	1	0	0	0	0	0	0	0	0	0	0	0	0
Bacteria;Bacteroidetes;Flavobacteriia;Flavobacteriales;Weeksellaceae;Chryseobacterium	55	3	5	2	4	0	0	5	9	36	65	19	35
Bacteria;Bacteroidetes;Flavobacteriia;Flavobacteriales;Weeksellaceae;Cloacibacterium	4	2	50	0	0	0	0	1	25	3	75	0	0
Bacteria;Bacteroidetes;Flavobacteriia;Flavobacteriales;Weeksellaceae;Elizabethkingia	2	0	0	0	0	0	0	0	0	1	50	1	50
Bacteria;Bacteroidetes;Flavobacteriia;Flavobacteriales;Weeksellaceae;Ornithobacterium	2	0	0	0	0	0	0	0	0	1	50	0	0
Bacteria;Bacteroidetes;Flavobacteriia;Flavobacteriales;Weeksellaceae;Riemerella	2	0	0	0	0	0	0	0	0	1	50	0	0
Bacteria;Bacteroidetes;Flavobacteriia;Flavobacteriales;Weeksellaceae;Wautersiella	6	3	50	3	50	0	0	0	0	1	17	1	17
Bacteria;Bacteroidetes;Flavobacteriia;Flavobacteriales;Weeksellaceae;Weeksella	1	0	0	0	0	0	0	0	0	0	0	0	0
Bacteria;Bacteroidetes;Rhodothermi	141	14	10	9	6	0	0	6	4	55	39	12	9
Bacteria;Bacteroidetes;Rhodothermi;Rhodothermales	141	14	10	9	6	0	0	6	4	55	39	12	9
Bacteria;Bacteroidetes;Rhodothermi;Rhodothermales;Balneolaceae	89	6	7	3	3	0	0	3	3	37	42	6	7
Bacteria;Bacteroidetes;Rhodothermi;Rhodothermales;Balneolaceae;Balneola	18	0	0	0	0	0	0	1	6	10	56	2	11
Bacteria;Bacteroidetes;Rhodothermi;Rhodothermales;Balneolaceae;KSA1	71	6	8	3	4	0	0	2	3	27	38	4	6
Bacteria;Bacteroidetes;Rhodothermi;Rhodothermales;Rhodothermaceae	52	8	15	6	12	0	0	3	6	18	35	6	12
Bacteria;Bacteroidetes;Rhodothermi;Rhodothermales;Rhodothermaceae;Rhodothermus	7	1	14	0	0	0	0	1	14	3	43	1	14
Bacteria;Bacteroidetes;Rhodothermi;Rhodothermales;Rhodothermaceae;Rubricoccus	6	0	0	0	0	0	0	0	0	0	0	0	0
Bacteria;Bacteroidetes;Rhodothermi;Rhodothermales;Rhodothermaceae;Salinibacter	36	7	19	6	17	0	0	2	6	15	42	4	11
Bacteria;Bacteroidetes;Rhodothermi;Rhodothermales;Rhodothermaceae;Salisaeta	3	0	0	0	0	0	0	0	0	0	0	1	33
Bacteria;Bacteroidetes;Saprospirae	171	7	4	2	1	0	0	8	5	75	44	28	16
Bacteria;Bacteroidetes;Saprospirae;Saprospirales	171	7	4	2	1	0	0	8	5	75	44	28	16
Bacteria;Bacteroidetes;Saprospirae;Saprospirales;Chitinophagaceae	142	6	4	1	1	0	0	6	4	63	44	25	18
Bacteria;Bacteroidetes;Saprospirae;Saprospirales;Chitinophagaceae;Chitinophaga	13	1	8	0	0	0	0	1	8	3	23	2	15
Bacteria;Bacteroidetes;Saprospirae;Saprospirales;Chitinophagaceae;Filimonas	1	0	0	0	0	0	0	0	0	0	0	0	0
Bacteria;Bacteroidetes;Saprospirae;Saprospirales;Chitinophagaceae;Flavihumibacter	7	0	0	0	0	0	0	0	0	4	57	2	29
Bacteria;Bacteroidetes;Saprospirae;Saprospirales;Chitinophagaceae;Flavisolibacter	52	2	4	1	2	0	0	2	4	27	52	13	25
Bacteria;Bacteroidetes;Saprospirae;Saprospirales;Chitinophagaceae;Niabella	5	0	0	0	0	0	0	0	0	0	0	0	0
Bacteria;Bacteroidetes;Saprospirae;Saprospirales;Chitinophagaceae;Niastella	3	1	33	0	0	0	0	1	33	2	67	0	0
Bacteria;Bacteroidetes;Saprospirae;Saprospirales;Chitinophagaceae;Sediminibacterium	38	1	3	0	0	0	0	2	5	18	47	5	13
Bacteria;Bacteroidetes;Saprospirae;Saprospirales;Chitinophagaceae;Segetibacter	21	1	5	0	0	0	0	0	0	9	43	3	14
Bacteria;Bacteroidetes;Saprospirae;Saprospirales;Chitinophagaceae;Terrimonas	2	0	0	0	0	0	0	0	0	0	0	0	0
Bacteria;Bacteroidetes;Saprospirae;Saprospirales;Saprospiraceae	29	1	3	1	3	0	0	2	7	12	41	3	10
Bacteria;Bacteroidetes;Saprospirae;Saprospirales;Saprospiraceae;Aquirestis	3	0	0	0	0	0	0	0	0	1	33	0	0
Bacteria;Bacteroidetes;Saprospirae;Saprospirales;Saprospiraceae;Haliscomenobacter	6	1	17	1	17	0	0	2	33	4	67	2	33
Bacteria;Bacteroidetes;Saprospirae;Saprospirales;Saprospiraceae;Lewinella	17	0	0	0	0	0	0	0	0	6	35	1	6
Bacteria;Bacteroidetes;Saprospirae;Saprospirales;Saprospiraceae;Saprospira	3	0	0	0	0	0	0	0	0	1	33	0	0
Bacteria;Bacteroidetes;Sphingobacteriia	72	8	11	2	3	0	0	14	19	43	60	12	17
Bacteria;Bacteroidetes;Sphingobacteriia;Sphingobacteriales	72	8	11	2	3	0	0	14	19	43	60	12	17
Bacteria;Bacteroidetes;Sphingobacteriia;Sphingobacteriales;Sphingobacteriaceae	72	8	11	2	3	0	0	14	19	43	60	12	17
Bacteria;Bacteroidetes;Sphingobacteriia;Sphingobacteriales;Sphingobacteriaceae;Mucilaginibacter	1	0	0	0	0	0	0	0	0	0	0	0	0
Bacteria;Bacteroidetes;Sphingobacteriia;Sphingobacteriales;Sphingobacteriaceae;Olivibacter	2	1	50	1	50	0	0	0	0	0	0	1	50
Bacteria;Bacteroidetes;Sphingobacteriia;Sphingobacteriales;Sphingobacteriaceae;Parapedobacter	1	0	0	0	0	0	0	0	0	0	0	0	0
Bacteria;Bacteroidetes;Sphingobacteriia;Sphingobacteriales;Sphingobacteriaceae;Pedobacter	41	4	10	0	0	0	0	8	20	29	71	6	15
Bacteria;Bacteroidetes;Sphingobacteriia;Sphingobacteriales;Sphingobacteriaceae;Solitalea	1	0	0	0	0	0	0	0	0	0	0	0	0
Bacteria;Bacteroidetes;Sphingobacteriia;Sphingobacteriales;Sphingobacteriaceae;Sphingobacterium	26	3	12	1	4	0	0	6	23	14	54	5	19
Bacteria;Caldiserica	1	0	0	0	0	0	0	0	0	0	0	0	0
Bacteria;Caldiserica;Caldisericia	1	0	0	0	0	0	0	0	0	0	0	0	0
Bacteria;Caldiserica;Caldisericia;Caldisericales	1	0	0	0	0	0	0	0	0	0	0	0	0
Bacteria;Caldiserica;Caldisericia;Caldisericales;Caldisericaceae	1	0	0	0	0	0	0	0	0	0	0	0	0
Bacteria;Caldiserica;Caldisericia;Caldisericales;Caldisericaceae;Caldisericum	1	0	0	0	0	0	0	0	0	0	0	0	0
Bacteria;Caldithrix	4	0	0	0	0	0	0	0	0	1	25	0	0
Bacteria;Caldithrix;Caldithrixae	4	0	0	0	0	0	0	0	0	1	25	0	0
Bacteria;Caldithrix;Caldithrixae;Caldithrixales	4	0	0	0	0	0	0	0	0	1	25	0	0
Bacteria;Caldithrix;Caldithrixae;Caldithrixales;Caldithrixaceae	4	0	0	0	0	0	0	0	0	1	25	0	0
Bacteria;Caldithrix;Caldithrixae;Caldithrixales;Caldithrixaceae;LCP-26	4	0	0	0	0	0	0	0	0	1	25	0	0
Bacteria;Chlamydiae	13	1	8	0	0	0	0	0	0	0	0	1	8
Bacteria;Chlamydiae;Chlamydiia	13	1	8	0	0	0	0	0	0	0	0	1	8
Bacteria;Chlamydiae;Chlamydiia;Chlamydiales	13	1	8	0	0	0	0	0	0	0	0	1	8
Bacteria;Chlamydiae;Chlamydiia;Chlamydiales;Chlamydiaceae	6	0	0	0	0	0	0	0	0	0	0	1	17
Bacteria;Chlamydiae;Chlamydiia;Chlamydiales;Chlamydiaceae;Chlamydia	6	0	0	0	0	0	0	0	0	0	0	1	17
Bacteria;Chlamydiae;Chlamydiia;Chlamydiales;Parachlamydiaceae	2	0	0	0	0	0	0	0	0	0	0	0	0
Bacteria;Chlamydiae;Chlamydiia;Chlamydiales;Parachlamydiaceae;Candidatus_Protochlamydia	1	0	0	0	0	0	0	0	0	0	0	0	0
Bacteria;Chlamydiae;Chlamydiia;Chlamydiales;Parachlamydiaceae;Parachlamydia	1	0	0	0	0	0	0	0	0	0	0	0	0
Bacteria;Chlamydiae;Chlamydiia;Chlamydiales;Simkaniaceae	3	1	33	0	0	0	0	0	0	0	0	0	0
Bacteria;Chlamydiae;Chlamydiia;Chlamydiales;Simkaniaceae;Fritschea	1	0	0	0	0	0	0	0	0	0	0	0	0
Bacteria;Chlamydiae;Chlamydiia;Chlamydiales;Simkaniaceae;Simkania	2	1	50	0	0	0	0	0	0	0	0	0	0
Bacteria;Chlamydiae;Chlamydiia;Chlamydiales;Waddliaceae	2	0	0	0	0	0	0	0	0	0	0	0	0
Bacteria;Chlamydiae;Chlamydiia;Chlamydiales;Waddliaceae;Waddlia	2	0	0	0	0	0	0	0	0	0	0	0	0
Bacteria;Chlorobi	22	1	5	0	0	0	0	1	5	7	32	0	0
Bacteria;Chlorobi;Chlorobia	22	1	5	0	0	0	0	1	5	7	32	0	0
Bacteria;Chlorobi;Chlorobia;Chlorobiales	21	1	5	0	0	0	0	1	5	7	33	0	0
Bacteria;Chlorobi;Chlorobia;Chlorobiales;Chlorobiaceae	21	1	5	0	0	0	0	1	5	7	33	0	0
Bacteria;Chlorobi;Chlorobia;Chlorobiales;Chlorobiaceae;Chlorobaculum	6	0	0	0	0	0	0	1	17	4	67	0	0
Bacteria;Chlorobi;Chlorobia;Chlorobiales;Chlorobiaceae;Chlorobium	5	0	0	0	0	0	0	0	0	1	20	0	0
Bacteria;Chlorobi;Chlorobia;Chlorobiales;Chlorobiaceae;Pelodictyon	3	0	0	0	0	0	0	0	0	1	33	0	0
Bacteria;Chlorobi;Chlorobia;Chlorobiales;Chlorobiaceae;Prosthecochloris	7	1	14	0	0	0	0	0	0	1	14	0	0
Bacteria;Chlorobi;Chlorobia;Chloroherpetales	1	0	0	0	0	0	0	0	0	0	0	0	0
Bacteria;Chlorobi;Chlorobia;Chloroherpetales;Chloroherpetaceae	1	0	0	0	0	0	0	0	0	0	0	0	0
Bacteria;Chlorobi;Chlorobia;Chloroherpetales;Chloroherpetaceae;Chloroherpeton	1	0	0	0	0	0	0	0	0	0	0	0	0
Bacteria;Chloroflexi	149	20	13	13	9	0	0	26	17	54	36	12	8
Bacteria;Chloroflexi;Anaerolineae	116	18	16	11	9	0	0	22	19	47	41	9	8
Bacteria;Chloroflexi;Anaerolineae;Anaerolineales	98	18	18	11	11	0	0	22	22	47	48	9	9
Bacteria;Chloroflexi;Anaerolineae;Anaerolineales;Anaerolinaceae	98	18	18	11	11	0	0	22	22	47	48	9	9
Bacteria;Chloroflexi;Anaerolineae;Anaerolineales;Anaerolinaceae;Anaerolinea	10	0	0	0	0	0	0	0	0	0	0	0	0
Bacteria;Chloroflexi;Anaerolineae;Anaerolineales;Anaerolinaceae;C1_B004	6	0	0	0	0	0	0	0	0	1	17	0	0
Bacteria;Chloroflexi;Anaerolineae;Anaerolineales;Anaerolinaceae;Longilinea	3	0	0	0	0	0	0	0	0	3	100	0	0
Bacteria;Chloroflexi;Anaerolineae;Anaerolineales;Anaerolinaceae;SHD-14	2	0	0	0	0	0	0	0	0	0	0	0	0
Bacteria;Chloroflexi;Anaerolineae;Anaerolineales;Anaerolinaceae;SHD-231	12	2	17	2	17	0	0	2	17	3	25	3	25
Bacteria;Chloroflexi;Anaerolineae;Anaerolineales;Anaerolinaceae;T78	45	13	29	8	18	0	0	15	33	26	58	6	13
Bacteria;Chloroflexi;Anaerolineae;Anaerolineales;Anaerolinaceae;WCHB1-05	20	3	15	1	5	0	0	5	25	14	70	0	0
Bacteria;Chloroflexi;Anaerolineae;Ardenscatenales	11	0	0	0	0	0	0	0	0	0	0	0	0
Bacteria;Chloroflexi;Anaerolineae;Ardenscatenales;Ardenscatenaceae	11	0	0	0	0	0	0	0	0	0	0	0	0
Bacteria;Chloroflexi;Anaerolineae;Ardenscatenales;Ardenscatenaceae;Ardenscatena	11	0	0	0	0	0	0	0	0	0	0	0	0
Bacteria;Chloroflexi;Anaerolineae;Caldilineales	7	0	0	0	0	0	0	0	0	0	0	0	0
Bacteria;Chloroflexi;Anaerolineae;Caldilineales;Caldilineaceae	7	0	0	0	0	0	0	0	0	0	0	0	0
Bacteria;Chloroflexi;Anaerolineae;Caldilineales;Caldilineaceae;Caldilinea	6	0	0	0	0	0	0	0	0	0	0	0	0
Bacteria;Chloroflexi;Anaerolineae;Caldilineales;Caldilineaceae;Litorilinea	1	0	0	0	0	0	0	0	0	0	0	0	0
Bacteria;Chloroflexi;Chloroflexi	17	0	0	0	0	0	0	2	12	3	18	2	12
Bacteria;Chloroflexi;Chloroflexi;Chloroflexales	11	0	0	0	0	0	0	1	9	2	18	1	9
Bacteria;Chloroflexi;Chloroflexi;Chloroflexales;Chloroflexaceae	10	0	0	0	0	0	0	1	10	2	20	1	10
Bacteria;Chloroflexi;Chloroflexi;Chloroflexales;Chloroflexaceae;Chloroflexus	7	0	0	0	0	0	0	1	14	2	29	1	14
Bacteria;Chloroflexi;Chloroflexi;Chloroflexales;Chloroflexaceae;Chloronema	3	0	0	0	0	0	0	0	0	0	0	0	0
Bacteria;Chloroflexi;Chloroflexi;Chloroflexales;Chlorothrixaceae	1	0	0	0	0	0	0	0	0	0	0	0	0
Bacteria;Chloroflexi;Chloroflexi;Chloroflexales;Chlorothrixaceae;Candidatus_Chlorothrix	1	0	0	0	0	0	0	0	0	0	0	0	0
Bacteria;Chloroflexi;Chloroflexi;Roseiflexales	6	0	0	0	0	0	0	1	17	1	17	1	17
Bacteria;Chloroflexi;Chloroflexi;Roseiflexales;Kouleothrixaceae	1	0	0	0	0	0	0	0	0	0	0	0	0
Bacteria;Chloroflexi;Chloroflexi;Roseiflexales;Kouleothrixaceae;Kouleothrix	1	0	0	0	0	0	0	0	0	0	0	0	0
Bacteria;Chloroflexi;Chloroflexi;Roseiflexales;Roseiflexaceae	5	0	0	0	0	0	0	1	20	1	20	1	20
Bacteria;Chloroflexi;Chloroflexi;Roseiflexales;Roseiflexaceae;Roseiflexus	5	0	0	0	0	0	0	1	20	1	20	1	20
Bacteria;Chloroflexi;Dehalococcoidetes	3	1	33	1	33	0	0	1	33	2	67	0	0
Bacteria;Chloroflexi;Dehalococcoidetes;Dehalococcoidales	3	1	33	1	33	0	0	1	33	2	67	0	0
Bacteria;Chloroflexi;Dehalococcoidetes;Dehalococcoidales;Dehalococcoidaceae	3	1	33	1	33	0	0	1	33	2	67	0	0
Bacteria;Chloroflexi;Dehalococcoidetes;Dehalococcoidales;Dehalococcoidaceae;Dehalococcoides	3	1	33	1	33	0	0	1	33	2	67	0	0
Bacteria;Chloroflexi;Ktedonobacteria	9	1	11	1	11	0	0	0	0	1	11	1	11
Bacteria;Chloroflexi;Ktedonobacteria;Ktedonobacterales	9	1	11	1	11	0	0	0	0	1	11	1	11
Bacteria;Chloroflexi;Ktedonobacteria;Ktedonobacterales;Ktedonobacteraceae	9	1	11	1	11	0	0	0	0	1	11	1	11
Bacteria;Chloroflexi;Ktedonobacteria;Ktedonobacterales;Ktedonobacteraceae;FFCH10602	8	1	12	1	12	0	0	0	0	1	12	1	12
Bacteria;Chloroflexi;Ktedonobacteria;Ktedonobacterales;Ktedonobacteraceae;Ktedonobacter	1	0	0	0	0	0	0	0	0	0	0	0	0
Bacteria;Chloroflexi;Thermobacula	4	0	0	0	0	0	0	1	25	1	25	0	0
Bacteria;Chloroflexi;Thermobacula;Thermobaculales	4	0	0	0	0	0	0	1	25	1	25	0	0
Bacteria;Chloroflexi;Thermobacula;Thermobaculales;Thermobaculaceae	4	0	0	0	0	0	0	1	25	1	25	0	0
Bacteria;Chloroflexi;Thermobacula;Thermobaculales;Thermobaculaceae;Thermobaculum	4	0	0	0	0	0	0	1	25	1	25	0	0
Bacteria;Chrysiogenetes	2	0	0	0	0	0	0	0	0	0	0	0	0
Bacteria;Chrysiogenetes;Chrysiogenetes	2	0	0	0	0	0	0	0	0	0	0	0	0
Bacteria;Chrysiogenetes;Chrysiogenetes;Chrysiogenales	2	0	0	0	0	0	0	0	0	0	0	0	0
Bacteria;Chrysiogenetes;Chrysiogenetes;Chrysiogenales;Chrysiogenaceae	2	0	0	0	0	0	0	0	0	0	0	0	0
Bacteria;Chrysiogenetes;Chrysiogenetes;Chrysiogenales;Chrysiogenaceae;Chrysiogenes	1	0	0	0	0	0	0	0	0	0	0	0	0
Bacteria;Chrysiogenetes;Chrysiogenetes;Chrysiogenales;Chrysiogenaceae;Desulfurispirillum	1	0	0	0	0	0	0	0	0	0	0	0	0
Bacteria;Cyanobacteria	63	3	5	4	6	0	0	13	21	17	27	6	10
Bacteria;Cyanobacteria;Chloroplast	8	0	0	0	0	0	0	0	0	0	0	0	0
Bacteria;Cyanobacteria;Chloroplast;Chlorophyta	8	0	0	0	0	0	0	0	0	0	0	0	0
Bacteria;Cyanobacteria;Chloroplast;Chlorophyta;Chlamydomonadaceae	3	0	0	0	0	0	0	0	0	0	0	0	0
Bacteria;Cyanobacteria;Chloroplast;Chlorophyta;Chlamydomonadaceae;Acutodesmus	1	0	0	0	0	0	0	0	0	0	0	0	0
Bacteria;Cyanobacteria;Chloroplast;Chlorophyta;Chlamydomonadaceae;Chlamydomonas	1	0	0	0	0	0	0	0	0	0	0	0	0
Bacteria;Cyanobacteria;Chloroplast;Chlorophyta;Chlamydomonadaceae;Haematococcus	1	0	0	0	0	0	0	0	0	0	0	0	0
Bacteria;Cyanobacteria;Chloroplast;Chlorophyta;Mamiellaceae	3	0	0	0	0	0	0	0	0	0	0	0	0
Bacteria;Cyanobacteria;Chloroplast;Chlorophyta;Mamiellaceae;Bathycoccus	1	0	0	0	0	0	0	0	0	0	0	0	0
Bacteria;Cyanobacteria;Chloroplast;Chlorophyta;Mamiellaceae;Mantoniella	1	0	0	0	0	0	0	0	0	0	0	0	0
Bacteria;Cyanobacteria;Chloroplast;Chlorophyta;Mamiellaceae;Ostreococcus	1	0	0	0	0	0	0	0	0	0	0	0	0
Bacteria;Cyanobacteria;Chloroplast;Chlorophyta;Trebouxiophyceae	2	0	0	0	0	0	0	0	0	0	0	0	0
Bacteria;Cyanobacteria;Chloroplast;Chlorophyta;Trebouxiophyceae;Coccomyxa	2	0	0	0	0	0	0	0	0	0	0	0	0
Bacteria;Cyanobacteria;Nostocophycideae	6	0	0	0	0	0	0	1	17	2	33	1	17
Bacteria;Cyanobacteria;Nostocophycideae;Nostocales	6	0	0	0	0	0	0	1	17	2	33	1	17
Bacteria;Cyanobacteria;Nostocophycideae;Nostocales;Nostocaceae	6	0	0	0	0	0	0	1	17	2	33	1	17
Bacteria;Cyanobacteria;Nostocophycideae;Nostocales;Nostocaceae;Anabaena	2	0	0	0	0	0	0	1	50	1	50	0	0
Bacteria;Cyanobacteria;Nostocophycideae;Nostocales;Nostocaceae;Cylindrospermopsis	2	0	0	0	0	0	0	0	0	1	50	1	50
Bacteria;Cyanobacteria;Nostocophycideae;Nostocales;Nostocaceae;Tolypothrix	1	0	0	0	0	0	0	0	0	0	0	0	0
Bacteria;Cyanobacteria;Nostocophycideae;Nostocales;Nostocaceae;Toxopsis	1	0	0	0	0	0	0	0	0	0	0	0	0
Bacteria;Cyanobacteria;Oscillatoriophycideae	15	2	13	2	13	0	0	3	20	4	27	0	0
Bacteria;Cyanobacteria;Oscillatoriophycideae;Chroococcales	1	0	0	0	0	0	0	0	0	0	0	0	0
Bacteria;Cyanobacteria;Oscillatoriophycideae;Chroococcales;Xenococcaceae	1	0	0	0	0	0	0	0	0	0	0	0	0
Bacteria;Cyanobacteria;Oscillatoriophycideae;Chroococcales;Xenococcaceae;Stanieria	1	0	0	0	0	0	0	0	0	0	0	0	0
Bacteria;Cyanobacteria;Oscillatoriophycideae;Oscillatoriales	14	2	14	2	14	0	0	3	21	4	29	0	0
Bacteria;Cyanobacteria;Oscillatoriophycideae;Oscillatoriales;Phormidiaceae	14	2	14	2	14	0	0	3	21	4	29	0	0
Bacteria;Cyanobacteria;Oscillatoriophycideae;Oscillatoriales;Phormidiaceae;Oscillatoria	1	0	0	0	0	0	0	0	0	0	0	0	0
Bacteria;Cyanobacteria;Oscillatoriophycideae;Oscillatoriales;Phormidiaceae;Phormidium	11	2	18	2	18	0	0	3	27	4	36	0	0
Bacteria;Cyanobacteria;Oscillatoriophycideae;Oscillatoriales;Phormidiaceae;Planktothrix	2	0	0	0	0	0	0	0	0	0	0	0	0
Bacteria;Cyanobacteria;Synechococcophycideae	34	1	3	2	6	0	0	9	26	11	32	5	15
Bacteria;Cyanobacteria;Synechococcophycideae;Pseudanabaenales	26	1	4	2	8	0	0	6	23	7	27	1	4
Bacteria;Cyanobacteria;Synechococcophycideae;Pseudanabaenales;Pseudanabaenaceae	26	1	4	2	8	0	0	6	23	7	27	1	4
Bacteria;Cyanobacteria;Synechococcophycideae;Pseudanabaenales;Pseudanabaenaceae;Arthronema	2	0	0	0	0	0	0	0	0	0	0	0	0
Bacteria;Cyanobacteria;Synechococcophycideae;Pseudanabaenales;Pseudanabaenaceae;Halomicronema	2	0	0	1	50	0	0	1	50	1	50	0	0
Bacteria;Cyanobacteria;Synechococcophycideae;Pseudanabaenales;Pseudanabaenaceae;Leptolyngbya	21	1	5	1	5	0	0	5	24	6	29	1	5
Bacteria;Cyanobacteria;Synechococcophycideae;Pseudanabaenales;Pseudanabaenaceae;Microcystis	1	0	0	0	0	0	0	0	0	0	0	0	0
Bacteria;Cyanobacteria;Synechococcophycideae;Synechococcales	8	0	0	0	0	0	0	3	38	4	50	4	50
Bacteria;Cyanobacteria;Synechococcophycideae;Synechococcales;Acaryochloridaceae	4	0	0	0	0	0	0	0	0	1	25	1	25
Bacteria;Cyanobacteria;Synechococcophycideae;Synechococcales;Acaryochloridaceae;Acaryochloris	4	0	0	0	0	0	0	0	0	1	25	1	25
Bacteria;Cyanobacteria;Synechococcophycideae;Synechococcales;Synechococcaceae	4	0	0	0	0	0	0	3	75	3	75	3	75
Bacteria;Cyanobacteria;Synechococcophycideae;Synechococcales;Synechococcaceae;Prochlorococcus	2	0	0	0	0	0	0	2	100	2	100	2	100
Bacteria;Cyanobacteria;Synechococcophycideae;Synechococcales;Synechococcaceae;Synechococcus	2	0	0	0	0	0	0	1	50	1	50	1	50
Bacteria;Deferribacteres	15	2	13	0	0	0	0	0	0	2	13	2	13
Bacteria;Deferribacteres;Deferribacteres	15	2	13	0	0	0	0	0	0	2	13	2	13
Bacteria;Deferribacteres;Deferribacteres;Deferribacterales	15	2	13	0	0	0	0	0	0	2	13	2	13
Bacteria;Deferribacteres;Deferribacteres;Deferribacterales;Deferribacteraceae	15	2	13	0	0	0	0	0	0	2	13	2	13
Bacteria;Deferribacteres;Deferribacteres;Deferribacterales;Deferribacteraceae;Calditerrivibrio	1	0	0	0	0	0	0	0	0	0	0	0	0
Bacteria;Deferribacteres;Deferribacteres;Deferribacterales;Deferribacteraceae;Deferribacter	6	2	33	0	0	0	0	0	0	0	0	2	33
Bacteria;Deferribacteres;Deferribacteres;Deferribacterales;Deferribacteraceae;Denitrovibrio	1	0	0	0	0	0	0	0	0	0	0	0	0
Bacteria;Deferribacteres;Deferribacteres;Deferribacterales;Deferribacteraceae;Flexistipes	4	0	0	0	0	0	0	0	0	1	25	0	0
Bacteria;Deferribacteres;Deferribacteres;Deferribacterales;Deferribacteraceae;Geovibrio	2	0	0	0	0	0	0	0	0	1	50	0	0
Bacteria;Deferribacteres;Deferribacteres;Deferribacterales;Deferribacteraceae;Mucispirillum	1	0	0	0	0	0	0	0	0	0	0	0	0
Bacteria;Dictyoglomi	2	0	0	0	0	0	0	0	0	0	0	0	0
Bacteria;Dictyoglomi;Dictyoglomia	2	0	0	0	0	0	0	0	0	0	0	0	0
Bacteria;Dictyoglomi;Dictyoglomia;Dictyoglomales	2	0	0	0	0	0	0	0	0	0	0	0	0
Bacteria;Dictyoglomi;Dictyoglomia;Dictyoglomales;Dictyoglomaceae	2	0	0	0	0	0	0	0	0	0	0	0	0
Bacteria;Dictyoglomi;Dictyoglomia;Dictyoglomales;Dictyoglomaceae;Dictyoglomus	2	0	0	0	0	0	0	0	0	0	0	0	0
Bacteria;Elusimicrobia	1	0	0	0	0	0	0	0	0	0	0	0	0
Bacteria;Elusimicrobia;Elusimicrobia	1	0	0	0	0	0	0	0	0	0	0	0	0
Bacteria;Elusimicrobia;Elusimicrobia;Elusimicrobiales	1	0	0	0	0	0	0	0	0	0	0	0	0
Bacteria;Elusimicrobia;Elusimicrobia;Elusimicrobiales;Elusimicrobiaceae	1	0	0	0	0	0	0	0	0	0	0	0	0
Bacteria;Elusimicrobia;Elusimicrobia;Elusimicrobiales;Elusimicrobiaceae;Elusimicrobium	1	0	0	0	0	0	0	0	0	0	0	0	0
Bacteria;Fibrobacteres	11	1	9	1	9	0	0	0	0	4	36	3	27
Bacteria;Fibrobacteres;Fibrobacteria	11	1	9	1	9	0	0	0	0	4	36	3	27
Bacteria;Fibrobacteres;Fibrobacteria;Fibrobacterales	11	1	9	1	9	0	0	0	0	4	36	3	27
Bacteria;Fibrobacteres;Fibrobacteria;Fibrobacterales;Fibrobacteraceae	11	1	9	1	9	0	0	0	0	4	36	3	27
Bacteria;Fibrobacteres;Fibrobacteria;Fibrobacterales;Fibrobacteraceae;Fibrobacter	11	1	9	1	9	0	0	0	0	4	36	3	27
Bacteria;Firmicutes	3619	758	21	468	13	3	0	944	26	2015	56	528	15
Bacteria;Firmicutes;Bacilli	1248	277	22	163	13	1	0	339	27	810	65	274	22
Bacteria;Firmicutes;Bacilli;Bacillales	914	168	18	91	10	1	0	239	26	605	66	175	19
Bacteria;Firmicutes;Bacilli;Bacillales;Alicyclobacillaceae	41	1	2	1	2	0	0	2	5	13	32	1	2
Bacteria;Firmicutes;Bacilli;Bacillales;Alicyclobacillaceae;Alicyclobacillus	40	1	2	1	2	0	0	2	5	12	30	1	2
Bacteria;Firmicutes;Bacilli;Bacillales;Alicyclobacillaceae;Kyrpidia	1	0	0	0	0	0	0	0	0	1	100	0	0
Bacteria;Firmicutes;Bacilli;Bacillales;Bacillaceae	499	103	21	60	12	1	0	133	27	349	70	111	22
Bacteria;Firmicutes;Bacilli;Bacillales;Bacillaceae;Alkalibacillus	2	0	0	0	0	0	0	1	50	1	50	0	0
Bacteria;Firmicutes;Bacilli;Bacillales;Bacillaceae;Anaerobacillus	3	0	0	0	0	0	0	0	0	2	67	0	0
Bacteria;Firmicutes;Bacilli;Bacillales;Bacillaceae;Anoxybacillus	8	2	25	2	25	0	0	4	50	6	75	3	38
Bacteria;Firmicutes;Bacilli;Bacillales;Bacillaceae;Bacillus	416	89	21	49	12	0	0	112	27	295	71	95	23
Bacteria;Firmicutes;Bacilli;Bacillales;Bacillaceae;Geobacillus	21	5	24	4	19	0	0	6	29	13	62	6	29
Bacteria;Firmicutes;Bacilli;Bacillales;Bacillaceae;Gracilibacillus	1	0	0	0	0	0	0	0	0	1	100	0	0
Bacteria;Firmicutes;Bacilli;Bacillales;Bacillaceae;Halobacillus	6	3	50	2	33	0	0	3	50	5	83	0	0
Bacteria;Firmicutes;Bacilli;Bacillales;Bacillaceae;Marinibacillus	3	0	0	0	0	0	0	2	67	2	67	0	0
Bacteria;Firmicutes;Bacilli;Bacillales;Bacillaceae;Natronobacillus	9	1	11	1	11	1	11	1	11	2	22	1	11
Bacteria;Firmicutes;Bacilli;Bacillales;Bacillaceae;Oceanobacillus	8	0	0	0	0	0	0	2	25	7	88	1	12
Bacteria;Firmicutes;Bacilli;Bacillales;Bacillaceae;Ornithinibacillus	1	0	0	0	0	0	0	0	0	1	100	0	0
Bacteria;Firmicutes;Bacilli;Bacillales;Bacillaceae;Paenibacillus	1	1	100	1	100	0	0	0	0	1	100	0	0
Bacteria;Firmicutes;Bacilli;Bacillales;Bacillaceae;Pontibacillus	3	0	0	0	0	0	0	1	33	2	67	0	0
Bacteria;Firmicutes;Bacilli;Bacillales;Bacillaceae;Salimicrobium	2	0	0	0	0	0	0	0	0	2	100	1	50
Bacteria;Firmicutes;Bacilli;Bacillales;Bacillaceae;Terribacillus	1	0	0	0	0	0	0	0	0	1	100	0	0
Bacteria;Firmicutes;Bacilli;Bacillales;Bacillaceae;Thalassobacillus	3	0	0	0	0	0	0	1	33	3	100	0	0
Bacteria;Firmicutes;Bacilli;Bacillales;Bacillaceae;Virgibacillus	11	2	18	1	9	0	0	0	0	5	45	4	36
Bacteria;Firmicutes;Bacilli;Bacillales;Exiguobacteraceae	21	11	52	3	14	0	0	2	10	11	52	4	19
Bacteria;Firmicutes;Bacilli;Bacillales;Exiguobacteraceae;Exiguobacterium	21	11	52	3	14	0	0	2	10	11	52	4	19
Bacteria;Firmicutes;Bacilli;Bacillales;Listeriaceae	6	0	0	0	0	0	0	1	17	1	17	0	0
Bacteria;Firmicutes;Bacilli;Bacillales;Listeriaceae;Listeria	6	0	0	0	0	0	0	1	17	1	17	0	0
Bacteria;Firmicutes;Bacilli;Bacillales;Paenibacillaceae	196	19	10	6	3	0	0	44	22	115	59	22	11
Bacteria;Firmicutes;Bacilli;Bacillales;Paenibacillaceae;Ammoniphilus	8	0	0	0	0	0	0	1	12	5	62	1	12
Bacteria;Firmicutes;Bacilli;Bacillales;Paenibacillaceae;Aneurinibacillus	3	1	33	0	0	0	0	0	0	2	67	1	33
Bacteria;Firmicutes;Bacilli;Bacillales;Paenibacillaceae;Brevibacillus	13	2	15	2	15	0	0	1	8	7	54	3	23
Bacteria;Firmicutes;Bacilli;Bacillales;Paenibacillaceae;Cohnella	14	1	7	0	0	0	0	1	7	9	64	1	7
Bacteria;Firmicutes;Bacilli;Bacillales;Paenibacillaceae;Paenibacillus	156	14	9	4	3	0	0	40	26	91	58	16	10
Bacteria;Firmicutes;Bacilli;Bacillales;Paenibacillaceae;Thermobacillus	2	1	50	0	0	0	0	1	50	1	50	0	0
Bacteria;Firmicutes;Bacilli;Bacillales;Pasteuriaceae	3	0	0	0	0	0	0	1	33	1	33	0	0
Bacteria;Firmicutes;Bacilli;Bacillales;Pasteuriaceae;Pasteuria	3	0	0	0	0	0	0	1	33	1	33	0	0
Bacteria;Firmicutes;Bacilli;Bacillales;Planococcaceae	89	11	12	3	3	0	0	32	36	71	80	22	25
Bacteria;Firmicutes;Bacilli;Bacillales;Planococcaceae;Aeribacillus	1	1	100	0	0	0	0	0	0	1	100	0	0
Bacteria;Firmicutes;Bacilli;Bacillales;Planococcaceae;Bacillus	2	0	0	0	0	0	0	0	0	2	100	0	0
Bacteria;Firmicutes;Bacilli;Bacillales;Planococcaceae;Chryseomicrobium	1	0	0	0	0	0	0	0	0	0	0	1	100
Bacteria;Firmicutes;Bacilli;Bacillales;Planococcaceae;Kurthia	1	0	0	0	0	0	0	0	0	1	100	0	0
Bacteria;Firmicutes;Bacilli;Bacillales;Planococcaceae;Lysinibacillus	11	2	18	0	0	0	0	6	55	9	82	4	36
Bacteria;Firmicutes;Bacilli;Bacillales;Planococcaceae;Paenisporosarcina	7	0	0	0	0	0	0	2	29	5	71	1	14
Bacteria;Firmicutes;Bacilli;Bacillales;Planococcaceae;Planococcus	5	0	0	0	0	0	0	1	20	4	80	3	60
Bacteria;Firmicutes;Bacilli;Bacillales;Planococcaceae;Planomicrobium	25	6	24	2	8	0	0	15	60	24	96	9	36
Bacteria;Firmicutes;Bacilli;Bacillales;Planococcaceae;Rummeliibacillus	2	0	0	0	0	0	0	0	0	1	50	1	50
Bacteria;Firmicutes;Bacilli;Bacillales;Planococcaceae;Solibacillus	10	0	0	0	0	0	0	4	40	8	80	2	20
Bacteria;Firmicutes;Bacilli;Bacillales;Planococcaceae;Sporosarcina	20	2	10	1	5	0	0	4	20	14	70	1	5
Bacteria;Firmicutes;Bacilli;Bacillales;Planococcaceae;Ureibacillus	4	0	0	0	0	0	0	0	0	2	50	0	0
Bacteria;Firmicutes;Bacilli;Bacillales;Sporolactobacillaceae	3	0	0	0	0	0	0	0	0	2	67	2	67
Bacteria;Firmicutes;Bacilli;Bacillales;Sporolactobacillaceae;Pullulanibacillus	1	0	0	0	0	0	0	0	0	1	100	1	100
Bacteria;Firmicutes;Bacilli;Bacillales;Sporolactobacillaceae;Sporolactobacillus	2	0	0	0	0	0	0	0	0	1	50	1	50
Bacteria;Firmicutes;Bacilli;Bacillales;Staphylococcaceae	50	23	46	18	36	0	0	23	46	41	82	12	24
Bacteria;Firmicutes;Bacilli;Bacillales;Staphylococcaceae;Jeotgalicoccus	6	1	17	1	17	0	0	2	33	3	50	3	50
Bacteria;Firmicutes;Bacilli;Bacillales;Staphylococcaceae;Macrococcus	4	1	25	0	0	0	0	1	25	3	75	0	0
Bacteria;Firmicutes;Bacilli;Bacillales;Staphylococcaceae;Salinicoccus	6	1	17	1	17	0	0	3	50	6	100	0	0
Bacteria;Firmicutes;Bacilli;Bacillales;Staphylococcaceae;Staphylococcus	34	20	59	16	47	0	0	17	50	29	85	9	26
Bacteria;Firmicutes;Bacilli;Bacillales;Thermicanaceae	2	0	0	0	0	0	0	0	0	0	0	0	0
Bacteria;Firmicutes;Bacilli;Bacillales;Thermicanaceae;Bacillus	1	0	0	0	0	0	0	0	0	0	0	0	0
Bacteria;Firmicutes;Bacilli;Bacillales;Thermicanaceae;Thermicanus	1	0	0	0	0	0	0	0	0	0	0	0	0
Bacteria;Firmicutes;Bacilli;Bacillales;Thermoactinomycetaceae	4	0	0	0	0	0	0	1	25	1	25	1	25
Bacteria;Firmicutes;Bacilli;Bacillales;Thermoactinomycetaceae;Marina	1	0	0	0	0	0	0	0	0	0	0	0	0
Bacteria;Firmicutes;Bacilli;Bacillales;Thermoactinomycetaceae;Planifilum	2	0	0	0	0	0	0	1	50	1	50	1	50
Bacteria;Firmicutes;Bacilli;Bacillales;Thermoactinomycetaceae;Thermoactinomyces	1	0	0	0	0	0	0	0	0	0	0	0	0
Bacteria;Firmicutes;Bacilli;Gemellales	4	3	75	2	50	0	0	3	75	4	100	1	25
Bacteria;Firmicutes;Bacilli;Gemellales;Gemellaceae	4	3	75	2	50	0	0	3	75	4	100	1	25
Bacteria;Firmicutes;Bacilli;Gemellales;Gemellaceae;Gemella	4	3	75	2	50	0	0	3	75	4	100	1	25
Bacteria;Firmicutes;Bacilli;Haloplasmatales	1	0	0	0	0	0	0	0	0	0	0	0	0
Bacteria;Firmicutes;Bacilli;Haloplasmatales;Haloplasmataceae	1	0	0	0	0	0	0	0	0	0	0	0	0
Bacteria;Firmicutes;Bacilli;Haloplasmatales;Haloplasmataceae;Haloplasma	1	0	0	0	0	0	0	0	0	0	0	0	0
Bacteria;Firmicutes;Bacilli;Lactobacillales	325	104	32	69	21	0	0	96	30	198	61	98	30
Bacteria;Firmicutes;Bacilli;Lactobacillales;Aerococcaceae	20	6	30	3	15	0	0	3	15	10	50	3	15
Bacteria;Firmicutes;Bacilli;Lactobacillales;Aerococcaceae;Abiotrophia	1	1	100	0	0	0	0	1	100	1	100	1	100
Bacteria;Firmicutes;Bacilli;Lactobacillales;Aerococcaceae;Aerococcus	6	3	50	2	33	0	0	1	17	4	67	1	17
Bacteria;Firmicutes;Bacilli;Lactobacillales;Aerococcaceae;Alkalibacterium	3	0	0	0	0	0	0	0	0	2	67	0	0
Bacteria;Firmicutes;Bacilli;Lactobacillales;Aerococcaceae;Alloiococcus	2	1	50	1	50	0	0	1	50	1	50	0	0
Bacteria;Firmicutes;Bacilli;Lactobacillales;Aerococcaceae;Atopostipes	1	0	0	0	0	0	0	0	0	0	0	0	0
Bacteria;Firmicutes;Bacilli;Lactobacillales;Aerococcaceae;Facklamia	7	1	14	0	0	0	0	0	0	2	29	1	14
Bacteria;Firmicutes;Bacilli;Lactobacillales;Carnobacteriaceae	18	6	33	5	28	0	0	8	44	12	67	7	39
Bacteria;Firmicutes;Bacilli;Lactobacillales;Carnobacteriaceae;Carnobacterium	7	1	14	1	14	0	0	5	71	7	100	4	57
Bacteria;Firmicutes;Bacilli;Lactobacillales;Carnobacteriaceae;Desemzia	1	0	0	0	0	0	0	0	0	1	100	0	0
Bacteria;Firmicutes;Bacilli;Lactobacillales;Carnobacteriaceae;Granulicatella	3	2	67	2	67	0	0	1	33	1	33	1	33
Bacteria;Firmicutes;Bacilli;Lactobacillales;Carnobacteriaceae;Trichococcus	7	3	43	2	29	0	0	2	29	3	43	2	29
Bacteria;Firmicutes;Bacilli;Lactobacillales;Enterococcaceae	43	7	16	4	9	0	0	8	19	28	65	13	30
Bacteria;Firmicutes;Bacilli;Lactobacillales;Enterococcaceae;Enterococcus	32	7	22	4	12	0	0	8	25	23	72	12	38
Bacteria;Firmicutes;Bacilli;Lactobacillales;Enterococcaceae;Melissococcus	1	0	0	0	0	0	0	0	0	1	100	0	0
Bacteria;Firmicutes;Bacilli;Lactobacillales;Enterococcaceae;Tetragenococcus	3	0	0	0	0	0	0	0	0	2	67	0	0
Bacteria;Firmicutes;Bacilli;Lactobacillales;Enterococcaceae;Vagococcus	7	0	0	0	0	0	0	0	0	2	29	1	14
Bacteria;Firmicutes;Bacilli;Lactobacillales;Lactobacillaceae	108	40	37	28	26	0	0	26	24	58	54	35	32
Bacteria;Firmicutes;Bacilli;Lactobacillales;Lactobacillaceae;Lactobacillus	108	40	37	28	26	0	0	26	24	58	54	35	32
Bacteria;Firmicutes;Bacilli;Lactobacillales;Leuconostocaceae	14	5	36	4	29	0	0	3	21	8	57	5	36
Bacteria;Firmicutes;Bacilli;Lactobacillales;Leuconostocaceae;Leuconostoc	12	5	42	4	33	0	0	3	25	8	67	5	42
Bacteria;Firmicutes;Bacilli;Lactobacillales;Leuconostocaceae;Oenococcus	2	0	0	0	0	0	0	0	0	0	0	0	0
Bacteria;Firmicutes;Bacilli;Lactobacillales;Streptococcaceae	122	40	33	25	20	0	0	48	39	82	67	35	29
Bacteria;Firmicutes;Bacilli;Lactobacillales;Streptococcaceae;Lactococcus	17	5	29	3	18	0	0	5	29	10	59	3	18
Bacteria;Firmicutes;Bacilli;Lactobacillales;Streptococcaceae;Streptococcus	105	35	33	22	21	0	0	43	41	72	69	32	30
Bacteria;Firmicutes;Bacilli;Turicibacterales	4	2	50	1	25	0	0	1	25	3	75	0	0
Bacteria;Firmicutes;Bacilli;Turicibacterales;Turicibacteraceae	4	2	50	1	25	0	0	1	25	3	75	0	0
Bacteria;Firmicutes;Bacilli;Turicibacterales;Turicibacteraceae;Turicibacter	4	2	50	1	25	0	0	1	25	3	75	0	0
Bacteria;Firmicutes;Clostridia	2280	459	20	292	13	2	0	594	26	1184	52	250	11
Bacteria;Firmicutes;Clostridia;Clostridiales	2195	432	20	277	13	2	0	577	26	1140	52	237	11
Bacteria;Firmicutes;Clostridia;Clostridiales;Acidaminobacteraceae	106	9	8	2	2	0	0	13	12	42	40	9	8
Bacteria;Firmicutes;Clostridia;Clostridiales;Acidaminobacteraceae;Acidaminobacter	20	3	15	0	0	0	0	3	15	8	40	0	0
Bacteria;Firmicutes;Clostridia;Clostridiales;Acidaminobacteraceae;Fusibacter	67	6	9	1	1	0	0	9	13	29	43	7	10
Bacteria;Firmicutes;Clostridia;Clostridiales;Acidaminobacteraceae;Guggenheimella	6	0	0	1	17	0	0	1	17	1	17	2	33
Bacteria;Firmicutes;Clostridia;Clostridiales;Acidaminobacteraceae;NP25	2	0	0	0	0	0	0	0	0	0	0	0	0
Bacteria;Firmicutes;Clostridia;Clostridiales;Acidaminobacteraceae;WH1-8	11	0	0	0	0	0	0	0	0	4	36	0	0
Bacteria;Firmicutes;Clostridia;Clostridiales;Caldicoprobacteraceae	12	0	0	0	0	0	0	0	0	1	8	1	8
Bacteria;Firmicutes;Clostridia;Clostridiales;Caldicoprobacteraceae;Caldicoprobacter	12	0	0	0	0	0	0	0	0	1	8	1	8
Bacteria;Firmicutes;Clostridia;Clostridiales;Christensenellaceae	2	0	0	0	0	0	0	0	0	0	0	0	0
Bacteria;Firmicutes;Clostridia;Clostridiales;Christensenellaceae;Christensenella	2	0	0	0	0	0	0	0	0	0	0	0	0
Bacteria;Firmicutes;Clostridia;Clostridiales;Clostridiaceae	328	54	16	35	11	0	0	68	21	152	46	21	6
Bacteria;Firmicutes;Clostridia;Clostridiales;Clostridiaceae;Alkaliphilus	9	0	0	0	0	0	0	1	11	5	56	0	0
Bacteria;Firmicutes;Clostridia;Clostridiales;Clostridiaceae;Caldanaerocella	3	1	33	0	0	0	0	0	0	2	67	0	0
Bacteria;Firmicutes;Clostridia;Clostridiales;Clostridiaceae;Caloramator	22	6	27	4	18	0	0	6	27	12	55	1	5
Bacteria;Firmicutes;Clostridia;Clostridiales;Clostridiaceae;Caminicella	4	1	25	0	0	0	0	0	0	2	50	0	0
Bacteria;Firmicutes;Clostridia;Clostridiales;Clostridiaceae;Candidatus_Arthromitus	2	1	50	1	50	0	0	1	50	2	100	1	50
Bacteria;Firmicutes;Clostridia;Clostridiales;Clostridiaceae;Clostridiisalibacter	17	0	0	0	0	0	0	4	24	4	24	0	0
Bacteria;Firmicutes;Clostridia;Clostridiales;Clostridiaceae;Clostridium	229	36	16	24	10	0	0	49	21	105	46	15	7
Bacteria;Firmicutes;Clostridia;Clostridiales;Clostridiaceae;Geosporobacter_Thermotalea	5	0	0	0	0	0	0	1	20	4	80	1	20
Bacteria;Firmicutes;Clostridia;Clostridiales;Clostridiaceae;Natronincola_Anaerovirgula	3	1	33	0	0	0	0	0	0	1	33	0	0
Bacteria;Firmicutes;Clostridia;Clostridiales;Clostridiaceae;Oxobacter	1	0	0	0	0	0	0	0	0	0	0	0	0
Bacteria;Firmicutes;Clostridia;Clostridiales;Clostridiaceae;Proteiniborus	1	0	0	0	0	0	0	0	0	0	0	0	0
Bacteria;Firmicutes;Clostridia;Clostridiales;Clostridiaceae;Proteiniclasticum	13	4	31	2	15	0	0	3	23	7	54	3	23
Bacteria;Firmicutes;Clostridia;Clostridiales;Clostridiaceae;SMB53	3	3	100	3	100	0	0	2	67	3	100	0	0
Bacteria;Firmicutes;Clostridia;Clostridiales;Clostridiaceae;Sarcina	2	1	50	1	50	0	0	0	0	1	50	0	0
Bacteria;Firmicutes;Clostridia;Clostridiales;Clostridiaceae;Thermoanaerobacterium	6	0	0	0	0	0	0	1	17	3	50	0	0
Bacteria;Firmicutes;Clostridia;Clostridiales;Clostridiaceae;Thermohalobacter	1	0	0	0	0	0	0	0	0	0	0	0	0
Bacteria;Firmicutes;Clostridia;Clostridiales;Clostridiaceae;Tindallia_Anoxynatronum	7	0	0	0	0	0	0	0	0	1	14	0	0
Bacteria;Firmicutes;Clostridia;Clostridiales;Dehalobacteriaceae	9	2	22	2	22	0	0	1	11	4	44	0	0
Bacteria;Firmicutes;Clostridia;Clostridiales;Dehalobacteriaceae;Dehalobacterium	9	2	22	2	22	0	0	1	11	4	44	0	0
Bacteria;Firmicutes;Clostridia;Clostridiales;Eubacteriaceae	40	8	20	7	18	0	0	19	48	26	65	6	15
Bacteria;Firmicutes;Clostridia;Clostridiales;Eubacteriaceae;Acetobacterium	27	7	26	6	22	0	0	15	56	20	74	5	19
Bacteria;Firmicutes;Clostridia;Clostridiales;Eubacteriaceae;Alkalibacter	2	0	0	0	0	0	0	1	50	1	50	0	0
Bacteria;Firmicutes;Clostridia;Clostridiales;Eubacteriaceae;Anaerofustis	4	0	0	0	0	0	0	1	25	1	25	0	0
Bacteria;Firmicutes;Clostridia;Clostridiales;Eubacteriaceae;Garciella	2	0	0	0	0	0	0	0	0	0	0	0	0
Bacteria;Firmicutes;Clostridia;Clostridiales;Eubacteriaceae;Pseudoramibacter_Eubacterium	5	1	20	1	20	0	0	2	40	4	80	1	20
Bacteria;Firmicutes;Clostridia;Clostridiales;Gracilibacteraceae	8	0	0	0	0	0	0	0	0	1	12	1	12
Bacteria;Firmicutes;Clostridia;Clostridiales;Gracilibacteraceae;Gracilibacter	5	0	0	0	0	0	0	0	0	1	20	1	20
Bacteria;Firmicutes;Clostridia;Clostridiales;Gracilibacteraceae;Lutispora	3	0	0	0	0	0	0	0	0	0	0	0	0
Bacteria;Firmicutes;Clostridia;Clostridiales;Heliobacteriaceae	3	0	0	0	0	0	0	0	0	0	0	0	0
Bacteria;Firmicutes;Clostridia;Clostridiales;Heliobacteriaceae;Heliobacillus	1	0	0	0	0	0	0	0	0	0	0	0	0
Bacteria;Firmicutes;Clostridia;Clostridiales;Heliobacteriaceae;Heliorestis	2	0	0	0	0	0	0	0	0	0	0	0	0
Bacteria;Firmicutes;Clostridia;Clostridiales;Lachnospiraceae	511	131	26	100	20	0	0	187	37	307	60	65	13
Bacteria;Firmicutes;Clostridia;Clostridiales;Lachnospiraceae;Anaerostipes	7	1	14	1	14	0	0	2	29	4	57	0	0
Bacteria;Firmicutes;Clostridia;Clostridiales;Lachnospiraceae;Blautia	92	46	50	36	39	0	0	64	70	77	84	23	25
Bacteria;Firmicutes;Clostridia;Clostridiales;Lachnospiraceae;Butyrivibrio	98	9	9	6	6	0	0	15	15	51	52	9	9
Bacteria;Firmicutes;Clostridia;Clostridiales;Lachnospiraceae;Catonella	5	2	40	2	40	0	0	1	20	5	100	0	0
Bacteria;Firmicutes;Clostridia;Clostridiales;Lachnospiraceae;Clostridium	19	4	21	2	11	0	0	6	32	10	53	0	0
Bacteria;Firmicutes;Clostridia;Clostridiales;Lachnospiraceae;Coprococcus	88	14	16	8	9	0	0	19	22	36	41	4	5
Bacteria;Firmicutes;Clostridia;Clostridiales;Lachnospiraceae;Dorea	42	12	29	10	24	0	0	12	29	21	50	6	14
Bacteria;Firmicutes;Clostridia;Clostridiales;Lachnospiraceae;Epulopiscium	9	0	0	0	0	0	0	3	33	4	44	0	0
Bacteria;Firmicutes;Clostridia;Clostridiales;Lachnospiraceae;Johnsonella	1	0	0	0	0	0	0	0	0	0	0	0	0
Bacteria;Firmicutes;Clostridia;Clostridiales;Lachnospiraceae;Lachnobacterium	2	2	100	1	50	0	0	2	100	2	100	1	50
Bacteria;Firmicutes;Clostridia;Clostridiales;Lachnospiraceae;Lachnospira	15	9	60	8	53	0	0	7	47	12	80	7	47
Bacteria;Firmicutes;Clostridia;Clostridiales;Lachnospiraceae;Marvinbryantia	1	0	0	0	0	0	0	0	0	0	0	0	0
Bacteria;Firmicutes;Clostridia;Clostridiales;Lachnospiraceae;Moryella	19	6	32	3	16	0	0	1	5	9	47	1	5
Bacteria;Firmicutes;Clostridia;Clostridiales;Lachnospiraceae;Oribacterium	8	1	12	2	25	0	0	1	12	3	38	1	12
Bacteria;Firmicutes;Clostridia;Clostridiales;Lachnospiraceae;Pseudobutyrivibrio	27	3	11	2	7	0	0	18	67	23	85	3	11
Bacteria;Firmicutes;Clostridia;Clostridiales;Lachnospiraceae;Robinsoniella	1	0	0	0	0	0	0	0	0	0	0	0	0
Bacteria;Firmicutes;Clostridia;Clostridiales;Lachnospiraceae;Roseburia	16	5	31	4	25	0	0	10	62	12	75	3	19
Bacteria;Firmicutes;Clostridia;Clostridiales;Lachnospiraceae;Ruminococcus	49	15	31	14	29	0	0	24	49	34	69	7	14
Bacteria;Firmicutes;Clostridia;Clostridiales;Lachnospiraceae;Shuttleworthia	11	2	18	1	9	0	0	2	18	4	36	0	0
Bacteria;Firmicutes;Clostridia;Clostridiales;Lachnospiraceae;Syntrophococcus	1	0	0	0	0	0	0	0	0	0	0	0	0
Bacteria;Firmicutes;Clostridia;Clostridiales;Mogibacteriaceae	90	24	27	15	17	0	0	30	33	59	66	15	17
Bacteria;Firmicutes;Clostridia;Clostridiales;Mogibacteriaceae;Anaerovorax	19	1	5	1	5	0	0	2	11	8	42	1	5
Bacteria;Firmicutes;Clostridia;Clostridiales;Mogibacteriaceae;Mogibacterium	71	23	32	14	20	0	0	28	39	51	72	14	20
Bacteria;Firmicutes;Clostridia;Clostridiales;Peptococcaceae	227	23	10	7	3	1	0	23	10	92	41	14	6
Bacteria;Firmicutes;Clostridia;Clostridiales;Peptococcaceae;Dehalobacter_Syntrophobotulus	7	1	14	0	0	0	0	2	29	3	43	4	57
Bacteria;Firmicutes;Clostridia;Clostridiales;Peptococcaceae;Desulfitobacter	2	0	0	0	0	0	0	0	0	0	0	0	0
Bacteria;Firmicutes;Clostridia;Clostridiales;Peptococcaceae;Desulfosporosinus	49	4	8	0	0	0	0	6	12	28	57	2	4
Bacteria;Firmicutes;Clostridia;Clostridiales;Peptococcaceae;Desulfotomaculum	124	8	6	0	0	0	0	6	5	42	34	3	2
Bacteria;Firmicutes;Clostridia;Clostridiales;Peptococcaceae;Desulfotomaculum_Desulfovirgula	4	1	25	1	25	0	0	2	50	2	50	0	0
Bacteria;Firmicutes;Clostridia;Clostridiales;Peptococcaceae;Desulfurispora	10	0	0	0	0	0	0	0	0	2	20	1	10
Bacteria;Firmicutes;Clostridia;Clostridiales;Peptococcaceae;Pelotomaculum	18	6	33	4	22	0	0	4	22	6	33	3	17
Bacteria;Firmicutes;Clostridia;Clostridiales;Peptococcaceae;Peptococcus	5	1	20	0	0	0	0	1	20	5	100	0	0
Bacteria;Firmicutes;Clostridia;Clostridiales;Peptococcaceae;Sporotomaculum	6	1	17	1	17	1	17	1	17	2	33	1	17
Bacteria;Firmicutes;Clostridia;Clostridiales;Peptococcaceae;rc4-4	2	1	50	1	50	0	0	1	50	2	100	0	0
Bacteria;Firmicutes;Clostridia;Clostridiales;Peptostreptococcaceae	24	1	4	1	4	1	4	4	17	11	46	1	4
Bacteria;Firmicutes;Clostridia;Clostridiales;Peptostreptococcaceae;Clostridium	9	0	0	0	0	0	0	0	0	3	33	0	0
Bacteria;Firmicutes;Clostridia;Clostridiales;Peptostreptococcaceae;Filifactor	7	0	0	0	0	0	0	3	43	5	71	0	0
Bacteria;Firmicutes;Clostridia;Clostridiales;Peptostreptococcaceae;Peptostreptococcus	2	1	50	1	50	1	50	1	50	2	100	1	50
Bacteria;Firmicutes;Clostridia;Clostridiales;Peptostreptococcaceae;Tepidibacter	6	0	0	0	0	0	0	0	0	1	17	0	0
Bacteria;Firmicutes;Clostridia;Clostridiales;Ruminococcaceae	385	72	19	56	15	0	0	114	30	190	49	40	10
Bacteria;Firmicutes;Clostridia;Clostridiales;Ruminococcaceae;Anaerotruncus	1	0	0	0	0	0	0	0	0	1	100	0	0
Bacteria;Firmicutes;Clostridia;Clostridiales;Ruminococcaceae;Clostridium	2	0	0	0	0	0	0	0	0	0	0	0	0
Bacteria;Firmicutes;Clostridia;Clostridiales;Ruminococcaceae;Ethanoligenens	3	1	33	1	33	0	0	0	0	0	0	1	33
Bacteria;Firmicutes;Clostridia;Clostridiales;Ruminococcaceae;Faecalibacterium	6	2	33	1	17	0	0	4	67	5	83	3	50
Bacteria;Firmicutes;Clostridia;Clostridiales;Ruminococcaceae;Oscillospira	155	38	25	29	19	0	0	48	31	83	54	17	11
Bacteria;Firmicutes;Clostridia;Clostridiales;Ruminococcaceae;Ruminococcus	217	31	14	25	12	0	0	62	29	101	47	19	9
Bacteria;Firmicutes;Clostridia;Clostridiales;Ruminococcaceae;Subdoligranulum	1	0	0	0	0	0	0	0	0	0	0	0	0
Bacteria;Firmicutes;Clostridia;Clostridiales;Sulfobacillaceae	12	1	8	0	0	0	0	1	8	2	17	0	0
Bacteria;Firmicutes;Clostridia;Clostridiales;Sulfobacillaceae;Sulfobacillus	12	1	8	0	0	0	0	1	8	2	17	0	0
Bacteria;Firmicutes;Clostridia;Clostridiales;Symbiobacteriaceae	3	0	0	0	0	0	0	0	0	0	0	0	0
Bacteria;Firmicutes;Clostridia;Clostridiales;Symbiobacteriaceae;Symbiobacterium	3	0	0	0	0	0	0	0	0	0	0	0	0
Bacteria;Firmicutes;Clostridia;Clostridiales;Syntrophomonadaceae	27	1	4	1	4	0	0	3	11	8	30	1	4
Bacteria;Firmicutes;Clostridia;Clostridiales;Syntrophomonadaceae;Syntrophomonas	27	1	4	1	4	0	0	3	11	8	30	1	4
Bacteria;Firmicutes;Clostridia;Clostridiales;Tissierellaceae	127	20	16	17	13	0	0	32	25	60	47	11	9
Bacteria;Firmicutes;Clostridia;Clostridiales;Tissierellaceae;1-68	1	0	0	0	0	0	0	0	0	1	100	0	0
Bacteria;Firmicutes;Clostridia;Clostridiales;Tissierellaceae;Anaerococcus	9	2	22	1	11	0	0	4	44	8	89	0	0
Bacteria;Firmicutes;Clostridia;Clostridiales;Tissierellaceae;Dethiosulfatibacter	4	0	0	0	0	0	0	0	0	0	0	0	0
Bacteria;Firmicutes;Clostridia;Clostridiales;Tissierellaceae;Finegoldia	1	0	0	0	0	0	0	1	100	1	100	0	0
Bacteria;Firmicutes;Clostridia;Clostridiales;Tissierellaceae;GW-34	2	1	50	1	50	0	0	0	0	0	0	0	0
Bacteria;Firmicutes;Clostridia;Clostridiales;Tissierellaceae;Helcococcus	4	0	0	0	0	0	0	0	0	1	25	0	0
Bacteria;Firmicutes;Clostridia;Clostridiales;Tissierellaceae;Parvimonas	14	1	7	1	7	0	0	5	36	10	71	2	14
Bacteria;Firmicutes;Clostridia;Clostridiales;Tissierellaceae;Peptoniphilus	9	3	33	3	33	0	0	3	33	5	56	1	11
Bacteria;Firmicutes;Clostridia;Clostridiales;Tissierellaceae;Sedimentibacter	20	3	15	1	5	0	0	2	10	7	35	1	5
Bacteria;Firmicutes;Clostridia;Clostridiales;Tissierellaceae;Sporanaerobacter	6	1	17	1	17	0	0	3	50	3	50	1	17
Bacteria;Firmicutes;Clostridia;Clostridiales;Tissierellaceae;Tepidimicrobium	23	5	22	5	22	0	0	4	17	6	26	4	17
Bacteria;Firmicutes;Clostridia;Clostridiales;Tissierellaceae;Tissierella_Soehngenia	28	3	11	3	11	0	0	8	29	14	50	2	7
Bacteria;Firmicutes;Clostridia;Clostridiales;Tissierellaceae;WAL_1855D	1	0	0	0	0	0	0	1	100	1	100	0	0
Bacteria;Firmicutes;Clostridia;Clostridiales;Tissierellaceae;ecb11	4	1	25	1	25	0	0	1	25	3	75	0	0
Bacteria;Firmicutes;Clostridia;Clostridiales;Tissierellaceae;ph2	1	0	0	0	0	0	0	0	0	0	0	0	0
Bacteria;Firmicutes;Clostridia;Clostridiales;Veillonellaceae	281	86	31	34	12	0	0	82	29	185	66	52	19
Bacteria;Firmicutes;Clostridia;Clostridiales;Veillonellaceae;Acetonema	1	0	0	0	0	0	0	0	0	0	0	0	0
Bacteria;Firmicutes;Clostridia;Clostridiales;Veillonellaceae;Acidaminococcus	3	1	33	1	33	0	0	2	67	2	67	2	67
Bacteria;Firmicutes;Clostridia;Clostridiales;Veillonellaceae;Anaeromusa	2	0	0	0	0	0	0	0	0	0	0	0	0
Bacteria;Firmicutes;Clostridia;Clostridiales;Veillonellaceae;Anaerovibrio	4	1	25	0	0	0	0	1	25	2	50	0	0
Bacteria;Firmicutes;Clostridia;Clostridiales;Veillonellaceae;BSV43	5	0	0	0	0	0	0	0	0	0	0	2	40
Bacteria;Firmicutes;Clostridia;Clostridiales;Veillonellaceae;Dialister	21	10	48	6	29	0	0	10	48	15	71	6	29
Bacteria;Firmicutes;Clostridia;Clostridiales;Veillonellaceae;G07	2	0	0	0	0	0	0	0	0	1	50	0	0
Bacteria;Firmicutes;Clostridia;Clostridiales;Veillonellaceae;Megamonas	6	3	50	0	0	0	0	0	0	3	50	1	17
Bacteria;Firmicutes;Clostridia;Clostridiales;Veillonellaceae;Megasphaera	18	8	44	2	11	0	0	1	6	8	44	3	17
Bacteria;Firmicutes;Clostridia;Clostridiales;Veillonellaceae;Mitsuokella	5	1	20	0	0	0	0	2	40	4	80	2	40
Bacteria;Firmicutes;Clostridia;Clostridiales;Veillonellaceae;Pectinatus	3	0	0	0	0	0	0	0	0	0	0	0	0
Bacteria;Firmicutes;Clostridia;Clostridiales;Veillonellaceae;Pelosinus	13	0	0	0	0	0	0	3	23	9	69	2	15
Bacteria;Firmicutes;Clostridia;Clostridiales;Veillonellaceae;Phascolarctobacterium	9	5	56	3	33	0	0	5	56	7	78	3	33
Bacteria;Firmicutes;Clostridia;Clostridiales;Veillonellaceae;Propionispora	2	1	50	0	0	0	0	1	50	1	50	1	50
Bacteria;Firmicutes;Clostridia;Clostridiales;Veillonellaceae;Schwartzia	26	6	23	0	0	0	0	7	27	19	73	2	8
Bacteria;Firmicutes;Clostridia;Clostridiales;Veillonellaceae;Selenomonas	72	16	22	3	4	0	0	29	40	64	89	14	19
Bacteria;Firmicutes;Clostridia;Clostridiales;Veillonellaceae;Sporomusa	15	1	7	0	0	0	0	4	27	10	67	2	13
Bacteria;Firmicutes;Clostridia;Clostridiales;Veillonellaceae;Succiniclasticum	52	21	40	12	23	0	0	10	19	28	54	3	6
Bacteria;Firmicutes;Clostridia;Clostridiales;Veillonellaceae;Thermosinus	2	0	0	0	0	0	0	0	0	1	50	0	0
Bacteria;Firmicutes;Clostridia;Clostridiales;Veillonellaceae;Veillonella	18	11	61	7	39	0	0	7	39	11	61	8	44
Bacteria;Firmicutes;Clostridia;Clostridiales;Veillonellaceae;vadinHB04	2	1	50	0	0	0	0	0	0	0	0	1	50
Bacteria;Firmicutes;Clostridia;Halanaerobiales	20	5	25	0	0	0	0	5	25	10	50	5	25
Bacteria;Firmicutes;Clostridia;Halanaerobiales;Halanaerobiaceae	16	5	31	0	0	0	0	5	31	10	62	3	19
Bacteria;Firmicutes;Clostridia;Halanaerobiales;Halanaerobiaceae;Halanaerobium	15	5	33	0	0	0	0	5	33	10	67	3	20
Bacteria;Firmicutes;Clostridia;Halanaerobiales;Halanaerobiaceae;Halothermothrix	1	0	0	0	0	0	0	0	0	0	0	0	0
Bacteria;Firmicutes;Clostridia;Halanaerobiales;Halobacteroidaceae	4	0	0	0	0	0	0	0	0	0	0	2	50
Bacteria;Firmicutes;Clostridia;Halanaerobiales;Halobacteroidaceae;Acetohalobium	1	0	0	0	0	0	0	0	0	0	0	0	0
Bacteria;Firmicutes;Clostridia;Halanaerobiales;Halobacteroidaceae;Halanaerobacter	3	0	0	0	0	0	0	0	0	0	0	2	67
Bacteria;Firmicutes;Clostridia;Natranaerobiales	25	11	44	9	36	0	0	5	20	11	44	3	12
Bacteria;Firmicutes;Clostridia;Natranaerobiales;Anaerobrancaceae	21	11	52	9	43	0	0	5	24	10	48	3	14
Bacteria;Firmicutes;Clostridia;Natranaerobiales;Anaerobrancaceae;A55_D21	12	9	75	7	58	0	0	3	25	7	58	3	25
Bacteria;Firmicutes;Clostridia;Natranaerobiales;Anaerobrancaceae;Anaerobranca	4	2	50	2	50	0	0	2	50	3	75	0	0
Bacteria;Firmicutes;Clostridia;Natranaerobiales;Anaerobrancaceae;Dethiobacter	5	0	0	0	0	0	0	0	0	0	0	0	0
Bacteria;Firmicutes;Clostridia;Natranaerobiales;Contubernalisaceae	1	0	0	0	0	0	0	0	0	0	0	0	0
Bacteria;Firmicutes;Clostridia;Natranaerobiales;Contubernalisaceae;Candidatus_Contubernalis	1	0	0	0	0	0	0	0	0	0	0	0	0
Bacteria;Firmicutes;Clostridia;Natranaerobiales;Natranaerobiaceae	3	0	0	0	0	0	0	0	0	1	33	0	0
Bacteria;Firmicutes;Clostridia;Natranaerobiales;Natranaerobiaceae;Natranaerobius	2	0	0	0	0	0	0	0	0	1	50	0	0
Bacteria;Firmicutes;Clostridia;Natranaerobiales;Natranaerobiaceae;Natronoanaerobium	1	0	0	0	0	0	0	0	0	0	0	0	0
Bacteria;Firmicutes;Clostridia;Thermoanaerobacterales	40	11	28	6	15	0	0	7	18	23	57	5	12
Bacteria;Firmicutes;Clostridia;Thermoanaerobacterales;Caldicellulosiruptoraceae	12	2	17	2	17	0	0	3	25	8	67	1	8
Bacteria;Firmicutes;Clostridia;Thermoanaerobacterales;Caldicellulosiruptoraceae;Caldicellulosiruptor	12	2	17	2	17	0	0	3	25	8	67	1	8
Bacteria;Firmicutes;Clostridia;Thermoanaerobacterales;Family_III._Incertae_Sedis	1	0	0	0	0	0	0	0	0	0	0	0	0
Bacteria;Firmicutes;Clostridia;Thermoanaerobacterales;Family_III._Incertae_Sedis;Thermovenabulum	1	0	0	0	0	0	0	0	0	0	0	0	0
Bacteria;Firmicutes;Clostridia;Thermoanaerobacterales;Thermoanaerobacteraceae	25	9	36	4	16	0	0	4	16	15	60	4	16
Bacteria;Firmicutes;Clostridia;Thermoanaerobacterales;Thermoanaerobacteraceae;Ammonifex	1	0	0	0	0	0	0	0	0	0	0	0	0
Bacteria;Firmicutes;Clostridia;Thermoanaerobacterales;Thermoanaerobacteraceae;Caldanaerobacter	6	5	83	2	33	0	0	1	17	4	67	2	33
Bacteria;Firmicutes;Clostridia;Thermoanaerobacterales;Thermoanaerobacteraceae;Carboxydothermus	1	0	0	0	0	0	0	0	0	1	100	0	0
Bacteria;Firmicutes;Clostridia;Thermoanaerobacterales;Thermoanaerobacteraceae;Moorella	3	1	33	1	33	0	0	0	0	1	33	0	0
Bacteria;Firmicutes;Clostridia;Thermoanaerobacterales;Thermoanaerobacteraceae;Thermacetogenium	9	2	22	1	11	0	0	2	22	6	67	1	11
Bacteria;Firmicutes;Clostridia;Thermoanaerobacterales;Thermoanaerobacteraceae;Thermoanaerobacter	5	1	20	0	0	0	0	1	20	3	60	1	20
Bacteria;Firmicutes;Clostridia;Thermoanaerobacterales;Thermodesulfobiaceae	2	0	0	0	0	0	0	0	0	0	0	0	0
Bacteria;Firmicutes;Clostridia;Thermoanaerobacterales;Thermodesulfobiaceae;Thermodesulfobium	2	0	0	0	0	0	0	0	0	0	0	0	0
Bacteria;Firmicutes;Erysipelotrichi	91	22	24	13	14	0	0	11	12	21	23	4	4
Bacteria;Firmicutes;Erysipelotrichi;Erysipelotrichales	91	22	24	13	14	0	0	11	12	21	23	4	4
Bacteria;Firmicutes;Erysipelotrichi;Erysipelotrichales;Erysipelotrichaceae	91	22	24	13	14	0	0	11	12	21	23	4	4
Bacteria;Firmicutes;Erysipelotrichi;Erysipelotrichales;Erysipelotrichaceae;Allobaculum	13	3	23	3	23	0	0	2	15	2	15	0	0
Bacteria;Firmicutes;Erysipelotrichi;Erysipelotrichales;Erysipelotrichaceae;Bulleidia	15	6	40	3	20	0	0	1	7	2	13	1	7
Bacteria;Firmicutes;Erysipelotrichi;Erysipelotrichales;Erysipelotrichaceae;Catenibacterium	4	1	25	0	0	0	0	0	0	0	0	1	25
Bacteria;Firmicutes;Erysipelotrichi;Erysipelotrichales;Erysipelotrichaceae;Clostridium	2	0	0	0	0	0	0	1	50	1	50	0	0
Bacteria;Firmicutes;Erysipelotrichi;Erysipelotrichales;Erysipelotrichaceae;Coprobacillus	8	2	25	1	12	0	0	1	12	3	38	0	0
Bacteria;Firmicutes;Erysipelotrichi;Erysipelotrichales;Erysipelotrichaceae;Erysipelothrix	6	0	0	0	0	0	0	0	0	2	33	0	0
Bacteria;Firmicutes;Erysipelotrichi;Erysipelotrichales;Erysipelotrichaceae;Eubacterium	10	3	30	3	30	0	0	5	50	5	50	0	0
Bacteria;Firmicutes;Erysipelotrichi;Erysipelotrichales;Erysipelotrichaceae;L7A_E11	4	0	0	0	0	0	0	0	0	0	0	1	25
Bacteria;Firmicutes;Erysipelotrichi;Erysipelotrichales;Erysipelotrichaceae;PSB-M-3	11	4	36	1	9	0	0	0	0	4	36	0	0
Bacteria;Firmicutes;Erysipelotrichi;Erysipelotrichales;Erysipelotrichaceae;RFN20	9	3	33	2	22	0	0	1	11	2	22	1	11
Bacteria;Firmicutes;Erysipelotrichi;Erysipelotrichales;Erysipelotrichaceae;Sharpea	2	0	0	0	0	0	0	0	0	0	0	0	0
Bacteria;Firmicutes;Erysipelotrichi;Erysipelotrichales;Erysipelotrichaceae;gut	1	0	0	0	0	0	0	0	0	0	0	0	0
Bacteria;Firmicutes;Erysipelotrichi;Erysipelotrichales;Erysipelotrichaceae;p-75-a5	6	0	0	0	0	0	0	0	0	0	0	0	0
Bacteria;Fusobacteria	70	20	29	11	16	0	0	18	26	44	63	15	21
Bacteria;Fusobacteria;Fusobacteriia	70	20	29	11	16	0	0	18	26	44	63	15	21
Bacteria;Fusobacteria;Fusobacteriia;Fusobacteriales	70	20	29	11	16	0	0	18	26	44	63	15	21
Bacteria;Fusobacteria;Fusobacteriia;Fusobacteriales;Fusobacteriaceae	39	12	31	6	15	0	0	12	31	26	67	8	21
Bacteria;Fusobacteria;Fusobacteriia;Fusobacteriales;Fusobacteriaceae;Cetobacterium	7	4	57	2	29	0	0	0	0	4	57	2	29
Bacteria;Fusobacteria;Fusobacteriia;Fusobacteriales;Fusobacteriaceae;Fusobacterium	20	7	35	4	20	0	0	12	60	15	75	6	30
Bacteria;Fusobacteria;Fusobacteriia;Fusobacteriales;Fusobacteriaceae;Propionigenium	8	1	12	0	0	0	0	0	0	4	50	0	0
Bacteria;Fusobacteria;Fusobacteriia;Fusobacteriales;Fusobacteriaceae;Psychrilyobacter	1	0	0	0	0	0	0	0	0	0	0	0	0
Bacteria;Fusobacteria;Fusobacteriia;Fusobacteriales;Fusobacteriaceae;u114	3	0	0	0	0	0	0	0	0	3	100	0	0
Bacteria;Fusobacteria;Fusobacteriia;Fusobacteriales;Leptotrichiaceae	31	8	26	5	16	0	0	6	19	18	58	7	23
Bacteria;Fusobacteria;Fusobacteriia;Fusobacteriales;Leptotrichiaceae;Leptotrichia	28	8	29	5	18	0	0	5	18	17	61	7	25
Bacteria;Fusobacteria;Fusobacteriia;Fusobacteriales;Leptotrichiaceae;Sebaldella	1	0	0	0	0	0	0	0	0	0	0	0	0
Bacteria;Fusobacteria;Fusobacteriia;Fusobacteriales;Leptotrichiaceae;Streptobacillus	2	0	0	0	0	0	0	1	50	1	50	0	0
Bacteria;Gemmatimonadetes	4	0	0	0	0	0	0	0	0	2	50	0	0
Bacteria;Gemmatimonadetes;Gemmatimonadetes	4	0	0	0	0	0	0	0	0	2	50	0	0
Bacteria;Gemmatimonadetes;Gemmatimonadetes;Gemmatimonadales	4	0	0	0	0	0	0	0	0	2	50	0	0
Bacteria;Gemmatimonadetes;Gemmatimonadetes;Gemmatimonadales;Gemmatimonadaceae	4	0	0	0	0	0	0	0	0	2	50	0	0
Bacteria;Gemmatimonadetes;Gemmatimonadetes;Gemmatimonadales;Gemmatimonadaceae;Gemmatimonas	4	0	0	0	0	0	0	0	0	2	50	0	0
Bacteria;Lentisphaerae	1	0	0	0	0	0	0	0	0	0	0	0	0
Bacteria;Lentisphaerae;Lentisphaeria	1	0	0	0	0	0	0	0	0	0	0	0	0
Bacteria;Lentisphaerae;Lentisphaeria;Victivallales	1	0	0	0	0	0	0	0	0	0	0	0	0
Bacteria;Lentisphaerae;Lentisphaeria;Victivallales;Victivallaceae	1	0	0	0	0	0	0	0	0	0	0	0	0
Bacteria;Lentisphaerae;Lentisphaeria;Victivallales;Victivallaceae;Victivallis	1	0	0	0	0	0	0	0	0	0	0	0	0
Bacteria;NC10	4	0	0	0	0	0	0	0	0	1	25	0	0
Bacteria;NC10;12-24	4	0	0	0	0	0	0	0	0	1	25	0	0
Bacteria;NC10;12-24;Methylomirabiliales	4	0	0	0	0	0	0	0	0	1	25	0	0
Bacteria;NC10;12-24;Methylomirabiliales;Methylomirabiliaceae	4	0	0	0	0	0	0	0	0	1	25	0	0
Bacteria;NC10;12-24;Methylomirabiliales;Methylomirabiliaceae;Candidatus_Methylomirabilis	4	0	0	0	0	0	0	0	0	1	25	0	0
Bacteria;Nitrospirae	127	17	13	8	6	0	0	13	10	48	38	11	9
Bacteria;Nitrospirae;Nitrospira	127	17	13	8	6	0	0	13	10	48	38	11	9
Bacteria;Nitrospirae;Nitrospira;Nitrospirales	127	17	13	8	6	0	0	13	10	48	38	11	9
Bacteria;Nitrospirae;Nitrospira;Nitrospirales;FW	12	0	0	0	0	0	0	0	0	3	25	0	0
Bacteria;Nitrospirae;Nitrospira;Nitrospirales;FW;4-29	12	0	0	0	0	0	0	0	0	3	25	0	0
Bacteria;Nitrospirae;Nitrospira;Nitrospirales;Leptospirillaceae	20	7	35	2	10	0	0	2	10	11	55	6	30
Bacteria;Nitrospirae;Nitrospira;Nitrospirales;Leptospirillaceae;Leptospirillum	20	7	35	2	10	0	0	2	10	11	55	6	30
Bacteria;Nitrospirae;Nitrospira;Nitrospirales;Nitrospiraceae	42	9	21	6	14	0	0	7	17	21	50	4	10
Bacteria;Nitrospirae;Nitrospira;Nitrospirales;Nitrospiraceae;JG37-AG-70	1	0	0	0	0	0	0	0	0	0	0	0	0
Bacteria;Nitrospirae;Nitrospira;Nitrospirales;Nitrospiraceae;Nitrospira	41	9	22	6	15	0	0	7	17	21	51	4	10
Bacteria;Nitrospirae;Nitrospira;Nitrospirales;Thermodesulfovibrionaceae	53	1	2	0	0	0	0	4	8	13	25	1	2
Bacteria;Nitrospirae;Nitrospira;Nitrospirales;Thermodesulfovibrionaceae;BD2-6	10	0	0	0	0	0	0	0	0	3	30	0	0
Bacteria;Nitrospirae;Nitrospira;Nitrospirales;Thermodesulfovibrionaceae;Candidatus_Magnetobacterium	6	0	0	0	0	0	0	2	33	2	33	0	0
Bacteria;Nitrospirae;Nitrospira;Nitrospirales;Thermodesulfovibrionaceae;Candidatus_Magnetoovum	3	0	0	0	0	0	0	0	0	0	0	0	0
Bacteria;Nitrospirae;Nitrospira;Nitrospirales;Thermodesulfovibrionaceae;GOUTA19	8	1	12	0	0	0	0	1	12	3	38	0	0
Bacteria;Nitrospirae;Nitrospira;Nitrospirales;Thermodesulfovibrionaceae;HB118	5	0	0	0	0	0	0	0	0	0	0	0	0
Bacteria;Nitrospirae;Nitrospira;Nitrospirales;Thermodesulfovibrionaceae;LCP-6	17	0	0	0	0	0	0	0	0	3	18	0	0
Bacteria;Nitrospirae;Nitrospira;Nitrospirales;Thermodesulfovibrionaceae;Thermodesulfovibrio	4	0	0	0	0	0	0	1	25	2	50	1	25
Bacteria;OP1	1	0	0	0	0	0	0	0	0	0	0	0	0
Bacteria;OP1;Acetothermia	1	0	0	0	0	0	0	0	0	0	0	0	0
Bacteria;OP1;Acetothermia;Acetothermales	1	0	0	0	0	0	0	0	0	0	0	0	0
Bacteria;OP1;Acetothermia;Acetothermales;Acetothermaceae	1	0	0	0	0	0	0	0	0	0	0	0	0
Bacteria;OP1;Acetothermia;Acetothermales;Acetothermaceae;Candidatus_Acetothermum	1	0	0	0	0	0	0	0	0	0	0	0	0
Bacteria;Planctomycetes	2	1	50	1	50	0	0	0	0	1	50	0	0
Bacteria;Planctomycetes;Phycisphaerae	1	0	0	0	0	0	0	0	0	0	0	0	0
Bacteria;Planctomycetes;Phycisphaerae;Phycisphaerales	1	0	0	0	0	0	0	0	0	0	0	0	0
Bacteria;Planctomycetes;Phycisphaerae;Phycisphaerales;Phycisphaeraceae	1	0	0	0	0	0	0	0	0	0	0	0	0
Bacteria;Planctomycetes;Phycisphaerae;Phycisphaerales;Phycisphaeraceae;Phycisphaera	1	0	0	0	0	0	0	0	0	0	0	0	0
Bacteria;Planctomycetes;Planctomycetia	1	1	100	1	100	0	0	0	0	1	100	0	0
Bacteria;Planctomycetes;Planctomycetia;Gemmatales	1	1	100	1	100	0	0	0	0	1	100	0	0
Bacteria;Planctomycetes;Planctomycetia;Gemmatales;Isosphaeraceae	1	1	100	1	100	0	0	0	0	1	100	0	0
Bacteria;Planctomycetes;Planctomycetia;Gemmatales;Isosphaeraceae;Isosphaera	1	1	100	1	100	0	0	0	0	1	100	0	0
Bacteria;Proteobacteria	5199	1732	33	745	14	4	0	981	19	3114	60	1196	23
Bacteria;Proteobacteria;Alphaproteobacteria	148	15	10	9	6	0	0	35	24	66	45	9	6
Bacteria;Proteobacteria;Alphaproteobacteria;Caulobacterales	1	0	0	0	0	0	0	1	100	1	100	0	0
Bacteria;Proteobacteria;Alphaproteobacteria;Caulobacterales;Caulobacteraceae	1	0	0	0	0	0	0	1	100	1	100	0	0
Bacteria;Proteobacteria;Alphaproteobacteria;Caulobacterales;Caulobacteraceae;Phenylobacterium	1	0	0	0	0	0	0	1	100	1	100	0	0
Bacteria;Proteobacteria;Alphaproteobacteria;Kiloniellales	10	2	20	2	20	0	0	4	40	4	40	0	0
Bacteria;Proteobacteria;Alphaproteobacteria;Kiloniellales;Kiloniellaceae	10	2	20	2	20	0	0	4	40	4	40	0	0
Bacteria;Proteobacteria;Alphaproteobacteria;Kiloniellales;Kiloniellaceae;Thalassospira	10	2	20	2	20	0	0	4	40	4	40	0	0
Bacteria;Proteobacteria;Alphaproteobacteria;Rhizobiales	29	3	10	1	3	0	0	9	31	12	41	1	3
Bacteria;Proteobacteria;Alphaproteobacteria;Rhizobiales;Bartonellaceae	1	0	0	0	0	0	0	1	100	1	100	0	0
Bacteria;Proteobacteria;Alphaproteobacteria;Rhizobiales;Bartonellaceae;Bartonella	1	0	0	0	0	0	0	1	100	1	100	0	0
Bacteria;Proteobacteria;Alphaproteobacteria;Rhizobiales;Beijerinckiaceae	1	0	0	0	0	0	0	1	100	1	100	0	0
Bacteria;Proteobacteria;Alphaproteobacteria;Rhizobiales;Beijerinckiaceae;Methylocella	1	0	0	0	0	0	0	1	100	1	100	0	0
Bacteria;Proteobacteria;Alphaproteobacteria;Rhizobiales;Bradyrhizobiaceae	3	0	0	0	0	0	0	0	0	0	0	0	0
Bacteria;Proteobacteria;Alphaproteobacteria;Rhizobiales;Bradyrhizobiaceae;Balneimonas	1	0	0	0	0	0	0	0	0	0	0	0	0
Bacteria;Proteobacteria;Alphaproteobacteria;Rhizobiales;Bradyrhizobiaceae;Bradyrhizobium	1	0	0	0	0	0	0	0	0	0	0	0	0
Bacteria;Proteobacteria;Alphaproteobacteria;Rhizobiales;Bradyrhizobiaceae;Nitrobacter	1	0	0	0	0	0	0	0	0	0	0	0	0
Bacteria;Proteobacteria;Alphaproteobacteria;Rhizobiales;Brucellaceae	1	0	0	0	0	0	0	1	100	1	100	0	0
Bacteria;Proteobacteria;Alphaproteobacteria;Rhizobiales;Brucellaceae;Ochrobactrum	1	0	0	0	0	0	0	1	100	1	100	0	0
Bacteria;Proteobacteria;Alphaproteobacteria;Rhizobiales;Hyphomicrobiaceae	5	0	0	0	0	0	0	1	20	1	20	0	0
Bacteria;Proteobacteria;Alphaproteobacteria;Rhizobiales;Hyphomicrobiaceae;Devosia	2	0	0	0	0	0	0	0	0	0	0	0	0
Bacteria;Proteobacteria;Alphaproteobacteria;Rhizobiales;Hyphomicrobiaceae;Hyphomicrobium	3	0	0	0	0	0	0	1	33	1	33	0	0
Bacteria;Proteobacteria;Alphaproteobacteria;Rhizobiales;Methylobacteriaceae	7	3	43	1	14	0	0	2	29	4	57	1	14
Bacteria;Proteobacteria;Alphaproteobacteria;Rhizobiales;Methylobacteriaceae;Methylobacterium	7	3	43	1	14	0	0	2	29	4	57	1	14
Bacteria;Proteobacteria;Alphaproteobacteria;Rhizobiales;Phyllobacteriaceae	2	0	0	0	0	0	0	0	0	1	50	0	0
Bacteria;Proteobacteria;Alphaproteobacteria;Rhizobiales;Phyllobacteriaceae;Mesorhizobium	2	0	0	0	0	0	0	0	0	1	50	0	0
Bacteria;Proteobacteria;Alphaproteobacteria;Rhizobiales;Rhizobiaceae	3	0	0	0	0	0	0	3	100	3	100	0	0
Bacteria;Proteobacteria;Alphaproteobacteria;Rhizobiales;Rhizobiaceae;Agrobacterium	2	0	0	0	0	0	0	2	100	2	100	0	0
Bacteria;Proteobacteria;Alphaproteobacteria;Rhizobiales;Rhizobiaceae;Rhizobium	1	0	0	0	0	0	0	1	100	1	100	0	0
Bacteria;Proteobacteria;Alphaproteobacteria;Rhizobiales;Rhodobiaceae	5	0	0	0	0	0	0	0	0	0	0	0	0
Bacteria;Proteobacteria;Alphaproteobacteria;Rhizobiales;Rhodobiaceae;Afifella	5	0	0	0	0	0	0	0	0	0	0	0	0
Bacteria;Proteobacteria;Alphaproteobacteria;Rhizobiales;Xanthobacteraceae	1	0	0	0	0	0	0	0	0	0	0	0	0
Bacteria;Proteobacteria;Alphaproteobacteria;Rhizobiales;Xanthobacteraceae;Labrys	1	0	0	0	0	0	0	0	0	0	0	0	0
Bacteria;Proteobacteria;Alphaproteobacteria;Rhodobacterales	23	1	4	0	0	0	0	4	17	10	43	2	9
Bacteria;Proteobacteria;Alphaproteobacteria;Rhodobacterales;Rhodobacteraceae	23	1	4	0	0	0	0	4	17	10	43	2	9
Bacteria;Proteobacteria;Alphaproteobacteria;Rhodobacterales;Rhodobacteraceae;Amaricoccus	1	0	0	0	0	0	0	0	0	0	0	0	0
Bacteria;Proteobacteria;Alphaproteobacteria;Rhodobacterales;Rhodobacteraceae;Octadecabacter	4	1	25	0	0	0	0	1	25	2	50	1	25
Bacteria;Proteobacteria;Alphaproteobacteria;Rhodobacterales;Rhodobacteraceae;Paracoccus	1	0	0	0	0	0	0	1	100	1	100	0	0
Bacteria;Proteobacteria;Alphaproteobacteria;Rhodobacterales;Rhodobacteraceae;Phaeobacter	5	0	0	0	0	0	0	1	20	3	60	0	0
Bacteria;Proteobacteria;Alphaproteobacteria;Rhodobacterales;Rhodobacteraceae;Rhodobacter	8	0	0	0	0	0	0	1	12	2	25	1	12
Bacteria;Proteobacteria;Alphaproteobacteria;Rhodobacterales;Rhodobacteraceae;Rubellimicrobium	3	0	0	0	0	0	0	0	0	1	33	0	0
Bacteria;Proteobacteria;Alphaproteobacteria;Rhodobacterales;Rhodobacteraceae;Ruegeria	1	0	0	0	0	0	0	0	0	1	100	0	0
Bacteria;Proteobacteria;Alphaproteobacteria;Rhodospirillales	30	2	7	2	7	0	0	3	10	6	20	1	3
Bacteria;Proteobacteria;Alphaproteobacteria;Rhodospirillales;Acetobacteraceae	5	1	20	1	20	0	0	1	20	1	20	1	20
Bacteria;Proteobacteria;Alphaproteobacteria;Rhodospirillales;Acetobacteraceae;Acidiphilium	2	1	50	1	50	0	0	1	50	1	50	1	50
Bacteria;Proteobacteria;Alphaproteobacteria;Rhodospirillales;Acetobacteraceae;Acidocella	1	0	0	0	0	0	0	0	0	0	0	0	0
Bacteria;Proteobacteria;Alphaproteobacteria;Rhodospirillales;Acetobacteraceae;Granulibacter	1	0	0	0	0	0	0	0	0	0	0	0	0
Bacteria;Proteobacteria;Alphaproteobacteria;Rhodospirillales;Acetobacteraceae;Rhodopila	1	0	0	0	0	0	0	0	0	0	0	0	0
Bacteria;Proteobacteria;Alphaproteobacteria;Rhodospirillales;Rhodospirillaceae	25	1	4	1	4	0	0	2	8	5	20	0	0
Bacteria;Proteobacteria;Alphaproteobacteria;Rhodospirillales;Rhodospirillaceae;Azospirillum	7	0	0	0	0	0	0	2	29	4	57	0	0
Bacteria;Proteobacteria;Alphaproteobacteria;Rhodospirillales;Rhodospirillaceae;Defluviicoccus	1	0	0	0	0	0	0	0	0	0	0	0	0
Bacteria;Proteobacteria;Alphaproteobacteria;Rhodospirillales;Rhodospirillaceae;Dongia	1	0	0	0	0	0	0	0	0	0	0	0	0
Bacteria;Proteobacteria;Alphaproteobacteria;Rhodospirillales;Rhodospirillaceae;Inquilinus	4	0	0	0	0	0	0	0	0	0	0	0	0
Bacteria;Proteobacteria;Alphaproteobacteria;Rhodospirillales;Rhodospirillaceae;Nisaea	2	1	50	1	50	0	0	0	0	0	0	0	0
Bacteria;Proteobacteria;Alphaproteobacteria;Rhodospirillales;Rhodospirillaceae;Novispirillum	1	0	0	0	0	0	0	0	0	0	0	0	0
Bacteria;Proteobacteria;Alphaproteobacteria;Rhodospirillales;Rhodospirillaceae;Phaeospirillum	2	0	0	0	0	0	0	0	0	0	0	0	0
Bacteria;Proteobacteria;Alphaproteobacteria;Rhodospirillales;Rhodospirillaceae;Rhodovibrio	1	0	0	0	0	0	0	0	0	0	0	0	0
Bacteria;Proteobacteria;Alphaproteobacteria;Rhodospirillales;Rhodospirillaceae;Skermanella	5	0	0	0	0	0	0	0	0	1	20	0	0
Bacteria;Proteobacteria;Alphaproteobacteria;Rhodospirillales;Rhodospirillaceae;Tistrella	1	0	0	0	0	0	0	0	0	0	0	0	0
Bacteria;Proteobacteria;Alphaproteobacteria;Rickettsiales	40	5	12	3	8	0	0	8	20	24	60	2	5
Bacteria;Proteobacteria;Alphaproteobacteria;Rickettsiales;Anaplasmataceae	14	0	0	0	0	0	0	6	43	10	71	0	0
Bacteria;Proteobacteria;Alphaproteobacteria;Rickettsiales;Anaplasmataceae;Anaplasma	8	0	0	0	0	0	0	5	62	8	100	0	0
Bacteria;Proteobacteria;Alphaproteobacteria;Rickettsiales;Anaplasmataceae;Ehrlichia	4	0	0	0	0	0	0	1	25	2	50	0	0
Bacteria;Proteobacteria;Alphaproteobacteria;Rickettsiales;Anaplasmataceae;Neorickettsia	2	0	0	0	0	0	0	0	0	0	0	0	0
Bacteria;Proteobacteria;Alphaproteobacteria;Rickettsiales;Rickettsiaceae	26	5	19	3	12	0	0	2	8	14	54	2	8
Bacteria;Proteobacteria;Alphaproteobacteria;Rickettsiales;Rickettsiaceae;Rickettsia	14	1	7	0	0	0	0	1	7	7	50	2	14
Bacteria;Proteobacteria;Alphaproteobacteria;Rickettsiales;Rickettsiaceae;Wolbachia	12	4	33	3	25	0	0	1	8	7	58	0	0
Bacteria;Proteobacteria;Alphaproteobacteria;Sphingomonadales	15	2	13	1	7	0	0	6	40	9	60	3	20
Bacteria;Proteobacteria;Alphaproteobacteria;Sphingomonadales;Erythrobacteraceae	2	0	0	0	0	0	0	1	50	2	100	1	50
Bacteria;Proteobacteria;Alphaproteobacteria;Sphingomonadales;Erythrobacteraceae;Erythrobacter	2	0	0	0	0	0	0	1	50	2	100	1	50
Bacteria;Proteobacteria;Alphaproteobacteria;Sphingomonadales;Sphingomonadaceae	13	2	15	1	8	0	0	5	38	7	54	2	15
Bacteria;Proteobacteria;Alphaproteobacteria;Sphingomonadales;Sphingomonadaceae;Kaistobacter	1	0	0	0	0	0	0	0	0	0	0	0	0
Bacteria;Proteobacteria;Alphaproteobacteria;Sphingomonadales;Sphingomonadaceae;Novosphingobium	5	1	20	0	0	0	0	1	20	3	60	1	20
Bacteria;Proteobacteria;Alphaproteobacteria;Sphingomonadales;Sphingomonadaceae;Sphingobium	4	0	0	0	0	0	0	2	50	2	50	0	0
Bacteria;Proteobacteria;Alphaproteobacteria;Sphingomonadales;Sphingomonadaceae;Sphingomonas	3	1	33	1	33	0	0	2	67	2	67	1	33
Bacteria;Proteobacteria;Betaproteobacteria	1411	571	40	215	15	0	0	259	18	976	69	407	29
Bacteria;Proteobacteria;Betaproteobacteria;Burkholderiales	862	368	43	122	14	0	0	161	19	635	74	262	30
Bacteria;Proteobacteria;Betaproteobacteria;Burkholderiales;Alcaligenaceae	50	14	28	7	14	0	0	10	20	30	60	15	30
Bacteria;Proteobacteria;Betaproteobacteria;Burkholderiales;Alcaligenaceae;Achromobacter	20	7	35	5	25	0	0	6	30	13	65	8	40
Bacteria;Proteobacteria;Betaproteobacteria;Burkholderiales;Alcaligenaceae;Advenella	1	0	0	0	0	0	0	0	0	0	0	0	0
Bacteria;Proteobacteria;Betaproteobacteria;Burkholderiales;Alcaligenaceae;Alcaligenes	4	1	25	0	0	0	0	1	25	4	100	4	100
Bacteria;Proteobacteria;Betaproteobacteria;Burkholderiales;Alcaligenaceae;Bordetella	3	0	0	0	0	0	0	0	0	3	100	1	33
Bacteria;Proteobacteria;Betaproteobacteria;Burkholderiales;Alcaligenaceae;Castellaniella	1	0	0	0	0	0	0	0	0	0	0	0	0
Bacteria;Proteobacteria;Betaproteobacteria;Burkholderiales;Alcaligenaceae;Denitrobacter	3	1	33	0	0	0	0	0	0	2	67	0	0
Bacteria;Proteobacteria;Betaproteobacteria;Burkholderiales;Alcaligenaceae;Kerstersia	1	0	0	0	0	0	0	0	0	0	0	0	0
Bacteria;Proteobacteria;Betaproteobacteria;Burkholderiales;Alcaligenaceae;Pigmentiphaga	3	0	0	0	0	0	0	0	0	2	67	0	0
Bacteria;Proteobacteria;Betaproteobacteria;Burkholderiales;Alcaligenaceae;Sutterella	11	4	36	2	18	0	0	2	18	5	45	2	18
Bacteria;Proteobacteria;Betaproteobacteria;Burkholderiales;Alcaligenaceae;Taylorella	2	0	0	0	0	0	0	0	0	0	0	0	0
Bacteria;Proteobacteria;Betaproteobacteria;Burkholderiales;Alcaligenaceae;Tetrathiobacter	1	1	100	0	0	0	0	1	100	1	100	0	0
Bacteria;Proteobacteria;Betaproteobacteria;Burkholderiales;Burkholderiaceae	94	34	36	6	6	0	0	16	17	66	70	27	29
Bacteria;Proteobacteria;Betaproteobacteria;Burkholderiales;Burkholderiaceae;Burkholderia	70	26	37	3	4	0	0	10	14	49	70	19	27
Bacteria;Proteobacteria;Betaproteobacteria;Burkholderiales;Burkholderiaceae;Candidatus_Glomeribacter	2	0	0	0	0	0	0	0	0	0	0	0	0
Bacteria;Proteobacteria;Betaproteobacteria;Burkholderiales;Burkholderiaceae;Lautropia	4	2	50	2	50	0	0	2	50	3	75	0	0
Bacteria;Proteobacteria;Betaproteobacteria;Burkholderiales;Burkholderiaceae;Pandoraea	3	0	0	0	0	0	0	3	100	3	100	1	33
Bacteria;Proteobacteria;Betaproteobacteria;Burkholderiales;Burkholderiaceae;Salinispora	15	6	40	1	7	0	0	1	7	11	73	7	47
Bacteria;Proteobacteria;Betaproteobacteria;Burkholderiales;Comamonadaceae	571	243	43	76	13	0	0	107	19	427	75	188	33
Bacteria;Proteobacteria;Betaproteobacteria;Burkholderiales;Comamonadaceae;Acidovorax	21	15	71	7	33	0	0	5	24	18	86	8	38
Bacteria;Proteobacteria;Betaproteobacteria;Burkholderiales;Comamonadaceae;Alicycliphilus	1	1	100	0	0	0	0	0	0	1	100	0	0
Bacteria;Proteobacteria;Betaproteobacteria;Burkholderiales;Comamonadaceae;Aquabacterium	1	1	100	1	100	0	0	1	100	1	100	0	0
Bacteria;Proteobacteria;Betaproteobacteria;Burkholderiales;Comamonadaceae;Azohydromonas	1	0	0	0	0	0	0	0	0	0	0	0	0
Bacteria;Proteobacteria;Betaproteobacteria;Burkholderiales;Comamonadaceae;Brachymonas	1	0	0	0	0	0	0	0	0	1	100	0	0
Bacteria;Proteobacteria;Betaproteobacteria;Burkholderiales;Comamonadaceae;Comamonas	30	11	37	7	23	0	0	6	20	25	83	2	7
Bacteria;Proteobacteria;Betaproteobacteria;Burkholderiales;Comamonadaceae;Curvibacter	2	0	0	0	0	0	0	0	0	0	0	0	0
Bacteria;Proteobacteria;Betaproteobacteria;Burkholderiales;Comamonadaceae;Delftia	7	6	86	1	14	0	0	2	29	5	71	4	57
Bacteria;Proteobacteria;Betaproteobacteria;Burkholderiales;Comamonadaceae;Diaphorobacter	6	1	17	2	33	0	0	1	17	5	83	0	0
Bacteria;Proteobacteria;Betaproteobacteria;Burkholderiales;Comamonadaceae;Hydrogenophaga	77	30	39	12	16	0	0	26	34	62	81	29	38
Bacteria;Proteobacteria;Betaproteobacteria;Burkholderiales;Comamonadaceae;Hylemonella	10	0	0	0	0	0	0	0	0	7	70	0	0
Bacteria;Proteobacteria;Betaproteobacteria;Burkholderiales;Comamonadaceae;Lampropedia	1	0	0	0	0	0	0	0	0	0	0	0	0
Bacteria;Proteobacteria;Betaproteobacteria;Burkholderiales;Comamonadaceae;Leptothrix	21	7	33	1	5	0	0	0	0	18	86	5	24
Bacteria;Proteobacteria;Betaproteobacteria;Burkholderiales;Comamonadaceae;Limnobacter	10	5	50	4	40	0	0	6	60	8	80	5	50
Bacteria;Proteobacteria;Betaproteobacteria;Burkholderiales;Comamonadaceae;Limnohabitans	103	48	47	12	12	0	0	23	22	84	82	56	54
Bacteria;Proteobacteria;Betaproteobacteria;Burkholderiales;Comamonadaceae;Methylibium	41	9	22	0	0	0	0	1	2	31	76	8	20
Bacteria;Proteobacteria;Betaproteobacteria;Burkholderiales;Comamonadaceae;Mitsuaria	2	0	0	0	0	0	0	0	0	2	100	0	0
Bacteria;Proteobacteria;Betaproteobacteria;Burkholderiales;Comamonadaceae;Paucibacter	4	1	25	0	0	0	0	1	25	4	100	0	0
Bacteria;Proteobacteria;Betaproteobacteria;Burkholderiales;Comamonadaceae;Pelomonas	9	5	56	2	22	0	0	0	0	4	44	3	33
Bacteria;Proteobacteria;Betaproteobacteria;Burkholderiales;Comamonadaceae;Polaromonas	37	12	32	1	3	0	0	7	19	30	81	13	35
Bacteria;Proteobacteria;Betaproteobacteria;Burkholderiales;Comamonadaceae;Pseudorhodoferax	1	0	0	0	0	0	0	0	0	0	0	0	0
Bacteria;Proteobacteria;Betaproteobacteria;Burkholderiales;Comamonadaceae;RS62	30	17	57	13	43	0	0	16	53	21	70	7	23
Bacteria;Proteobacteria;Betaproteobacteria;Burkholderiales;Comamonadaceae;Ramlibacter	13	7	54	1	8	0	0	0	0	11	85	2	15
Bacteria;Proteobacteria;Betaproteobacteria;Burkholderiales;Comamonadaceae;Rhodoferax	60	30	50	1	2	0	0	3	5	39	65	24	40
Bacteria;Proteobacteria;Betaproteobacteria;Burkholderiales;Comamonadaceae;Roseateles	1	0	0	0	0	0	0	0	0	1	100	0	0
Bacteria;Proteobacteria;Betaproteobacteria;Burkholderiales;Comamonadaceae;Rubrivivax	40	19	48	2	5	0	0	2	5	25	62	8	20
Bacteria;Proteobacteria;Betaproteobacteria;Burkholderiales;Comamonadaceae;Schlegelella	2	0	0	0	0	0	0	0	0	1	50	0	0
Bacteria;Proteobacteria;Betaproteobacteria;Burkholderiales;Comamonadaceae;Simplicispira	2	1	50	0	0	0	0	0	0	2	100	1	50
Bacteria;Proteobacteria;Betaproteobacteria;Burkholderiales;Comamonadaceae;Tepidimonas	6	2	33	2	33	0	0	2	33	2	33	1	17
Bacteria;Proteobacteria;Betaproteobacteria;Burkholderiales;Comamonadaceae;Thiomonas	11	7	64	4	36	0	0	2	18	3	27	3	27
Bacteria;Proteobacteria;Betaproteobacteria;Burkholderiales;Comamonadaceae;Variovorax	17	6	35	2	12	0	0	2	12	14	82	8	47
Bacteria;Proteobacteria;Betaproteobacteria;Burkholderiales;Comamonadaceae;Verminephrobacter	1	1	100	1	100	0	0	0	0	1	100	0	0
Bacteria;Proteobacteria;Betaproteobacteria;Burkholderiales;Comamonadaceae;Xylophilus	1	1	100	0	0	0	0	1	100	1	100	1	100
Bacteria;Proteobacteria;Betaproteobacteria;Burkholderiales;Comamonadaceae;mine	1	0	0	0	0	0	0	0	0	0	0	0	0
Bacteria;Proteobacteria;Betaproteobacteria;Burkholderiales;Oxalobacteraceae	147	77	52	33	22	0	0	28	19	112	76	32	22
Bacteria;Proteobacteria;Betaproteobacteria;Burkholderiales;Oxalobacteraceae;Collimonas	7	3	43	0	0	0	0	0	0	4	57	1	14
Bacteria;Proteobacteria;Betaproteobacteria;Burkholderiales;Oxalobacteraceae;Cupriavidus	21	8	38	3	14	0	0	1	5	20	95	11	52
Bacteria;Proteobacteria;Betaproteobacteria;Burkholderiales;Oxalobacteraceae;Herbaspirillum	4	2	50	0	0	0	0	0	0	4	100	2	50
Bacteria;Proteobacteria;Betaproteobacteria;Burkholderiales;Oxalobacteraceae;Herminiimonas	7	1	14	0	0	0	0	0	0	3	43	1	14
Bacteria;Proteobacteria;Betaproteobacteria;Burkholderiales;Oxalobacteraceae;Janthinobacterium	64	39	61	16	25	0	0	12	19	53	83	10	16
Bacteria;Proteobacteria;Betaproteobacteria;Burkholderiales;Oxalobacteraceae;Massilia	7	2	29	0	0	0	0	1	14	5	71	0	0
Bacteria;Proteobacteria;Betaproteobacteria;Burkholderiales;Oxalobacteraceae;Oxalobacter	3	0	0	0	0	0	0	0	0	2	67	0	0
Bacteria;Proteobacteria;Betaproteobacteria;Burkholderiales;Oxalobacteraceae;Polynucleobacter	27	18	67	14	52	0	0	12	44	17	63	4	15
Bacteria;Proteobacteria;Betaproteobacteria;Burkholderiales;Oxalobacteraceae;Ralstonia	7	4	57	0	0	0	0	2	29	4	57	3	43
Bacteria;Proteobacteria;Betaproteobacteria;Gallionellales	66	25	38	15	23	0	0	11	17	37	56	14	21
Bacteria;Proteobacteria;Betaproteobacteria;Gallionellales;Gallionellaceae	66	25	38	15	23	0	0	11	17	37	56	14	21
Bacteria;Proteobacteria;Betaproteobacteria;Gallionellales;Gallionellaceae;Gallionella	66	25	38	15	23	0	0	11	17	37	56	14	21
Bacteria;Proteobacteria;Betaproteobacteria;Hydrogenophilales	61	21	34	2	3	0	0	5	8	44	72	34	56
Bacteria;Proteobacteria;Betaproteobacteria;Hydrogenophilales;Hydrogenophilaceae	61	21	34	2	3	0	0	5	8	44	72	34	56
Bacteria;Proteobacteria;Betaproteobacteria;Hydrogenophilales;Hydrogenophilaceae;Thiobacillus	61	21	34	2	3	0	0	5	8	44	72	34	56
Bacteria;Proteobacteria;Betaproteobacteria;Methylophilales	32	3	9	1	3	0	0	2	6	17	53	3	9
Bacteria;Proteobacteria;Betaproteobacteria;Methylophilales;Methylophilaceae	32	3	9	1	3	0	0	2	6	17	53	3	9
Bacteria;Proteobacteria;Betaproteobacteria;Methylophilales;Methylophilaceae;Methylobacillus	3	0	0	0	0	0	0	0	0	2	67	0	0
Bacteria;Proteobacteria;Betaproteobacteria;Methylophilales;Methylophilaceae;Methylotenera	28	3	11	1	4	0	0	2	7	14	50	3	11
Bacteria;Proteobacteria;Betaproteobacteria;Methylophilales;Methylophilaceae;Methylovorus	1	0	0	0	0	0	0	0	0	1	100	0	0
Bacteria;Proteobacteria;Betaproteobacteria;Neisseriales	43	9	21	6	14	0	0	6	14	23	53	5	12
Bacteria;Proteobacteria;Betaproteobacteria;Neisseriales;Neisseriaceae	43	9	21	6	14	0	0	6	14	23	53	5	12
Bacteria;Proteobacteria;Betaproteobacteria;Neisseriales;Neisseriaceae;Aquitalea	1	0	0	0	0	0	0	0	0	1	100	0	0
Bacteria;Proteobacteria;Betaproteobacteria;Neisseriales;Neisseriaceae;Chitinimonas	1	0	0	0	0	0	0	0	0	0	0	0	0
Bacteria;Proteobacteria;Betaproteobacteria;Neisseriales;Neisseriaceae;Chromobacterium	3	0	0	0	0	0	0	0	0	1	33	0	0
Bacteria;Proteobacteria;Betaproteobacteria;Neisseriales;Neisseriaceae;Deefgea	3	0	0	0	0	0	0	0	0	2	67	0	0
Bacteria;Proteobacteria;Betaproteobacteria;Neisseriales;Neisseriaceae;Eikenella	2	2	100	2	100	0	0	1	50	2	100	0	0
Bacteria;Proteobacteria;Betaproteobacteria;Neisseriales;Neisseriaceae;Kingella	7	1	14	1	14	0	0	3	43	4	57	1	14
Bacteria;Proteobacteria;Betaproteobacteria;Neisseriales;Neisseriaceae;Microvirgula	1	0	0	0	0	0	0	0	0	0	0	0	0
Bacteria;Proteobacteria;Betaproteobacteria;Neisseriales;Neisseriaceae;Neisseria	17	5	29	3	18	0	0	2	12	11	65	4	24
Bacteria;Proteobacteria;Betaproteobacteria;Neisseriales;Neisseriaceae;Pseudogulbenkiania	1	0	0	0	0	0	0	0	0	0	0	0	0
Bacteria;Proteobacteria;Betaproteobacteria;Neisseriales;Neisseriaceae;Silvimonas	1	0	0	0	0	0	0	0	0	0	0	0	0
Bacteria;Proteobacteria;Betaproteobacteria;Neisseriales;Neisseriaceae;Snodgrassella	2	1	50	0	0	0	0	0	0	0	0	0	0
Bacteria;Proteobacteria;Betaproteobacteria;Neisseriales;Neisseriaceae;Vitreoscilla	1	0	0	0	0	0	0	0	0	1	100	0	0
Bacteria;Proteobacteria;Betaproteobacteria;Neisseriales;Neisseriaceae;Vogesella	3	0	0	0	0	0	0	0	0	1	33	0	0
Bacteria;Proteobacteria;Betaproteobacteria;Nitrosomonadales	9	0	0	0	0	0	0	0	0	1	11	2	22
Bacteria;Proteobacteria;Betaproteobacteria;Nitrosomonadales;Nitrosomonadaceae	9	0	0	0	0	0	0	0	0	1	11	2	22
Bacteria;Proteobacteria;Betaproteobacteria;Nitrosomonadales;Nitrosomonadaceae;Nitrosococcus	1	0	0	0	0	0	0	0	0	0	0	0	0
Bacteria;Proteobacteria;Betaproteobacteria;Nitrosomonadales;Nitrosomonadaceae;Nitrosomonas	4	0	0	0	0	0	0	0	0	0	0	0	0
Bacteria;Proteobacteria;Betaproteobacteria;Nitrosomonadales;Nitrosomonadaceae;Nitrosospira	1	0	0	0	0	0	0	0	0	0	0	0	0
Bacteria;Proteobacteria;Betaproteobacteria;Nitrosomonadales;Nitrosomonadaceae;Nitrosovibrio	3	0	0	0	0	0	0	0	0	1	33	2	67
Bacteria;Proteobacteria;Betaproteobacteria;Procabacteriales	5	0	0	0	0	0	0	0	0	3	60	0	0
Bacteria;Proteobacteria;Betaproteobacteria;Procabacteriales;Procabacteriaceae	5	0	0	0	0	0	0	0	0	3	60	0	0
Bacteria;Proteobacteria;Betaproteobacteria;Procabacteriales;Procabacteriaceae;Procabacter	5	0	0	0	0	0	0	0	0	3	60	0	0
Bacteria;Proteobacteria;Betaproteobacteria;Rhodocyclales	328	145	44	69	21	0	0	73	22	213	65	87	27
Bacteria;Proteobacteria;Betaproteobacteria;Rhodocyclales;Rhodocyclaceae	328	145	44	69	21	0	0	73	22	213	65	87	27
Bacteria;Proteobacteria;Betaproteobacteria;Rhodocyclales;Rhodocyclaceae;Azoarcus	21	11	52	3	14	0	0	4	19	17	81	3	14
Bacteria;Proteobacteria;Betaproteobacteria;Rhodocyclales;Rhodocyclaceae;Azospira	14	6	43	5	36	0	0	7	50	9	64	2	14
Bacteria;Proteobacteria;Betaproteobacteria;Rhodocyclales;Rhodocyclaceae;Azovibrio	4	1	25	1	25	0	0	1	25	1	25	0	0
Bacteria;Proteobacteria;Betaproteobacteria;Rhodocyclales;Rhodocyclaceae;C39	2	0	0	0	0	0	0	0	0	0	0	0	0
Bacteria;Proteobacteria;Betaproteobacteria;Rhodocyclales;Rhodocyclaceae;Candidatus_Accumulibacter	35	14	40	7	20	0	0	12	34	27	77	14	40
Bacteria;Proteobacteria;Betaproteobacteria;Rhodocyclales;Rhodocyclaceae;Dechloromonas	83	35	42	20	24	0	0	24	29	61	73	19	23
Bacteria;Proteobacteria;Betaproteobacteria;Rhodocyclales;Rhodocyclaceae;Dok59	14	6	43	3	21	0	0	2	14	10	71	3	21
Bacteria;Proteobacteria;Betaproteobacteria;Rhodocyclales;Rhodocyclaceae;Hydrogenophilus	3	0	0	0	0	0	0	0	0	1	33	0	0
Bacteria;Proteobacteria;Betaproteobacteria;Rhodocyclales;Rhodocyclaceae;K82	6	2	33	2	33	0	0	1	17	2	33	3	50
Bacteria;Proteobacteria;Betaproteobacteria;Rhodocyclales;Rhodocyclaceae;KD1-23	11	8	73	4	36	0	0	0	0	4	36	3	27
Bacteria;Proteobacteria;Betaproteobacteria;Rhodocyclales;Rhodocyclaceae;Methyloversatilis	9	6	67	4	44	0	0	2	22	4	44	2	22
Bacteria;Proteobacteria;Betaproteobacteria;Rhodocyclales;Rhodocyclaceae;Petrobacter	1	0	0	0	0	0	0	0	0	1	100	0	0
Bacteria;Proteobacteria;Betaproteobacteria;Rhodocyclales;Rhodocyclaceae;Propionivibrio	15	5	33	0	0	0	0	0	0	6	40	2	13
Bacteria;Proteobacteria;Betaproteobacteria;Rhodocyclales;Rhodocyclaceae;Rhodocyclus	5	4	80	4	80	0	0	1	20	4	80	0	0
Bacteria;Proteobacteria;Betaproteobacteria;Rhodocyclales;Rhodocyclaceae;Sterolibacterium	3	0	0	0	0	0	0	0	0	0	0	0	0
Bacteria;Proteobacteria;Betaproteobacteria;Rhodocyclales;Rhodocyclaceae;Sulfuritalea	16	8	50	3	19	0	0	1	6	11	69	5	31
Bacteria;Proteobacteria;Betaproteobacteria;Rhodocyclales;Rhodocyclaceae;TS34	4	0	0	0	0	0	0	0	0	1	25	0	0
Bacteria;Proteobacteria;Betaproteobacteria;Rhodocyclales;Rhodocyclaceae;Thauera	37	12	32	1	3	0	0	5	14	24	65	21	57
Bacteria;Proteobacteria;Betaproteobacteria;Rhodocyclales;Rhodocyclaceae;Uliginosibacterium	2	0	0	0	0	0	0	0	0	0	0	0	0
Bacteria;Proteobacteria;Betaproteobacteria;Rhodocyclales;Rhodocyclaceae;Z-35	1	0	0	0	0	0	0	0	0	0	0	0	0
Bacteria;Proteobacteria;Betaproteobacteria;Rhodocyclales;Rhodocyclaceae;Zoogloea	42	27	64	12	29	0	0	13	31	30	71	10	24
Bacteria;Proteobacteria;Betaproteobacteria;Tremblayales	5	0	0	0	0	0	0	1	20	3	60	0	0
Bacteria;Proteobacteria;Betaproteobacteria;Tremblayales;Tremblayaceae	5	0	0	0	0	0	0	1	20	3	60	0	0
Bacteria;Proteobacteria;Betaproteobacteria;Tremblayales;Tremblayaceae;Candidatus_Tremblaya	4	0	0	0	0	0	0	1	25	3	75	0	0
Bacteria;Proteobacteria;Betaproteobacteria;Tremblayales;Tremblayaceae;Zinderia	1	0	0	0	0	0	0	0	0	0	0	0	0
Bacteria;Proteobacteria;Deltaproteobacteria	714	89	12	35	5	0	0	61	9	279	39	55	8
Bacteria;Proteobacteria;Deltaproteobacteria;Bdellovibrionales	59	0	0	0	0	0	0	0	0	2	3	1	2
Bacteria;Proteobacteria;Deltaproteobacteria;Bdellovibrionales;Bacteriovoracaceae	15	0	0	0	0	0	0	0	0	1	7	1	7
Bacteria;Proteobacteria;Deltaproteobacteria;Bdellovibrionales;Bacteriovoracaceae;Bacteriovorax	15	0	0	0	0	0	0	0	0	1	7	1	7
Bacteria;Proteobacteria;Deltaproteobacteria;Bdellovibrionales;Bdellovibrionaceae	44	0	0	0	0	0	0	0	0	1	2	0	0
Bacteria;Proteobacteria;Deltaproteobacteria;Bdellovibrionales;Bdellovibrionaceae;Bdellovibrio	44	0	0	0	0	0	0	0	0	1	2	0	0
Bacteria;Proteobacteria;Deltaproteobacteria;Desulfarculales	7	1	14	1	14	0	0	2	29	3	43	0	0
Bacteria;Proteobacteria;Deltaproteobacteria;Desulfarculales;Desulfarculaceae	7	1	14	1	14	0	0	2	29	3	43	0	0
Bacteria;Proteobacteria;Deltaproteobacteria;Desulfarculales;Desulfarculaceae;Desulfarculus	7	1	14	1	14	0	0	2	29	3	43	0	0
Bacteria;Proteobacteria;Deltaproteobacteria;Desulfobacterales	230	29	13	14	6	0	0	14	6	102	44	14	6
Bacteria;Proteobacteria;Deltaproteobacteria;Desulfobacterales;Desulfobacteraceae	141	13	9	8	6	0	0	5	4	60	43	10	7
Bacteria;Proteobacteria;Deltaproteobacteria;Desulfobacterales;Desulfobacteraceae;Desulfamplus	1	0	0	0	0	0	0	0	0	0	0	0	0
Bacteria;Proteobacteria;Deltaproteobacteria;Desulfobacterales;Desulfobacteraceae;Desulfatibacillum	1	0	0	0	0	0	0	0	0	0	0	0	0
Bacteria;Proteobacteria;Deltaproteobacteria;Desulfobacterales;Desulfobacteraceae;Desulfatiferula	1	0	0	0	0	0	0	0	0	0	0	0	0
Bacteria;Proteobacteria;Deltaproteobacteria;Desulfobacterales;Desulfobacteraceae;Desulfatirhabdium	1	0	0	0	0	0	0	0	0	0	0	0	0
Bacteria;Proteobacteria;Deltaproteobacteria;Desulfobacterales;Desulfobacteraceae;Desulfobacter	17	3	18	1	6	0	0	1	6	14	82	3	18
Bacteria;Proteobacteria;Deltaproteobacteria;Desulfobacterales;Desulfobacteraceae;Desulfobacula	1	0	0	0	0	0	0	0	0	0	0	0	0
Bacteria;Proteobacteria;Deltaproteobacteria;Desulfobacterales;Desulfobacteraceae;Desulfococcus	112	9	8	7	6	0	0	4	4	41	37	7	6
Bacteria;Proteobacteria;Deltaproteobacteria;Desulfobacterales;Desulfobacteraceae;Desulfofrigus	5	1	20	0	0	0	0	0	0	4	80	0	0
Bacteria;Proteobacteria;Deltaproteobacteria;Desulfobacterales;Desulfobacteraceae;Desulfosarcina	1	0	0	0	0	0	0	0	0	1	100	0	0
Bacteria;Proteobacteria;Deltaproteobacteria;Desulfobacterales;Desulfobacteraceae;Magnetananas	1	0	0	0	0	0	0	0	0	0	0	0	0
Bacteria;Proteobacteria;Deltaproteobacteria;Desulfobacterales;Desulfobulbaceae	37	6	16	2	5	0	0	3	8	21	57	2	5
Bacteria;Proteobacteria;Deltaproteobacteria;Desulfobacterales;Desulfobulbaceae;Desulfobulbus	18	2	11	1	6	0	0	1	6	9	50	2	11
Bacteria;Proteobacteria;Deltaproteobacteria;Desulfobacterales;Desulfobulbaceae;Desulfocapsa	15	2	13	1	7	0	0	2	13	11	73	0	0
Bacteria;Proteobacteria;Deltaproteobacteria;Desulfobacterales;Desulfobulbaceae;Desulfofustis	1	0	0	0	0	0	0	0	0	0	0	0	0
Bacteria;Proteobacteria;Deltaproteobacteria;Desulfobacterales;Desulfobulbaceae;Desulfotalea	2	2	100	0	0	0	0	0	0	1	50	0	0
Bacteria;Proteobacteria;Deltaproteobacteria;Desulfobacterales;Desulfobulbaceae;Desulfurivibrio	1	0	0	0	0	0	0	0	0	0	0	0	0
Bacteria;Proteobacteria;Deltaproteobacteria;Desulfobacterales;Nitrospinaceae	52	10	19	4	8	0	0	6	12	21	40	2	4
Bacteria;Proteobacteria;Deltaproteobacteria;Desulfobacterales;Nitrospinaceae;Nitrospina	52	10	19	4	8	0	0	6	12	21	40	2	4
Bacteria;Proteobacteria;Deltaproteobacteria;Desulfovibrionales	98	14	14	8	8	0	0	12	12	39	40	7	7
Bacteria;Proteobacteria;Deltaproteobacteria;Desulfovibrionales;Desulfohalobiaceae	6	1	17	1	17	0	0	1	17	3	50	1	17
Bacteria;Proteobacteria;Deltaproteobacteria;Desulfovibrionales;Desulfohalobiaceae;Desulfohalobium	1	0	0	0	0	0	0	0	0	0	0	0	0
Bacteria;Proteobacteria;Deltaproteobacteria;Desulfovibrionales;Desulfohalobiaceae;Desulfonatronospira	1	0	0	0	0	0	0	1	100	1	100	0	0
Bacteria;Proteobacteria;Deltaproteobacteria;Desulfovibrionales;Desulfohalobiaceae;Desulfonauticus	1	0	0	0	0	0	0	0	0	0	0	0	0
Bacteria;Proteobacteria;Deltaproteobacteria;Desulfovibrionales;Desulfohalobiaceae;Desulfovermiculus	3	1	33	1	33	0	0	0	0	2	67	1	33
Bacteria;Proteobacteria;Deltaproteobacteria;Desulfovibrionales;Desulfomicrobiaceae	14	4	29	2	14	0	0	4	29	10	71	1	7
Bacteria;Proteobacteria;Deltaproteobacteria;Desulfovibrionales;Desulfomicrobiaceae;Desulfomicrobium	14	4	29	2	14	0	0	4	29	10	71	1	7
Bacteria;Proteobacteria;Deltaproteobacteria;Desulfovibrionales;Desulfonatronumaceae	2	0	0	0	0	0	0	0	0	0	0	0	0
Bacteria;Proteobacteria;Deltaproteobacteria;Desulfovibrionales;Desulfonatronumaceae;Desulfonatronum	2	0	0	0	0	0	0	0	0	0	0	0	0
Bacteria;Proteobacteria;Deltaproteobacteria;Desulfovibrionales;Desulfovibrionaceae	76	9	12	5	7	0	0	7	9	26	34	5	7
Bacteria;Proteobacteria;Deltaproteobacteria;Desulfovibrionales;Desulfovibrionaceae;Bilophila	3	0	0	0	0	0	0	1	33	2	67	0	0
Bacteria;Proteobacteria;Deltaproteobacteria;Desulfovibrionales;Desulfovibrionaceae;Desulfovibrio	71	8	11	4	6	0	0	6	8	23	32	3	4
Bacteria;Proteobacteria;Deltaproteobacteria;Desulfovibrionales;Desulfovibrionaceae;Lawsonia	2	1	50	1	50	0	0	0	0	1	50	2	100
Bacteria;Proteobacteria;Deltaproteobacteria;Desulfurellales	2	1	50	0	0	0	0	0	0	1	50	0	0
Bacteria;Proteobacteria;Deltaproteobacteria;Desulfurellales;Desulfurellaceae	2	1	50	0	0	0	0	0	0	1	50	0	0
Bacteria;Proteobacteria;Deltaproteobacteria;Desulfurellales;Desulfurellaceae;Desulfurella	2	1	50	0	0	0	0	0	0	1	50	0	0
Bacteria;Proteobacteria;Deltaproteobacteria;Desulfuromonadales	182	29	16	4	2	0	0	25	14	100	55	24	13
Bacteria;Proteobacteria;Deltaproteobacteria;Desulfuromonadales;Desulfuromonadaceae	6	0	0	0	0	0	0	0	0	1	17	1	17
Bacteria;Proteobacteria;Deltaproteobacteria;Desulfuromonadales;Desulfuromonadaceae;Desulfuromonas	4	0	0	0	0	0	0	0	0	1	25	1	25
Bacteria;Proteobacteria;Deltaproteobacteria;Desulfuromonadales;Desulfuromonadaceae;Geopsychrobacter	1	0	0	0	0	0	0	0	0	0	0	0	0
Bacteria;Proteobacteria;Deltaproteobacteria;Desulfuromonadales;Desulfuromonadaceae;Malonomonas	1	0	0	0	0	0	0	0	0	0	0	0	0
Bacteria;Proteobacteria;Deltaproteobacteria;Desulfuromonadales;Geobacteraceae	165	29	18	4	2	0	0	23	14	96	58	22	13
Bacteria;Proteobacteria;Deltaproteobacteria;Desulfuromonadales;Geobacteraceae;Geobacter	165	29	18	4	2	0	0	23	14	96	58	22	13
Bacteria;Proteobacteria;Deltaproteobacteria;Desulfuromonadales;Pelobacteraceae	11	0	0	0	0	0	0	2	18	3	27	1	9
Bacteria;Proteobacteria;Deltaproteobacteria;Desulfuromonadales;Pelobacteraceae;Pelobacter	11	0	0	0	0	0	0	2	18	3	27	1	9
Bacteria;Proteobacteria;Deltaproteobacteria;Entotheonellales	9	1	11	1	11	0	0	1	11	1	11	0	0
Bacteria;Proteobacteria;Deltaproteobacteria;Entotheonellales;Entotheonellaceae	9	1	11	1	11	0	0	1	11	1	11	0	0
Bacteria;Proteobacteria;Deltaproteobacteria;Entotheonellales;Entotheonellaceae;Candidatus_Entotheonella	9	1	11	1	11	0	0	1	11	1	11	0	0
Bacteria;Proteobacteria;Deltaproteobacteria;Myxococcales	61	7	11	2	3	0	0	6	10	13	21	7	11
Bacteria;Proteobacteria;Deltaproteobacteria;Myxococcales;Cystobacteraceae	2	2	100	0	0	0	0	1	50	2	100	1	50
Bacteria;Proteobacteria;Deltaproteobacteria;Myxococcales;Cystobacteraceae;Angiococcus	1	1	100	0	0	0	0	0	0	1	100	0	0
Bacteria;Proteobacteria;Deltaproteobacteria;Myxococcales;Cystobacteraceae;Cystobacter	1	1	100	0	0	0	0	1	100	1	100	1	100
Bacteria;Proteobacteria;Deltaproteobacteria;Myxococcales;Haliangiaceae	4	0	0	0	0	0	0	0	0	0	0	0	0
Bacteria;Proteobacteria;Deltaproteobacteria;Myxococcales;Haliangiaceae;Haliangium	4	0	0	0	0	0	0	0	0	0	0	0	0
Bacteria;Proteobacteria;Deltaproteobacteria;Myxococcales;Myxococcaceae	19	1	5	0	0	0	0	1	5	5	26	3	16
Bacteria;Proteobacteria;Deltaproteobacteria;Myxococcales;Myxococcaceae;Anaeromyxobacter	15	1	7	0	0	0	0	0	0	2	13	1	7
Bacteria;Proteobacteria;Deltaproteobacteria;Myxococcales;Myxococcaceae;Corallococcus	1	0	0	0	0	0	0	0	0	1	100	1	100
Bacteria;Proteobacteria;Deltaproteobacteria;Myxococcales;Myxococcaceae;Myxococcus	3	0	0	0	0	0	0	1	33	2	67	1	33
Bacteria;Proteobacteria;Deltaproteobacteria;Myxococcales;Nannocystaceae	18	0	0	0	0	0	0	1	6	1	6	0	0
Bacteria;Proteobacteria;Deltaproteobacteria;Myxococcales;Nannocystaceae;Nannocystis	3	0	0	0	0	0	0	1	33	1	33	0	0
Bacteria;Proteobacteria;Deltaproteobacteria;Myxococcales;Nannocystaceae;Plesiocystis	15	0	0	0	0	0	0	0	0	0	0	0	0
Bacteria;Proteobacteria;Deltaproteobacteria;Myxococcales;Polyangiaceae	18	4	22	2	11	0	0	3	17	5	28	3	17
Bacteria;Proteobacteria;Deltaproteobacteria;Myxococcales;Polyangiaceae;Aetherobacter	1	0	0	0	0	0	0	0	0	0	0	0	0
Bacteria;Proteobacteria;Deltaproteobacteria;Myxococcales;Polyangiaceae;Chondromyces	3	0	0	0	0	0	0	0	0	0	0	0	0
Bacteria;Proteobacteria;Deltaproteobacteria;Myxococcales;Polyangiaceae;Phaselicystis	1	0	0	0	0	0	0	0	0	0	0	0	0
Bacteria;Proteobacteria;Deltaproteobacteria;Myxococcales;Polyangiaceae;Polyangium	3	0	0	0	0	0	0	1	33	1	33	1	33
Bacteria;Proteobacteria;Deltaproteobacteria;Myxococcales;Polyangiaceae;Sorangium	10	4	40	2	20	0	0	2	20	4	40	2	20
Bacteria;Proteobacteria;Deltaproteobacteria;Syntrophobacterales	64	6	9	5	8	0	0	1	2	17	27	2	3
Bacteria;Proteobacteria;Deltaproteobacteria;Syntrophobacterales;Syntrophaceae	53	3	6	2	4	0	0	0	0	13	25	2	4
Bacteria;Proteobacteria;Deltaproteobacteria;Syntrophobacterales;Syntrophaceae;Desulfobacca	14	1	7	1	7	0	0	0	0	2	14	0	0
Bacteria;Proteobacteria;Deltaproteobacteria;Syntrophobacterales;Syntrophaceae;Desulfomonile	16	0	0	0	0	0	0	0	0	5	31	0	0
Bacteria;Proteobacteria;Deltaproteobacteria;Syntrophobacterales;Syntrophaceae;Syntrophus	23	2	9	1	4	0	0	0	0	6	26	2	9
Bacteria;Proteobacteria;Deltaproteobacteria;Syntrophobacterales;Syntrophobacteraceae	11	3	27	3	27	0	0	1	9	4	36	0	0
Bacteria;Proteobacteria;Deltaproteobacteria;Syntrophobacterales;Syntrophobacteraceae;Desulfacinum	3	0	0	0	0	0	0	0	0	1	33	0	0
Bacteria;Proteobacteria;Deltaproteobacteria;Syntrophobacterales;Syntrophobacteraceae;Syntrophobacter	8	3	38	3	38	0	0	1	12	3	38	0	0
Bacteria;Proteobacteria;Deltaproteobacteria;Thermodesulfobacteriales	2	1	50	0	0	0	0	0	0	1	50	0	0
Bacteria;Proteobacteria;Deltaproteobacteria;Thermodesulfobacteriales;Thermodesulfobacteriaceae	2	1	50	0	0	0	0	0	0	1	50	0	0
Bacteria;Proteobacteria;Deltaproteobacteria;Thermodesulfobacteriales;Thermodesulfobacteriaceae;Geothermobacterium	1	1	100	0	0	0	0	0	0	1	100	0	0
Bacteria;Proteobacteria;Deltaproteobacteria;Thermodesulfobacteriales;Thermodesulfobacteriaceae;Thermodesulfatator	1	0	0	0	0	0	0	0	0	0	0	0	0
Bacteria;Proteobacteria;Epsilonproteobacteria	359	61	17	35	10	1	0	74	21	180	50	42	12
Bacteria;Proteobacteria;Epsilonproteobacteria;Campylobacterales	355	61	17	35	10	1	0	73	21	178	50	42	12
Bacteria;Proteobacteria;Epsilonproteobacteria;Campylobacterales;Campylobacteraceae	146	21	14	13	9	0	0	37	25	78	53	20	14
Bacteria;Proteobacteria;Epsilonproteobacteria;Campylobacterales;Campylobacteraceae;Arcobacter	95	11	12	8	8	0	0	20	21	50	53	14	15
Bacteria;Proteobacteria;Epsilonproteobacteria;Campylobacterales;Campylobacteraceae;Campylobacter	24	9	38	4	17	0	0	9	38	14	58	3	12
Bacteria;Proteobacteria;Epsilonproteobacteria;Campylobacterales;Campylobacteraceae;Sulfurospirillum	27	1	4	1	4	0	0	8	30	14	52	3	11
Bacteria;Proteobacteria;Epsilonproteobacteria;Campylobacterales;Helicobacteraceae	209	40	19	22	11	1	0	36	17	100	48	22	11
Bacteria;Proteobacteria;Epsilonproteobacteria;Campylobacterales;Helicobacteraceae;Alvinella	5	0	0	0	0	0	0	0	0	0	0	0	0
Bacteria;Proteobacteria;Epsilonproteobacteria;Campylobacterales;Helicobacteraceae;Flexispira	9	0	0	0	0	0	0	0	0	1	11	0	0
Bacteria;Proteobacteria;Epsilonproteobacteria;Campylobacterales;Helicobacteraceae;Helicobacter	34	21	62	14	41	1	3	11	32	20	59	4	12
Bacteria;Proteobacteria;Epsilonproteobacteria;Campylobacterales;Helicobacteraceae;Nitratifractor	1	0	0	0	0	0	0	0	0	0	0	0	0
Bacteria;Proteobacteria;Epsilonproteobacteria;Campylobacterales;Helicobacteraceae;Sulfuricurvum	38	4	11	1	3	0	0	8	21	31	82	9	24
Bacteria;Proteobacteria;Epsilonproteobacteria;Campylobacterales;Helicobacteraceae;Sulfurimonas	121	15	12	7	6	0	0	17	14	48	40	9	7
Bacteria;Proteobacteria;Epsilonproteobacteria;Campylobacterales;Helicobacteraceae;Wolinella	1	0	0	0	0	0	0	0	0	0	0	0	0
Bacteria;Proteobacteria;Epsilonproteobacteria;Nautiliales	4	0	0	0	0	0	0	1	25	2	50	0	0
Bacteria;Proteobacteria;Epsilonproteobacteria;Nautiliales;Nautiliaceae	4	0	0	0	0	0	0	1	25	2	50	0	0
Bacteria;Proteobacteria;Epsilonproteobacteria;Nautiliales;Nautiliaceae;Caminibacter	2	0	0	0	0	0	0	1	50	2	100	0	0
Bacteria;Proteobacteria;Epsilonproteobacteria;Nautiliales;Nautiliaceae;Nautilia	2	0	0	0	0	0	0	0	0	0	0	0	0
Bacteria;Proteobacteria;Gammaproteobacteria	2552	995	39	450	18	3	0	551	22	1605	63	681	27
Bacteria;Proteobacteria;Gammaproteobacteria;Acidithiobacillales	13	6	46	5	38	0	0	4	31	7	54	6	46
Bacteria;Proteobacteria;Gammaproteobacteria;Acidithiobacillales;Acidithiobacillaceae	13	6	46	5	38	0	0	4	31	7	54	6	46
Bacteria;Proteobacteria;Gammaproteobacteria;Acidithiobacillales;Acidithiobacillaceae;Acidithiobacillus	13	6	46	5	38	0	0	4	31	7	54	6	46
Bacteria;Proteobacteria;Gammaproteobacteria;Aeromonadales	33	13	39	6	18	0	0	2	6	20	61	7	21
Bacteria;Proteobacteria;Gammaproteobacteria;Aeromonadales;Aeromonadaceae	24	11	46	4	17	0	0	2	8	17	71	6	25
Bacteria;Proteobacteria;Gammaproteobacteria;Aeromonadales;Aeromonadaceae;Aeromonas	11	6	55	3	27	0	0	1	9	10	91	4	36
Bacteria;Proteobacteria;Gammaproteobacteria;Aeromonadales;Aeromonadaceae;Oceanimonas	4	1	25	0	0	0	0	0	0	2	50	0	0
Bacteria;Proteobacteria;Gammaproteobacteria;Aeromonadales;Aeromonadaceae;Oceanisphaera	2	0	0	0	0	0	0	0	0	1	50	1	50
Bacteria;Proteobacteria;Gammaproteobacteria;Aeromonadales;Aeromonadaceae;Tolumonas	6	3	50	1	17	0	0	1	17	3	50	1	17
Bacteria;Proteobacteria;Gammaproteobacteria;Aeromonadales;Aeromonadaceae;Zobellella	1	1	100	0	0	0	0	0	0	1	100	0	0
Bacteria;Proteobacteria;Gammaproteobacteria;Aeromonadales;Succinivibrionaceae	9	2	22	2	22	0	0	0	0	3	33	1	11
Bacteria;Proteobacteria;Gammaproteobacteria;Aeromonadales;Succinivibrionaceae;Anaerobiospirillum	1	0	0	0	0	0	0	0	0	0	0	0	0
Bacteria;Proteobacteria;Gammaproteobacteria;Aeromonadales;Succinivibrionaceae;Ruminobacter	4	1	25	1	25	0	0	0	0	1	25	1	25
Bacteria;Proteobacteria;Gammaproteobacteria;Aeromonadales;Succinivibrionaceae;Succinatimonas	1	0	0	0	0	0	0	0	0	0	0	0	0
Bacteria;Proteobacteria;Gammaproteobacteria;Aeromonadales;Succinivibrionaceae;Succinivibrio	3	1	33	1	33	0	0	0	0	2	67	0	0
Bacteria;Proteobacteria;Gammaproteobacteria;Alteromonadales	543	194	36	82	15	2	0	112	21	344	63	128	24
Bacteria;Proteobacteria;Gammaproteobacteria;Alteromonadales;Alteromonadaceae	295	90	31	35	12	0	0	59	20	177	60	77	26
Bacteria;Proteobacteria;Gammaproteobacteria;Alteromonadales;Alteromonadaceae;Agarivorans	4	1	25	0	0	0	0	1	25	2	50	2	50
Bacteria;Proteobacteria;Gammaproteobacteria;Alteromonadales;Alteromonadaceae;Alteromonas	43	19	44	9	21	0	0	13	30	30	70	18	42
Bacteria;Proteobacteria;Gammaproteobacteria;Alteromonadales;Alteromonadaceae;BD2-13	5	0	0	0	0	0	0	0	0	1	20	0	0
Bacteria;Proteobacteria;Gammaproteobacteria;Alteromonadales;Alteromonadaceae;Candidatus_Endobugula	3	0	0	0	0	0	0	0	0	0	0	0	0
Bacteria;Proteobacteria;Gammaproteobacteria;Alteromonadales;Alteromonadaceae;Cellvibrio	7	0	0	0	0	0	0	1	14	4	57	3	43
Bacteria;Proteobacteria;Gammaproteobacteria;Alteromonadales;Alteromonadaceae;Glaciecola	38	8	21	4	11	0	0	5	13	17	45	8	21
Bacteria;Proteobacteria;Gammaproteobacteria;Alteromonadales;Alteromonadaceae;HB2-32-21	11	1	9	0	0	0	0	0	0	2	18	1	9
Bacteria;Proteobacteria;Gammaproteobacteria;Alteromonadales;Alteromonadaceae;HTCC2207	27	16	59	7	26	0	0	9	33	20	74	7	26
Bacteria;Proteobacteria;Gammaproteobacteria;Alteromonadales;Alteromonadaceae;Marinimicrobium	8	2	25	0	0	0	0	0	0	1	12	2	25
Bacteria;Proteobacteria;Gammaproteobacteria;Alteromonadales;Alteromonadaceae;Marinobacter	114	35	31	11	10	0	0	26	23	80	70	30	26
Bacteria;Proteobacteria;Gammaproteobacteria;Alteromonadales;Alteromonadaceae;Microbulbifer	9	2	22	0	0	0	0	2	22	9	100	2	22
Bacteria;Proteobacteria;Gammaproteobacteria;Alteromonadales;Alteromonadaceae;ND137	1	0	0	0	0	0	0	0	0	0	0	0	0
Bacteria;Proteobacteria;Gammaproteobacteria;Alteromonadales;Alteromonadaceae;Porticoccus	1	0	0	0	0	0	0	0	0	1	100	0	0
Bacteria;Proteobacteria;Gammaproteobacteria;Alteromonadales;Alteromonadaceae;Saccharophagus	1	0	0	0	0	0	0	0	0	0	0	0	0
Bacteria;Proteobacteria;Gammaproteobacteria;Alteromonadales;Alteromonadaceae;Simiduia	1	0	0	0	0	0	0	0	0	0	0	0	0
Bacteria;Proteobacteria;Gammaproteobacteria;Alteromonadales;Alteromonadaceae;Teredinibacter	1	0	0	0	0	0	0	0	0	0	0	0	0
Bacteria;Proteobacteria;Gammaproteobacteria;Alteromonadales;Alteromonadaceae;Umboniibacter	2	2	100	2	100	0	0	0	0	0	0	1	50
Bacteria;Proteobacteria;Gammaproteobacteria;Alteromonadales;Alteromonadaceae;ZD0117	6	2	33	1	17	0	0	2	33	3	50	3	50
Bacteria;Proteobacteria;Gammaproteobacteria;Alteromonadales;Alteromonadaceae;nsmpVI18	13	2	15	1	8	0	0	0	0	7	54	0	0
Bacteria;Proteobacteria;Gammaproteobacteria;Alteromonadales;Chromatiaceae	32	21	66	7	22	0	0	5	16	24	75	11	34
Bacteria;Proteobacteria;Gammaproteobacteria;Alteromonadales;Chromatiaceae;Alishewanella	5	3	60	1	20	0	0	2	40	5	100	3	60
Bacteria;Proteobacteria;Gammaproteobacteria;Alteromonadales;Chromatiaceae;Alkalimonas	1	0	0	0	0	0	0	0	0	1	100	0	0
Bacteria;Proteobacteria;Gammaproteobacteria;Alteromonadales;Chromatiaceae;Rheinheimera	26	18	69	6	23	0	0	3	12	18	69	8	31
Bacteria;Proteobacteria;Gammaproteobacteria;Alteromonadales;Colwelliaceae	39	13	33	9	23	0	0	11	28	25	64	5	13
Bacteria;Proteobacteria;Gammaproteobacteria;Alteromonadales;Colwelliaceae;Colwellia	12	4	33	3	25	0	0	3	25	9	75	2	17
Bacteria;Proteobacteria;Gammaproteobacteria;Alteromonadales;Colwelliaceae;Thalassomonas	27	9	33	6	22	0	0	8	30	16	59	3	11
Bacteria;Proteobacteria;Gammaproteobacteria;Alteromonadales;Ferrimonadaceae	3	1	33	0	0	0	0	1	33	2	67	1	33
Bacteria;Proteobacteria;Gammaproteobacteria;Alteromonadales;Ferrimonadaceae;Ferrimonas	3	1	33	0	0	0	0	1	33	2	67	1	33
Bacteria;Proteobacteria;Gammaproteobacteria;Alteromonadales;HTCC2188	49	16	33	10	20	1	2	12	24	29	59	9	18
Bacteria;Proteobacteria;Gammaproteobacteria;Alteromonadales;HTCC2188;HTCC	49	16	33	10	20	1	2	12	24	29	59	9	18
Bacteria;Proteobacteria;Gammaproteobacteria;Alteromonadales;Idiomarinaceae	21	5	24	2	10	0	0	1	5	9	43	1	5
Bacteria;Proteobacteria;Gammaproteobacteria;Alteromonadales;Idiomarinaceae;Idiomarina	5	3	60	2	40	0	0	1	20	3	60	0	0
Bacteria;Proteobacteria;Gammaproteobacteria;Alteromonadales;Idiomarinaceae;Pseudidiomarina	16	2	12	0	0	0	0	0	0	6	38	1	6
Bacteria;Proteobacteria;Gammaproteobacteria;Alteromonadales;J115	2	0	0	0	0	0	0	0	0	0	0	0	0
Bacteria;Proteobacteria;Gammaproteobacteria;Alteromonadales;J115;Melitea	1	0	0	0	0	0	0	0	0	0	0	0	0
Bacteria;Proteobacteria;Gammaproteobacteria;Alteromonadales;J115;Spongiibacter	1	0	0	0	0	0	0	0	0	0	0	0	0
Bacteria;Proteobacteria;Gammaproteobacteria;Alteromonadales;Moritellaceae	11	9	82	3	27	0	0	1	9	10	91	4	36
Bacteria;Proteobacteria;Gammaproteobacteria;Alteromonadales;Moritellaceae;Moritella	11	9	82	3	27	0	0	1	9	10	91	4	36
Bacteria;Proteobacteria;Gammaproteobacteria;Alteromonadales;OM60	4	0	0	0	0	0	0	0	0	2	50	0	0
Bacteria;Proteobacteria;Gammaproteobacteria;Alteromonadales;OM60;Congregibacter	4	0	0	0	0	0	0	0	0	2	50	0	0
Bacteria;Proteobacteria;Gammaproteobacteria;Alteromonadales;Psychromonadaceae	8	2	25	0	0	0	0	0	0	5	62	3	38
Bacteria;Proteobacteria;Gammaproteobacteria;Alteromonadales;Psychromonadaceae;Psychromonas	8	2	25	0	0	0	0	0	0	5	62	3	38
Bacteria;Proteobacteria;Gammaproteobacteria;Alteromonadales;Shewanellaceae	79	37	47	16	20	1	1	22	28	61	77	17	22
Bacteria;Proteobacteria;Gammaproteobacteria;Alteromonadales;Shewanellaceae;Shewanella	79	37	47	16	20	1	1	22	28	61	77	17	22
Bacteria;Proteobacteria;Gammaproteobacteria;Cardiobacteriales	5	2	40	1	20	0	0	2	40	2	40	1	20
Bacteria;Proteobacteria;Gammaproteobacteria;Cardiobacteriales;Cardiobacteriaceae	5	2	40	1	20	0	0	2	40	2	40	1	20
Bacteria;Proteobacteria;Gammaproteobacteria;Cardiobacteriales;Cardiobacteriaceae;Cardiobacterium	4	2	50	1	25	0	0	2	50	2	50	1	25
Bacteria;Proteobacteria;Gammaproteobacteria;Cardiobacteriales;Cardiobacteriaceae;Dichelobacter	1	0	0	0	0	0	0	0	0	0	0	0	0
Bacteria;Proteobacteria;Gammaproteobacteria;Chromatiales	82	16	20	8	10	0	0	13	16	34	41	11	13
Bacteria;Proteobacteria;Gammaproteobacteria;Chromatiales;Chromatiaceae	25	4	16	3	12	0	0	4	16	11	44	1	4
Bacteria;Proteobacteria;Gammaproteobacteria;Chromatiales;Chromatiaceae;Allochromatium	10	3	30	2	20	0	0	2	20	4	40	1	10
Bacteria;Proteobacteria;Gammaproteobacteria;Chromatiales;Chromatiaceae;Chromatium	4	1	25	1	25	0	0	0	0	2	50	0	0
Bacteria;Proteobacteria;Gammaproteobacteria;Chromatiales;Chromatiaceae;Marichromatium	1	0	0	0	0	0	0	0	0	1	100	0	0
Bacteria;Proteobacteria;Gammaproteobacteria;Chromatiales;Chromatiaceae;Nitrosococcus	2	0	0	0	0	0	0	0	0	0	0	0	0
Bacteria;Proteobacteria;Gammaproteobacteria;Chromatiales;Chromatiaceae;Thiocapsa	3	0	0	0	0	0	0	1	33	2	67	0	0
Bacteria;Proteobacteria;Gammaproteobacteria;Chromatiales;Chromatiaceae;Thiococcus	1	0	0	0	0	0	0	0	0	0	0	0	0
Bacteria;Proteobacteria;Gammaproteobacteria;Chromatiales;Chromatiaceae;Thiocystis	2	0	0	0	0	0	0	0	0	0	0	0	0
Bacteria;Proteobacteria;Gammaproteobacteria;Chromatiales;Chromatiaceae;Thiodictyon	1	0	0	0	0	0	0	1	100	1	100	0	0
Bacteria;Proteobacteria;Gammaproteobacteria;Chromatiales;Chromatiaceae;Thiorhodococcus	1	0	0	0	0	0	0	0	0	1	100	0	0
Bacteria;Proteobacteria;Gammaproteobacteria;Chromatiales;Ectothiorhodospiraceae	21	2	10	1	5	0	0	0	0	2	10	0	0
Bacteria;Proteobacteria;Gammaproteobacteria;Chromatiales;Ectothiorhodospiraceae;Halorhodospira	12	0	0	0	0	0	0	0	0	0	0	0	0
Bacteria;Proteobacteria;Gammaproteobacteria;Chromatiales;Ectothiorhodospiraceae;Methylonatrum	1	0	0	0	0	0	0	0	0	1	100	0	0
Bacteria;Proteobacteria;Gammaproteobacteria;Chromatiales;Ectothiorhodospiraceae;Thioalkalivibrio	7	2	29	1	14	0	0	0	0	1	14	0	0
Bacteria;Proteobacteria;Gammaproteobacteria;Chromatiales;Ectothiorhodospiraceae;Thiorhodospira	1	0	0	0	0	0	0	0	0	0	0	0	0
Bacteria;Proteobacteria;Gammaproteobacteria;Chromatiales;Halothiobacillaceae	36	10	28	4	11	0	0	9	25	21	58	10	28
Bacteria;Proteobacteria;Gammaproteobacteria;Chromatiales;Halothiobacillaceae;Halothiobacillus	8	0	0	0	0	0	0	0	0	5	62	1	12
Bacteria;Proteobacteria;Gammaproteobacteria;Chromatiales;Halothiobacillaceae;Thiofaba	18	8	44	2	11	0	0	6	33	11	61	6	33
Bacteria;Proteobacteria;Gammaproteobacteria;Chromatiales;Halothiobacillaceae;Thiovirga	10	2	20	2	20	0	0	3	30	5	50	3	30
Bacteria;Proteobacteria;Gammaproteobacteria;Enterobacteriales	284	130	46	39	14	0	0	64	23	211	74	80	28
Bacteria;Proteobacteria;Gammaproteobacteria;Enterobacteriales;Enterobacteriaceae	284	130	46	39	14	0	0	64	23	211	74	80	28
Bacteria;Proteobacteria;Gammaproteobacteria;Enterobacteriales;Enterobacteriaceae;Arsenophonus	1	0	0	0	0	0	0	0	0	0	0	0	0
Bacteria;Proteobacteria;Gammaproteobacteria;Enterobacteriales;Enterobacteriaceae;Baumannia	1	0	0	0	0	0	0	0	0	0	0	0	0
Bacteria;Proteobacteria;Gammaproteobacteria;Enterobacteriales;Enterobacteriaceae;Brenneria	1	0	0	0	0	0	0	0	0	0	0	0	0
Bacteria;Proteobacteria;Gammaproteobacteria;Enterobacteriales;Enterobacteriaceae;Buchnera	8	0	0	0	0	0	0	0	0	1	12	0	0
Bacteria;Proteobacteria;Gammaproteobacteria;Enterobacteriales;Enterobacteriaceae;Candidatus_Blochmannia	1	0	0	0	0	0	0	0	0	0	0	0	0
Bacteria;Proteobacteria;Gammaproteobacteria;Enterobacteriales;Enterobacteriaceae;Candidatus_Hamiltonella	1	1	100	1	100	0	0	0	0	0	0	0	0
Bacteria;Proteobacteria;Gammaproteobacteria;Enterobacteriales;Enterobacteriaceae;Candidatus_Phlomobacter	9	6	67	3	33	0	0	2	22	7	78	2	22
Bacteria;Proteobacteria;Gammaproteobacteria;Enterobacteriales;Enterobacteriaceae;Cedecea	1	0	0	0	0	0	0	0	0	1	100	1	100
Bacteria;Proteobacteria;Gammaproteobacteria;Enterobacteriales;Enterobacteriaceae;Citrobacter	11	7	64	2	18	0	0	4	36	10	91	2	18
Bacteria;Proteobacteria;Gammaproteobacteria;Enterobacteriales;Enterobacteriaceae;Cronobacter	3	1	33	0	0	0	0	0	0	3	100	2	67
Bacteria;Proteobacteria;Gammaproteobacteria;Enterobacteriales;Enterobacteriaceae;Dickeya	6	1	17	0	0	0	0	1	17	5	83	2	33
Bacteria;Proteobacteria;Gammaproteobacteria;Enterobacteriales;Enterobacteriaceae;Ecksteinia	1	0	0	0	0	0	0	0	0	0	0	0	0
Bacteria;Proteobacteria;Gammaproteobacteria;Enterobacteriales;Enterobacteriaceae;Edwardsiella	1	1	100	0	0	0	0	0	0	0	0	1	100
Bacteria;Proteobacteria;Gammaproteobacteria;Enterobacteriales;Enterobacteriaceae;Enterobacter	38	23	61	9	24	0	0	9	24	28	74	16	42
Bacteria;Proteobacteria;Gammaproteobacteria;Enterobacteriales;Enterobacteriaceae;Erwinia	46	27	59	7	15	0	0	13	28	40	87	17	37
Bacteria;Proteobacteria;Gammaproteobacteria;Enterobacteriales;Enterobacteriaceae;Escherichia	14	5	36	0	0	0	0	6	43	12	86	4	29
Bacteria;Proteobacteria;Gammaproteobacteria;Enterobacteriales;Enterobacteriaceae;Ewingella	1	1	100	0	0	0	0	0	0	1	100	1	100
Bacteria;Proteobacteria;Gammaproteobacteria;Enterobacteriales;Enterobacteriaceae;Gluconacetobacter	5	3	60	0	0	0	0	1	20	4	80	1	20
Bacteria;Proteobacteria;Gammaproteobacteria;Enterobacteriales;Enterobacteriaceae;Ishikawaella	1	0	0	0	0	0	0	0	0	0	0	0	0
Bacteria;Proteobacteria;Gammaproteobacteria;Enterobacteriales;Enterobacteriaceae;Klebsiella	26	16	62	8	31	0	0	6	23	20	77	8	31
Bacteria;Proteobacteria;Gammaproteobacteria;Enterobacteriales;Enterobacteriaceae;Kluyvera	2	1	50	0	0	0	0	1	50	2	100	0	0
Bacteria;Proteobacteria;Gammaproteobacteria;Enterobacteriales;Enterobacteriaceae;Moellerella	1	0	0	0	0	0	0	0	0	1	100	0	0
Bacteria;Proteobacteria;Gammaproteobacteria;Enterobacteriales;Enterobacteriaceae;Moranella	1	0	0	0	0	0	0	0	0	0	0	0	0
Bacteria;Proteobacteria;Gammaproteobacteria;Enterobacteriales;Enterobacteriaceae;Morganella	2	0	0	0	0	0	0	2	100	2	100	2	100
Bacteria;Proteobacteria;Gammaproteobacteria;Enterobacteriales;Enterobacteriaceae;Pantoea	4	1	25	0	0	0	0	0	0	3	75	1	25
Bacteria;Proteobacteria;Gammaproteobacteria;Enterobacteriales;Enterobacteriaceae;Photorhabdus	4	0	0	0	0	0	0	0	0	3	75	0	0
Bacteria;Proteobacteria;Gammaproteobacteria;Enterobacteriales;Enterobacteriaceae;Plesiomonas	4	2	50	1	25	0	0	0	0	2	50	3	75
Bacteria;Proteobacteria;Gammaproteobacteria;Enterobacteriales;Enterobacteriaceae;Profftia	2	0	0	0	0	0	0	0	0	0	0	0	0
Bacteria;Proteobacteria;Gammaproteobacteria;Enterobacteriales;Enterobacteriaceae;Proteus	5	0	0	0	0	0	0	0	0	4	80	1	20
Bacteria;Proteobacteria;Gammaproteobacteria;Enterobacteriales;Enterobacteriaceae;Providencia	7	4	57	1	14	0	0	1	14	6	86	2	29
Bacteria;Proteobacteria;Gammaproteobacteria;Enterobacteriales;Enterobacteriaceae;Rahnella	2	0	0	0	0	0	0	1	50	2	100	0	0
Bacteria;Proteobacteria;Gammaproteobacteria;Enterobacteriales;Enterobacteriaceae;Raoultella	2	1	50	1	50	0	0	0	0	2	100	1	50
Bacteria;Proteobacteria;Gammaproteobacteria;Enterobacteriales;Enterobacteriaceae;Riesia	1	0	0	0	0	0	0	0	0	0	0	0	0
Bacteria;Proteobacteria;Gammaproteobacteria;Enterobacteriales;Enterobacteriaceae;Salmonella	8	3	38	2	25	0	0	2	25	6	75	2	25
Bacteria;Proteobacteria;Gammaproteobacteria;Enterobacteriales;Enterobacteriaceae;Serratia	28	15	54	2	7	0	0	6	21	20	71	6	21
Bacteria;Proteobacteria;Gammaproteobacteria;Enterobacteriales;Enterobacteriaceae;Shigella	5	1	20	0	0	0	0	2	40	5	100	1	20
Bacteria;Proteobacteria;Gammaproteobacteria;Enterobacteriales;Enterobacteriaceae;Sodalis	5	0	0	0	0	0	0	0	0	2	40	0	0
Bacteria;Proteobacteria;Gammaproteobacteria;Enterobacteriales;Enterobacteriaceae;Steffania	1	0	0	0	0	0	0	0	0	0	0	0	0
Bacteria;Proteobacteria;Gammaproteobacteria;Enterobacteriales;Enterobacteriaceae;Thorsellia	1	0	0	0	0	0	0	0	0	0	0	0	0
Bacteria;Proteobacteria;Gammaproteobacteria;Enterobacteriales;Enterobacteriaceae;Trabulsiella	14	8	57	2	14	0	0	5	36	12	86	2	14
Bacteria;Proteobacteria;Gammaproteobacteria;Enterobacteriales;Enterobacteriaceae;Xenorhabdus	5	0	0	0	0	0	0	1	20	3	60	0	0
Bacteria;Proteobacteria;Gammaproteobacteria;Enterobacteriales;Enterobacteriaceae;Yersinia	4	2	50	0	0	0	0	1	25	4	100	2	50
Bacteria;Proteobacteria;Gammaproteobacteria;Legionellales	61	2	3	0	0	0	0	0	0	7	11	4	7
Bacteria;Proteobacteria;Gammaproteobacteria;Legionellales;Coxiellaceae	37	2	5	0	0	0	0	0	0	0	0	0	0
Bacteria;Proteobacteria;Gammaproteobacteria;Legionellales;Coxiellaceae;Aquicella	29	2	7	0	0	0	0	0	0	0	0	0	0
Bacteria;Proteobacteria;Gammaproteobacteria;Legionellales;Coxiellaceae;Coxiella	2	0	0	0	0	0	0	0	0	0	0	0	0
Bacteria;Proteobacteria;Gammaproteobacteria;Legionellales;Coxiellaceae;Rickettsiella	6	0	0	0	0	0	0	0	0	0	0	0	0
Bacteria;Proteobacteria;Gammaproteobacteria;Legionellales;Francisellaceae	5	0	0	0	0	0	0	0	0	2	40	3	60
Bacteria;Proteobacteria;Gammaproteobacteria;Legionellales;Francisellaceae;Fangia	1	0	0	0	0	0	0	0	0	0	0	0	0
Bacteria;Proteobacteria;Gammaproteobacteria;Legionellales;Francisellaceae;Francisella	4	0	0	0	0	0	0	0	0	2	50	3	75
Bacteria;Proteobacteria;Gammaproteobacteria;Legionellales;Legionellaceae	19	0	0	0	0	0	0	0	0	5	26	1	5
Bacteria;Proteobacteria;Gammaproteobacteria;Legionellales;Legionellaceae;Legionella	15	0	0	0	0	0	0	0	0	5	33	1	7
Bacteria;Proteobacteria;Gammaproteobacteria;Legionellales;Legionellaceae;Tatlockia	4	0	0	0	0	0	0	0	0	0	0	0	0
Bacteria;Proteobacteria;Gammaproteobacteria;Marinicellales	15	2	13	0	0	0	0	0	0	8	53	4	27
Bacteria;Proteobacteria;Gammaproteobacteria;Marinicellales;Marinicellaceae	15	2	13	0	0	0	0	0	0	8	53	4	27
Bacteria;Proteobacteria;Gammaproteobacteria;Marinicellales;Marinicellaceae;Marinicella	15	2	13	0	0	0	0	0	0	8	53	4	27
Bacteria;Proteobacteria;Gammaproteobacteria;Methylococcales	40	9	22	0	0	0	0	3	8	17	42	2	5
Bacteria;Proteobacteria;Gammaproteobacteria;Methylococcales;Crenotrichaceae	20	5	25	0	0	0	0	2	10	9	45	1	5
Bacteria;Proteobacteria;Gammaproteobacteria;Methylococcales;Crenotrichaceae;Crenothrix	20	5	25	0	0	0	0	2	10	9	45	1	5
Bacteria;Proteobacteria;Gammaproteobacteria;Methylococcales;Methylococcaceae	20	4	20	0	0	0	0	1	5	8	40	1	5
Bacteria;Proteobacteria;Gammaproteobacteria;Methylococcales;Methylococcaceae;Methylobacter	1	1	100	0	0	0	0	0	0	0	0	0	0
Bacteria;Proteobacteria;Gammaproteobacteria;Methylococcales;Methylococcaceae;Methylocaldum	4	1	25	0	0	0	0	0	0	0	0	0	0
Bacteria;Proteobacteria;Gammaproteobacteria;Methylococcales;Methylococcaceae;Methylococcus	1	0	0	0	0	0	0	0	0	0	0	0	0
Bacteria;Proteobacteria;Gammaproteobacteria;Methylococcales;Methylococcaceae;Methylomicrobium	4	0	0	0	0	0	0	0	0	1	25	0	0
Bacteria;Proteobacteria;Gammaproteobacteria;Methylococcales;Methylococcaceae;Methylomonas	9	2	22	0	0	0	0	1	11	7	78	1	11
Bacteria;Proteobacteria;Gammaproteobacteria;Methylococcales;Methylococcaceae;Methylosarcina	1	0	0	0	0	0	0	0	0	0	0	0	0
Bacteria;Proteobacteria;Gammaproteobacteria;Oceanospirillales	394	161	41	97	25	0	0	92	23	250	63	113	29
Bacteria;Proteobacteria;Gammaproteobacteria;Oceanospirillales;Alcanivoracaceae	45	15	33	7	16	0	0	10	22	25	56	13	29
Bacteria;Proteobacteria;Gammaproteobacteria;Oceanospirillales;Alcanivoracaceae;Alcanivorax	45	15	33	7	16	0	0	10	22	25	56	13	29
Bacteria;Proteobacteria;Gammaproteobacteria;Oceanospirillales;Hahellaceae	4	0	0	0	0	0	0	0	0	0	0	0	0
Bacteria;Proteobacteria;Gammaproteobacteria;Oceanospirillales;Hahellaceae;Hahella	4	0	0	0	0	0	0	0	0	0	0	0	0
Bacteria;Proteobacteria;Gammaproteobacteria;Oceanospirillales;Halomonadaceae	286	134	47	85	30	0	0	79	28	193	67	94	33
Bacteria;Proteobacteria;Gammaproteobacteria;Oceanospirillales;Halomonadaceae;Candidatus_Portiera	214	118	55	78	36	0	0	61	29	138	64	79	37
Bacteria;Proteobacteria;Gammaproteobacteria;Oceanospirillales;Halomonadaceae;Chromohalobacter	3	1	33	0	0	0	0	0	0	3	100	1	33
Bacteria;Proteobacteria;Gammaproteobacteria;Oceanospirillales;Halomonadaceae;Cobetia	3	1	33	0	0	0	0	0	0	1	33	0	0
Bacteria;Proteobacteria;Gammaproteobacteria;Oceanospirillales;Halomonadaceae;Haererehalobacter	4	3	75	2	50	0	0	2	50	2	50	0	0
Bacteria;Proteobacteria;Gammaproteobacteria;Oceanospirillales;Halomonadaceae;Halomonas	61	11	18	5	8	0	0	16	26	49	80	14	23
Bacteria;Proteobacteria;Gammaproteobacteria;Oceanospirillales;Halomonadaceae;Modicisalibacter	1	0	0	0	0	0	0	0	0	0	0	0	0
Bacteria;Proteobacteria;Gammaproteobacteria;Oceanospirillales;Oceanospirillaceae	52	12	23	5	10	0	0	3	6	31	60	6	12
Bacteria;Proteobacteria;Gammaproteobacteria;Oceanospirillales;Oceanospirillaceae;Amphritea	4	1	25	1	25	0	0	0	0	4	100	0	0
Bacteria;Proteobacteria;Gammaproteobacteria;Oceanospirillales;Oceanospirillaceae;Bermanella	1	0	0	0	0	0	0	0	0	0	0	0	0
Bacteria;Proteobacteria;Gammaproteobacteria;Oceanospirillales;Oceanospirillaceae;Litoribacillus	1	0	0	0	0	0	0	0	0	0	0	0	0
Bacteria;Proteobacteria;Gammaproteobacteria;Oceanospirillales;Oceanospirillaceae;Marinobacterium	4	2	50	1	25	0	0	0	0	3	75	0	0
Bacteria;Proteobacteria;Gammaproteobacteria;Oceanospirillales;Oceanospirillaceae;Marinomonas	23	6	26	2	9	0	0	2	9	14	61	4	17
Bacteria;Proteobacteria;Gammaproteobacteria;Oceanospirillales;Oceanospirillaceae;Neptuniibacter	1	0	0	0	0	0	0	0	0	0	0	0	0
Bacteria;Proteobacteria;Gammaproteobacteria;Oceanospirillales;Oceanospirillaceae;Neptunomonas	5	1	20	0	0	0	0	0	0	2	40	0	0
Bacteria;Proteobacteria;Gammaproteobacteria;Oceanospirillales;Oceanospirillaceae;Oceanospirillum	2	0	0	0	0	0	0	0	0	2	100	0	0
Bacteria;Proteobacteria;Gammaproteobacteria;Oceanospirillales;Oceanospirillaceae;Oleibacter	6	1	17	1	17	0	0	1	17	2	33	1	17
Bacteria;Proteobacteria;Gammaproteobacteria;Oceanospirillales;Oceanospirillaceae;Oleispira	5	1	20	0	0	0	0	0	0	4	80	1	20
Bacteria;Proteobacteria;Gammaproteobacteria;Oceanospirillales;SUP05	2	0	0	0	0	0	0	0	0	0	0	0	0
Bacteria;Proteobacteria;Gammaproteobacteria;Oceanospirillales;SUP05;Ruthia	1	0	0	0	0	0	0	0	0	0	0	0	0
Bacteria;Proteobacteria;Gammaproteobacteria;Oceanospirillales;SUP05;Vesicomyosocius	1	0	0	0	0	0	0	0	0	0	0	0	0
Bacteria;Proteobacteria;Gammaproteobacteria;Oceanospirillales;Saccharospirillaceae	5	0	0	0	0	0	0	0	0	1	20	0	0
Bacteria;Proteobacteria;Gammaproteobacteria;Oceanospirillales;Saccharospirillaceae;ML110J-20	2	0	0	0	0	0	0	0	0	0	0	0	0
Bacteria;Proteobacteria;Gammaproteobacteria;Oceanospirillales;Saccharospirillaceae;Reinekea	1	0	0	0	0	0	0	0	0	0	0	0	0
Bacteria;Proteobacteria;Gammaproteobacteria;Oceanospirillales;Saccharospirillaceae;Saccharospirillum	2	0	0	0	0	0	0	0	0	1	50	0	0
Bacteria;Proteobacteria;Gammaproteobacteria;Pasteurellales	72	15	21	9	12	1	1	22	31	59	82	14	19
Bacteria;Proteobacteria;Gammaproteobacteria;Pasteurellales;Pasteurellaceae	72	15	21	9	12	1	1	22	31	59	82	14	19
Bacteria;Proteobacteria;Gammaproteobacteria;Pasteurellales;Pasteurellaceae;Actinobacillus	12	2	17	0	0	0	0	3	25	11	92	1	8
Bacteria;Proteobacteria;Gammaproteobacteria;Pasteurellales;Pasteurellaceae;Aggregatibacter	21	4	19	3	14	0	0	6	29	18	86	3	14
Bacteria;Proteobacteria;Gammaproteobacteria;Pasteurellales;Pasteurellaceae;Avibacterium	1	0	0	0	0	0	0	0	0	0	0	0	0
Bacteria;Proteobacteria;Gammaproteobacteria;Pasteurellales;Pasteurellaceae;Gallibacterium	3	1	33	0	0	0	0	0	0	2	67	0	0
Bacteria;Proteobacteria;Gammaproteobacteria;Pasteurellales;Pasteurellaceae;Haemophilus	17	6	35	6	35	1	6	9	53	17	100	9	53
Bacteria;Proteobacteria;Gammaproteobacteria;Pasteurellales;Pasteurellaceae;Histophilus	1	0	0	0	0	0	0	0	0	0	0	0	0
Bacteria;Proteobacteria;Gammaproteobacteria;Pasteurellales;Pasteurellaceae;Mannheimia	8	1	12	0	0	0	0	2	25	5	62	1	12
Bacteria;Proteobacteria;Gammaproteobacteria;Pasteurellales;Pasteurellaceae;Necropsobacter	1	0	0	0	0	0	0	0	0	1	100	0	0
Bacteria;Proteobacteria;Gammaproteobacteria;Pasteurellales;Pasteurellaceae;Pasteurella	8	1	12	0	0	0	0	2	25	5	62	0	0
Bacteria;Proteobacteria;Gammaproteobacteria;Pseudomonadales	517	271	52	136	26	0	0	149	29	346	67	196	38
Bacteria;Proteobacteria;Gammaproteobacteria;Pseudomonadales;Moraxellaceae	192	89	46	43	22	0	0	62	32	130	68	60	31
Bacteria;Proteobacteria;Gammaproteobacteria;Pseudomonadales;Moraxellaceae;Acinetobacter	128	64	50	29	23	0	0	43	34	93	73	44	34
Bacteria;Proteobacteria;Gammaproteobacteria;Pseudomonadales;Moraxellaceae;Alkanindiges	2	0	0	0	0	0	0	0	0	2	100	0	0
Bacteria;Proteobacteria;Gammaproteobacteria;Pseudomonadales;Moraxellaceae;Enhydrobacter	7	2	29	2	29	0	0	4	57	4	57	0	0
Bacteria;Proteobacteria;Gammaproteobacteria;Pseudomonadales;Moraxellaceae;Moraxella	9	3	33	2	22	0	0	4	44	6	67	1	11
Bacteria;Proteobacteria;Gammaproteobacteria;Pseudomonadales;Moraxellaceae;Perlucidibaca	11	2	18	0	0	0	0	1	9	3	27	0	0
Bacteria;Proteobacteria;Gammaproteobacteria;Pseudomonadales;Moraxellaceae;Psychrobacter	35	18	51	10	29	0	0	10	29	22	63	15	43
Bacteria;Proteobacteria;Gammaproteobacteria;Pseudomonadales;Pseudomonadaceae	325	182	56	93	29	0	0	87	27	216	66	136	42
Bacteria;Proteobacteria;Gammaproteobacteria;Pseudomonadales;Pseudomonadaceae;Azorhizophilus	2	1	50	1	50	0	0	0	0	1	50	0	0
Bacteria;Proteobacteria;Gammaproteobacteria;Pseudomonadales;Pseudomonadaceae;Pseudomonas	323	181	56	92	28	0	0	87	27	215	67	136	42
Bacteria;Proteobacteria;Gammaproteobacteria;Salinisphaerales	4	1	25	0	0	0	0	0	0	0	0	0	0
Bacteria;Proteobacteria;Gammaproteobacteria;Salinisphaerales;Salinisphaeraceae	4	1	25	0	0	0	0	0	0	0	0	0	0
Bacteria;Proteobacteria;Gammaproteobacteria;Salinisphaerales;Salinisphaeraceae;Salinisphaera	4	1	25	0	0	0	0	0	0	0	0	0	0
Bacteria;Proteobacteria;Gammaproteobacteria;Thiohalorhabdales	2	0	0	0	0	0	0	0	0	0	0	0	0
Bacteria;Proteobacteria;Gammaproteobacteria;Thiohalorhabdales;Thiohalorhabdaceae	2	0	0	0	0	0	0	0	0	0	0	0	0
Bacteria;Proteobacteria;Gammaproteobacteria;Thiohalorhabdales;Thiohalorhabdaceae;Thiohalorhabdus	2	0	0	0	0	0	0	0	0	0	0	0	0
Bacteria;Proteobacteria;Gammaproteobacteria;Thiotrichales	76	18	24	5	7	0	0	5	7	29	38	7	9
Bacteria;Proteobacteria;Gammaproteobacteria;Thiotrichales;Piscirickettsiaceae	38	11	29	3	8	0	0	2	5	15	39	5	13
Bacteria;Proteobacteria;Gammaproteobacteria;Thiotrichales;Piscirickettsiaceae;Methylophaga	27	8	30	1	4	0	0	0	0	11	41	5	19
Bacteria;Proteobacteria;Gammaproteobacteria;Thiotrichales;Piscirickettsiaceae;Piscirickettsia	7	3	43	2	29	0	0	2	29	4	57	0	0
Bacteria;Proteobacteria;Gammaproteobacteria;Thiotrichales;Piscirickettsiaceae;Thioalkalimicrobium	1	0	0	0	0	0	0	0	0	0	0	0	0
Bacteria;Proteobacteria;Gammaproteobacteria;Thiotrichales;Piscirickettsiaceae;Thiomicrospira	3	0	0	0	0	0	0	0	0	0	0	0	0
Bacteria;Proteobacteria;Gammaproteobacteria;Thiotrichales;Thiotrichaceae	38	7	18	2	5	0	0	3	8	14	37	2	5
Bacteria;Proteobacteria;Gammaproteobacteria;Thiotrichales;Thiotrichaceae;B46	2	0	0	0	0	0	0	0	0	0	0	0	0
Bacteria;Proteobacteria;Gammaproteobacteria;Thiotrichales;Thiotrichaceae;Beggiatoa	1	0	0	0	0	0	0	0	0	0	0	0	0
Bacteria;Proteobacteria;Gammaproteobacteria;Thiotrichales;Thiotrichaceae;CF-26	2	0	0	0	0	0	0	0	0	0	0	0	0
Bacteria;Proteobacteria;Gammaproteobacteria;Thiotrichales;Thiotrichaceae;Cocleimonas	9	1	11	0	0	0	0	0	0	4	44	0	0
Bacteria;Proteobacteria;Gammaproteobacteria;Thiotrichales;Thiotrichaceae;E8	2	0	0	0	0	0	0	0	0	0	0	0	0
Bacteria;Proteobacteria;Gammaproteobacteria;Thiotrichales;Thiotrichaceae;Leucothrix	5	0	0	0	0	0	0	0	0	2	40	0	0
Bacteria;Proteobacteria;Gammaproteobacteria;Thiotrichales;Thiotrichaceae;Thiothrix	17	6	35	2	12	0	0	3	18	8	47	2	12
Bacteria;Proteobacteria;Gammaproteobacteria;Vibrionales	210	88	42	32	15	0	0	59	28	161	77	59	28
Bacteria;Proteobacteria;Gammaproteobacteria;Vibrionales;Pseudoalteromonadaceae	107	52	49	23	21	0	0	35	33	77	72	33	31
Bacteria;Proteobacteria;Gammaproteobacteria;Vibrionales;Pseudoalteromonadaceae;Pseudoalteromonas	103	49	48	22	21	0	0	33	32	74	72	32	31
Bacteria;Proteobacteria;Gammaproteobacteria;Vibrionales;Pseudoalteromonadaceae;Vibrio	4	3	75	1	25	0	0	2	50	3	75	1	25
Bacteria;Proteobacteria;Gammaproteobacteria;Vibrionales;Vibrionaceae	103	36	35	9	9	0	0	24	23	84	82	26	25
Bacteria;Proteobacteria;Gammaproteobacteria;Vibrionales;Vibrionaceae;Aliivibrio	5	2	40	0	0	0	0	1	20	4	80	1	20
Bacteria;Proteobacteria;Gammaproteobacteria;Vibrionales;Vibrionaceae;Grimontia	1	0	0	0	0	0	0	0	0	1	100	0	0
Bacteria;Proteobacteria;Gammaproteobacteria;Vibrionales;Vibrionaceae;Photobacterium	32	10	31	3	9	0	0	5	16	25	78	6	19
Bacteria;Proteobacteria;Gammaproteobacteria;Vibrionales;Vibrionaceae;Salinivibrio	2	0	0	0	0	0	0	1	50	1	50	1	50
Bacteria;Proteobacteria;Gammaproteobacteria;Vibrionales;Vibrionaceae;Vibrio	63	24	38	6	10	0	0	17	27	53	84	18	29
Bacteria;Proteobacteria;Gammaproteobacteria;Xanthomonadales	201	67	33	30	15	0	0	24	12	110	55	49	24
Bacteria;Proteobacteria;Gammaproteobacteria;Xanthomonadales;Sinobacteraceae	32	11	34	2	6	0	0	1	3	14	44	9	28
Bacteria;Proteobacteria;Gammaproteobacteria;Xanthomonadales;Sinobacteraceae;Hydrocarboniphaga	3	2	67	2	67	0	0	0	0	1	33	0	0
Bacteria;Proteobacteria;Gammaproteobacteria;Xanthomonadales;Sinobacteraceae;Nevskia	7	1	14	0	0	0	0	0	0	3	43	4	57
Bacteria;Proteobacteria;Gammaproteobacteria;Xanthomonadales;Sinobacteraceae;Solimonas	1	0	0	0	0	0	0	0	0	0	0	0	0
Bacteria;Proteobacteria;Gammaproteobacteria;Xanthomonadales;Sinobacteraceae;Steroidobacter	21	8	38	0	0	0	0	1	5	10	48	5	24
Bacteria;Proteobacteria;Gammaproteobacteria;Xanthomonadales;Xanthomonadaceae	169	56	33	28	17	0	0	23	14	96	57	40	24
Bacteria;Proteobacteria;Gammaproteobacteria;Xanthomonadales;Xanthomonadaceae;Aquimonas	2	0	0	0	0	0	0	0	0	2	100	0	0
Bacteria;Proteobacteria;Gammaproteobacteria;Xanthomonadales;Xanthomonadaceae;Arenimonas	6	3	50	0	0	0	0	1	17	5	83	0	0
Bacteria;Proteobacteria;Gammaproteobacteria;Xanthomonadales;Xanthomonadaceae;Dokdonella	19	2	11	2	11	0	0	3	16	10	53	3	16
Bacteria;Proteobacteria;Gammaproteobacteria;Xanthomonadales;Xanthomonadaceae;Dyella	1	0	0	0	0	0	0	0	0	0	0	0	0
Bacteria;Proteobacteria;Gammaproteobacteria;Xanthomonadales;Xanthomonadaceae;Frateuria	1	0	0	0	0	0	0	0	0	0	0	0	0
Bacteria;Proteobacteria;Gammaproteobacteria;Xanthomonadales;Xanthomonadaceae;Ignatzschineria	3	0	0	0	0	0	0	0	0	2	67	1	33
Bacteria;Proteobacteria;Gammaproteobacteria;Xanthomonadales;Xanthomonadaceae;Luteibacter	2	1	50	0	0	0	0	1	50	2	100	0	0
Bacteria;Proteobacteria;Gammaproteobacteria;Xanthomonadales;Xanthomonadaceae;Luteimonas	18	1	6	0	0	0	0	1	6	11	61	3	17
Bacteria;Proteobacteria;Gammaproteobacteria;Xanthomonadales;Xanthomonadaceae;Lysobacter	23	8	35	3	13	0	0	0	0	11	48	4	17
Bacteria;Proteobacteria;Gammaproteobacteria;Xanthomonadales;Xanthomonadaceae;Pseudoxanthomonas	15	4	27	1	7	0	0	4	27	9	60	1	7
Bacteria;Proteobacteria;Gammaproteobacteria;Xanthomonadales;Xanthomonadaceae;Rhodanobacter	13	2	15	0	0	0	0	1	8	9	69	3	23
Bacteria;Proteobacteria;Gammaproteobacteria;Xanthomonadales;Xanthomonadaceae;Stenotrophomonas	39	26	67	18	46	0	0	8	21	21	54	20	51
Bacteria;Proteobacteria;Gammaproteobacteria;Xanthomonadales;Xanthomonadaceae;Thermomonas	16	7	44	3	19	0	0	3	19	11	69	5	31
Bacteria;Proteobacteria;Gammaproteobacteria;Xanthomonadales;Xanthomonadaceae;Wohlfahrtiimonas	1	0	0	0	0	0	0	0	0	0	0	0	0
Bacteria;Proteobacteria;Gammaproteobacteria;Xanthomonadales;Xanthomonadaceae;Xanthomonas	7	2	29	1	14	0	0	0	0	2	29	0	0
Bacteria;Proteobacteria;Gammaproteobacteria;Xanthomonadales;Xanthomonadaceae;Xylella	3	0	0	0	0	0	0	1	33	1	33	0	0
Bacteria;Proteobacteria;Zetaproteobacteria	15	1	7	1	7	0	0	1	7	8	53	2	13
Bacteria;Proteobacteria;Zetaproteobacteria;Mariprofundales	15	1	7	1	7	0	0	1	7	8	53	2	13
Bacteria;Proteobacteria;Zetaproteobacteria;Mariprofundales;Mariprofundaceae	15	1	7	1	7	0	0	1	7	8	53	2	13
Bacteria;Proteobacteria;Zetaproteobacteria;Mariprofundales;Mariprofundaceae;Mariprofundus	15	1	7	1	7	0	0	1	7	8	53	2	13
Bacteria;SAR406	62	16	26	6	10	0	0	15	24	28	45	9	15
Bacteria;SAR406;AB16	62	16	26	6	10	0	0	15	24	28	45	9	15
Bacteria;SAR406;AB16;Arctic96B-7	62	16	26	6	10	0	0	15	24	28	45	9	15
Bacteria;SAR406;AB16;Arctic96B-7;A714017	62	16	26	6	10	0	0	15	24	28	45	9	15
Bacteria;SAR406;AB16;Arctic96B-7;A714017;Arctic95A-2	13	3	23	1	8	0	0	4	31	9	69	1	8
Bacteria;SAR406;AB16;Arctic96B-7;A714017;SGSH944	20	4	20	0	0	0	0	2	10	6	30	1	5
Bacteria;SAR406;AB16;Arctic96B-7;A714017;SargSea-WGS	15	4	27	2	13	0	0	5	33	7	47	5	33
Bacteria;SAR406;AB16;Arctic96B-7;A714017;ZA3312c	12	5	42	3	25	0	0	4	33	6	50	2	17
Bacteria;SAR406;AB16;Arctic96B-7;A714017;so4B24	2	0	0	0	0	0	0	0	0	0	0	0	0
Bacteria;Spirochaetes	169	8	5	3	2	0	0	12	7	51	30	17	10
Bacteria;Spirochaetes;Brachyspirae	3	0	0	0	0	0	0	1	33	2	67	0	0
Bacteria;Spirochaetes;Brachyspirae;Brachyspirales	3	0	0	0	0	0	0	1	33	2	67	0	0
Bacteria;Spirochaetes;Brachyspirae;Brachyspirales;Brachyspiraceae	3	0	0	0	0	0	0	1	33	2	67	0	0
Bacteria;Spirochaetes;Brachyspirae;Brachyspirales;Brachyspiraceae;Brachyspira	3	0	0	0	0	0	0	1	33	2	67	0	0
Bacteria;Spirochaetes;Leptospirae	17	0	0	0	0	0	0	3	18	4	24	2	12
Bacteria;Spirochaetes;Leptospirae;Leptospirales	17	0	0	0	0	0	0	3	18	4	24	2	12
Bacteria;Spirochaetes;Leptospirae;Leptospirales;Leptospiraceae	10	0	0	0	0	0	0	2	20	3	30	1	10
Bacteria;Spirochaetes;Leptospirae;Leptospirales;Leptospiraceae;Leptonema	2	0	0	0	0	0	0	0	0	0	0	0	0
Bacteria;Spirochaetes;Leptospirae;Leptospirales;Leptospiraceae;Leptospira	8	0	0	0	0	0	0	2	25	3	38	1	12
Bacteria;Spirochaetes;Leptospirae;Leptospirales;Sediment-4	7	0	0	0	0	0	0	1	14	1	14	1	14
Bacteria;Spirochaetes;Leptospirae;Leptospirales;Sediment-4;SJA-88	7	0	0	0	0	0	0	1	14	1	14	1	14
Bacteria;Spirochaetes;Spirochaetes	149	8	5	3	2	0	0	8	5	45	30	15	10
Bacteria;Spirochaetes;Spirochaetes;Borreliales	8	1	12	0	0	0	0	0	0	2	25	2	25
Bacteria;Spirochaetes;Spirochaetes;Borreliales;Borreliaceae	8	1	12	0	0	0	0	0	0	2	25	2	25
Bacteria;Spirochaetes;Spirochaetes;Borreliales;Borreliaceae;Borrelia	8	1	12	0	0	0	0	0	0	2	25	2	25
Bacteria;Spirochaetes;Spirochaetes;Sphaerochaetales	6	0	0	0	0	0	0	0	0	0	0	0	0
Bacteria;Spirochaetes;Spirochaetes;Sphaerochaetales;Sphaerochaetaceae	6	0	0	0	0	0	0	0	0	0	0	0	0
Bacteria;Spirochaetes;Spirochaetes;Sphaerochaetales;Sphaerochaetaceae;Sphaerochaeta	6	0	0	0	0	0	0	0	0	0	0	0	0
Bacteria;Spirochaetes;Spirochaetes;Spirochaetales	135	7	5	3	2	0	0	8	6	43	32	13	10
Bacteria;Spirochaetes;Spirochaetes;Spirochaetales;Spirochaetaceae	135	7	5	3	2	0	0	8	6	43	32	13	10
Bacteria;Spirochaetes;Spirochaetes;Spirochaetales;Spirochaetaceae;Spirochaeta	9	0	0	0	0	0	0	1	11	3	33	1	11
Bacteria;Spirochaetes;Spirochaetes;Spirochaetales;Spirochaetaceae;Treponema	125	7	6	3	2	0	0	7	6	40	32	12	10
Bacteria;Spirochaetes;Spirochaetes;Spirochaetales;Spirochaetaceae;za29	1	0	0	0	0	0	0	0	0	0	0	0	0
Bacteria;Synergistetes	126	44	35	23	18	0	0	20	16	57	45	14	11
Bacteria;Synergistetes;Synergistia	126	44	35	23	18	0	0	20	16	57	45	14	11
Bacteria;Synergistetes;Synergistia;Synergistales	126	44	35	23	18	0	0	20	16	57	45	14	11
Bacteria;Synergistetes;Synergistia;Synergistales;Aminiphilaceae	1	0	0	0	0	0	0	0	0	0	0	0	0
Bacteria;Synergistetes;Synergistia;Synergistales;Aminiphilaceae;Aminiphilus	1	0	0	0	0	0	0	0	0	0	0	0	0
Bacteria;Synergistetes;Synergistia;Synergistales;Anaerobaculaceae	7	3	43	3	43	0	0	3	43	4	57	1	14
Bacteria;Synergistetes;Synergistia;Synergistales;Anaerobaculaceae;Anaerobaculum	7	3	43	3	43	0	0	3	43	4	57	1	14
Bacteria;Synergistetes;Synergistia;Synergistales;Dethiosulfovibrionaceae	97	40	41	20	21	0	0	15	15	46	47	11	11
Bacteria;Synergistetes;Synergistia;Synergistales;Dethiosulfovibrionaceae;Aminobacterium	4	0	0	0	0	0	0	1	25	2	50	0	0
Bacteria;Synergistetes;Synergistia;Synergistales;Dethiosulfovibrionaceae;Dethiosulfovibrio	1	0	0	0	0	0	0	0	0	0	0	0	0
Bacteria;Synergistetes;Synergistia;Synergistales;Dethiosulfovibrionaceae;HA73	7	2	29	1	14	0	0	1	14	4	57	0	0
Bacteria;Synergistetes;Synergistia;Synergistales;Dethiosulfovibrionaceae;Jonquetella	1	0	0	0	0	0	0	0	0	0	0	0	0
Bacteria;Synergistetes;Synergistia;Synergistales;Dethiosulfovibrionaceae;PD-UASB-13	3	0	0	0	0	0	0	1	33	1	33	2	67
Bacteria;Synergistetes;Synergistia;Synergistales;Dethiosulfovibrionaceae;Pyramidobacter	10	3	30	1	10	0	0	0	0	1	10	0	0
Bacteria;Synergistetes;Synergistia;Synergistales;Dethiosulfovibrionaceae;TG5	71	35	49	18	25	0	0	12	17	38	54	9	13
Bacteria;Synergistetes;Synergistia;Synergistales;Synergistaceae	13	0	0	0	0	0	0	1	8	3	23	1	8
Bacteria;Synergistetes;Synergistia;Synergistales;Synergistaceae;Candidatus_Tammella	2	0	0	0	0	0	0	0	0	0	0	0	0
Bacteria;Synergistetes;Synergistia;Synergistales;Synergistaceae;Synergistes	1	0	0	0	0	0	0	0	0	0	0	0	0
Bacteria;Synergistetes;Synergistia;Synergistales;Synergistaceae;Thermoanaerovibrio	1	0	0	0	0	0	0	0	0	0	0	0	0
Bacteria;Synergistetes;Synergistia;Synergistales;Synergistaceae;vadinCA02	9	0	0	0	0	0	0	1	11	3	33	1	11
Bacteria;Synergistetes;Synergistia;Synergistales;TTA_B6	7	1	14	0	0	0	0	0	0	3	43	1	14
Bacteria;Synergistetes;Synergistia;Synergistales;TTA_B6;E6	7	1	14	0	0	0	0	0	0	3	43	1	14
Bacteria;Synergistetes;Synergistia;Synergistales;Thermovirgaceae	1	0	0	0	0	0	0	1	100	1	100	0	0
Bacteria;Synergistetes;Synergistia;Synergistales;Thermovirgaceae;Thermovirga	1	0	0	0	0	0	0	1	100	1	100	0	0
Bacteria;Tenericutes	64	8	12	5	8	0	0	2	3	13	20	2	3
Bacteria;Tenericutes;Mollicutes	64	8	12	5	8	0	0	2	3	13	20	2	3
Bacteria;Tenericutes;Mollicutes;Acholeplasmatales	9	1	11	0	0	0	0	0	0	0	0	0	0
Bacteria;Tenericutes;Mollicutes;Acholeplasmatales;Acholeplasmataceae	9	1	11	0	0	0	0	0	0	0	0	0	0
Bacteria;Tenericutes;Mollicutes;Acholeplasmatales;Acholeplasmataceae;Acholeplasma	8	1	12	0	0	0	0	0	0	0	0	0	0
Bacteria;Tenericutes;Mollicutes;Acholeplasmatales;Acholeplasmataceae;Candidatus_Phytoplasma	1	0	0	0	0	0	0	0	0	0	0	0	0
Bacteria;Tenericutes;Mollicutes;Anaeroplasmatales	17	3	18	3	18	0	0	1	6	4	24	1	6
Bacteria;Tenericutes;Mollicutes;Anaeroplasmatales;Anaeroplasmataceae	17	3	18	3	18	0	0	1	6	4	24	1	6
Bacteria;Tenericutes;Mollicutes;Anaeroplasmatales;Anaeroplasmataceae;Anaeroplasma	5	1	20	1	20	0	0	1	20	1	20	0	0
Bacteria;Tenericutes;Mollicutes;Anaeroplasmatales;Anaeroplasmataceae;Asteroleplasma	11	2	18	2	18	0	0	0	0	3	27	1	9
Bacteria;Tenericutes;Mollicutes;Anaeroplasmatales;Anaeroplasmataceae;gut	1	0	0	0	0	0	0	0	0	0	0	0	0
Bacteria;Tenericutes;Mollicutes;Entomoplasmatales	4	0	0	0	0	0	0	0	0	1	25	0	0
Bacteria;Tenericutes;Mollicutes;Entomoplasmatales;Entomoplasmataceae	4	0	0	0	0	0	0	0	0	1	25	0	0
Bacteria;Tenericutes;Mollicutes;Entomoplasmatales;Entomoplasmataceae;Entomoplasma	1	0	0	0	0	0	0	0	0	0	0	0	0
Bacteria;Tenericutes;Mollicutes;Entomoplasmatales;Entomoplasmataceae;Mesoplasma	1	0	0	0	0	0	0	0	0	0	0	0	0
Bacteria;Tenericutes;Mollicutes;Entomoplasmatales;Entomoplasmataceae;Mycoplasma	2	0	0	0	0	0	0	0	0	1	50	0	0
Bacteria;Tenericutes;Mollicutes;Mycoplasmatales	34	4	12	2	6	0	0	1	3	8	24	1	3
Bacteria;Tenericutes;Mollicutes;Mycoplasmatales;Mycoplasmataceae	34	4	12	2	6	0	0	1	3	8	24	1	3
Bacteria;Tenericutes;Mollicutes;Mycoplasmatales;Mycoplasmataceae;Candidatus_Hepatoplasma	2	0	0	0	0	0	0	0	0	0	0	0	0
Bacteria;Tenericutes;Mollicutes;Mycoplasmatales;Mycoplasmataceae;Mycoplasma	32	4	12	2	6	0	0	1	3	8	25	1	3
Bacteria;Thermi	133	14	11	6	5	0	0	17	13	47	35	11	8
Bacteria;Thermi;Deinococci	133	14	11	6	5	0	0	17	13	47	35	11	8
Bacteria;Thermi;Deinococci;Deinococcales	79	7	9	4	5	0	0	10	13	20	25	6	8
Bacteria;Thermi;Deinococci;Deinococcales;Deinococcaceae	39	1	3	0	0	0	0	6	15	10	26	2	5
Bacteria;Thermi;Deinococci;Deinococcales;Deinococcaceae;CM44	2	0	0	0	0	0	0	0	0	1	50	0	0
Bacteria;Thermi;Deinococci;Deinococcales;Deinococcaceae;Deinococcus	37	1	3	0	0	0	0	6	16	9	24	2	5
Bacteria;Thermi;Deinococci;Deinococcales;Trueperaceae	40	6	15	4	10	0	0	4	10	10	25	4	10
Bacteria;Thermi;Deinococci;Deinococcales;Trueperaceae;B-42	30	5	17	3	10	0	0	3	10	5	17	2	7
Bacteria;Thermi;Deinococci;Deinococcales;Trueperaceae;GBI-58	1	0	0	0	0	0	0	0	0	1	100	0	0
Bacteria;Thermi;Deinococci;Deinococcales;Trueperaceae;Truepera	9	1	11	1	11	0	0	1	11	4	44	2	22
Bacteria;Thermi;Deinococci;Thermales	54	7	13	2	4	0	0	7	13	27	50	5	9
Bacteria;Thermi;Deinococci;Thermales;Thermaceae	54	7	13	2	4	0	0	7	13	27	50	5	9
Bacteria;Thermi;Deinococci;Thermales;Thermaceae;Marinithermus	1	0	0	0	0	0	0	0	0	0	0	0	0
Bacteria;Thermi;Deinococci;Thermales;Thermaceae;Meiothermus	11	2	18	0	0	0	0	1	9	1	9	0	0
Bacteria;Thermi;Deinococci;Thermales;Thermaceae;Oceanithermus	4	0	0	0	0	0	0	2	50	2	50	1	25
Bacteria;Thermi;Deinococci;Thermales;Thermaceae;Thermus	37	5	14	2	5	0	0	4	11	24	65	4	11
Bacteria;Thermi;Deinococci;Thermales;Thermaceae;Vulcanithermus	1	0	0	0	0	0	0	0	0	0	0	0	0
Bacteria;Thermotogae	35	3	9	1	3	0	0	4	11	12	34	1	3
Bacteria;Thermotogae;Thermotogae	35	3	9	1	3	0	0	4	11	12	34	1	3
Bacteria;Thermotogae;Thermotogae;Thermotogales	35	3	9	1	3	0	0	4	11	12	34	1	3
Bacteria;Thermotogae;Thermotogae;Thermotogales;Thermotogaceae	35	3	9	1	3	0	0	4	11	12	34	1	3
Bacteria;Thermotogae;Thermotogae;Thermotogales;Thermotogaceae;Fervidobacterium	7	0	0	0	0	0	0	1	14	2	29	0	0
Bacteria;Thermotogae;Thermotogae;Thermotogales;Thermotogaceae;Geotoga	2	0	0	0	0	0	0	0	0	0	0	0	0
Bacteria;Thermotogae;Thermotogae;Thermotogales;Thermotogaceae;Kosmotoga	7	0	0	0	0	0	0	1	14	2	29	0	0
Bacteria;Thermotogae;Thermotogae;Thermotogales;Thermotogaceae;Marinitoga	4	2	50	0	0	0	0	0	0	1	25	0	0
Bacteria;Thermotogae;Thermotogae;Thermotogales;Thermotogaceae;Petrotoga	3	0	0	0	0	0	0	0	0	1	33	0	0
Bacteria;Thermotogae;Thermotogae;Thermotogales;Thermotogaceae;S1	2	1	50	1	50	0	0	1	50	2	100	0	0
Bacteria;Thermotogae;Thermotogae;Thermotogales;Thermotogaceae;SC103	2	0	0	0	0	0	0	0	0	0	0	0	0
Bacteria;Thermotogae;Thermotogae;Thermotogales;Thermotogaceae;Thermosipho	4	0	0	0	0	0	0	1	25	2	50	0	0
Bacteria;Thermotogae;Thermotogae;Thermotogales;Thermotogaceae;Thermotoga	4	0	0	0	0	0	0	0	0	2	50	1	25
Bacteria;Verrucomicrobia	213	18	8	8	4	0	0	17	8	93	44	24	11
Bacteria;Verrucomicrobia;Methylacidiphilae	2	0	0	0	0	0	0	0	0	0	0	0	0
Bacteria;Verrucomicrobia;Methylacidiphilae;Methylacidiphilales	2	0	0	0	0	0	0	0	0	0	0	0	0
Bacteria;Verrucomicrobia;Methylacidiphilae;Methylacidiphilales;Methylacidiphilaceae	2	0	0	0	0	0	0	0	0	0	0	0	0
Bacteria;Verrucomicrobia;Methylacidiphilae;Methylacidiphilales;Methylacidiphilaceae;Candidatus_Methylacidiphilum	2	0	0	0	0	0	0	0	0	0	0	0	0
Bacteria;Verrucomicrobia;Pedosphaerae	3	0	0	0	0	0	0	0	0	1	33	0	0
Bacteria;Verrucomicrobia;Pedosphaerae;Pedosphaerales	3	0	0	0	0	0	0	0	0	1	33	0	0
Bacteria;Verrucomicrobia;Pedosphaerae;Pedosphaerales;Pedosphaeraceae	3	0	0	0	0	0	0	0	0	1	33	0	0
Bacteria;Verrucomicrobia;Pedosphaerae;Pedosphaerales;Pedosphaeraceae;Pedosphaera	3	0	0	0	0	0	0	0	0	1	33	0	0
Bacteria;Verrucomicrobia;Spartobacteria	117	12	10	4	3	0	0	10	9	56	48	18	15
Bacteria;Verrucomicrobia;Spartobacteria;Chthoniobacterales	117	12	10	4	3	0	0	10	9	56	48	18	15
Bacteria;Verrucomicrobia;Spartobacteria;Chthoniobacterales;Chthoniobacteraceae	117	12	10	4	3	0	0	10	9	56	48	18	15
Bacteria;Verrucomicrobia;Spartobacteria;Chthoniobacterales;Chthoniobacteraceae;Candidatus_Xiphinematobacter	23	1	4	0	0	0	0	2	9	4	17	1	4
Bacteria;Verrucomicrobia;Spartobacteria;Chthoniobacterales;Chthoniobacteraceae;Chthoniobacter	9	2	22	1	11	0	0	0	0	3	33	6	67
Bacteria;Verrucomicrobia;Spartobacteria;Chthoniobacterales;Chthoniobacteraceae;DA101	75	9	12	3	4	0	0	8	11	48	64	11	15
Bacteria;Verrucomicrobia;Spartobacteria;Chthoniobacterales;Chthoniobacteraceae;Ellin506	3	0	0	0	0	0	0	0	0	0	0	0	0
Bacteria;Verrucomicrobia;Spartobacteria;Chthoniobacterales;Chthoniobacteraceae;OR-59	2	0	0	0	0	0	0	0	0	1	50	0	0
Bacteria;Verrucomicrobia;Spartobacteria;Chthoniobacterales;Chthoniobacteraceae;heteroC45_4W	5	0	0	0	0	0	0	0	0	0	0	0	0
Bacteria;Verrucomicrobia;Verrucomicrobiae	91	6	7	4	4	0	0	7	8	36	40	6	7
Bacteria;Verrucomicrobia;Verrucomicrobiae;Verrucomicrobiales	91	6	7	4	4	0	0	7	8	36	40	6	7
Bacteria;Verrucomicrobia;Verrucomicrobiae;Verrucomicrobiales;Verrucomicrobiaceae	91	6	7	4	4	0	0	7	8	36	40	6	7
Bacteria;Verrucomicrobia;Verrucomicrobiae;Verrucomicrobiales;Verrucomicrobiaceae;Akkermansia	9	3	33	2	22	0	0	2	22	3	33	3	33
Bacteria;Verrucomicrobia;Verrucomicrobiae;Verrucomicrobiales;Verrucomicrobiaceae;Luteolibacter	47	2	4	1	2	0	0	3	6	25	53	3	6
Bacteria;Verrucomicrobia;Verrucomicrobiae;Verrucomicrobiales;Verrucomicrobiaceae;MSBL3	3	0	0	0	0	0	0	1	33	2	67	0	0
Bacteria;Verrucomicrobia;Verrucomicrobiae;Verrucomicrobiales;Verrucomicrobiaceae;Persicirhabdus	3	0	0	0	0	0	0	1	33	1	33	0	0
Bacteria;Verrucomicrobia;Verrucomicrobiae;Verrucomicrobiales;Verrucomicrobiaceae;Prosthecobacter	14	1	7	1	7	0	0	0	0	3	21	0	0
Bacteria;Verrucomicrobia;Verrucomicrobiae;Verrucomicrobiales;Verrucomicrobiaceae;Rubritalea	6	0	0	0	0	0	0	0	0	1	17	0	0
Bacteria;Verrucomicrobia;Verrucomicrobiae;Verrucomicrobiales;Verrucomicrobiaceae;Verrucomicrobium	9	0	0	0	0	0	0	0	0	1	11	0	0
Bacteria;WWE1	4	0	0	0	0	0	0	0	0	2	50	0	0
Bacteria;WWE1;Cloacamonae	4	0	0	0	0	0	0	0	0	2	50	0	0
Bacteria;WWE1;Cloacamonae;Cloacamonales	4	0	0	0	0	0	0	0	0	2	50	0	0
Bacteria;WWE1;Cloacamonae;Cloacamonales;Cloacamonaceae	4	0	0	0	0	0	0	0	0	2	50	0	0
Bacteria;WWE1;Cloacamonae;Cloacamonales;Cloacamonaceae;BHB21	1	0	0	0	0	0	0	0	0	0	0	0	0
Bacteria;WWE1;Cloacamonae;Cloacamonales;Cloacamonaceae;W22	1	0	0	0	0	0	0	0	0	1	100	0	0
Bacteria;WWE1;Cloacamonae;Cloacamonales;Cloacamonaceae;W5	2	0	0	0	0	0	0	0	0	1	50	0	0

## Sheet: Figure_1d
Amplicon	Clustering_threshold	Number_of_OTUs	Mean_entropy	Median_entropy
V1_V2	dist01	10889	0.100187	0.0808985
V1_V3	dist01	11849	0.0973198	0.0763978
V1_V9	dist01	13206	0.0857168	0.0589822
V3_V5	dist01	10096	0.089656	0.0654688
V4	dist01	8136	0.0852723	0.061723
V6_V9	dist01	10120	0.082651	0.0508068

## Sheet: Figure_2a
Base_position	Substitution_frequency
0	0
1	0
2	0
3	0
4	0
5	0
6	0
7	0
8	0
9	0
10	0
11	0
12	0
13	0
14	0
15	0
16	0
17	0
18	0.00237576
19	0
20	0
21	0
22	0
23	0
24	0
25	0
26	0
27	0
28	0
29	0
30	0
31	0
32	0
33	0
34	0
35	0
36	0
37	3.89469e-05
38	7.78938e-05
39	3.89469e-05
40	0.000116841
41	0.000155788
42	0.000155788
43	0.000233681
44	3.89469e-05
45	0.000506309
46	0.000155788
47	0.000467363
48	0.000350522
49	0.000194734
50	0.000389469
51	0.000817884
52	0.000545256
53	0
54	0.000389469
55	0.000116841
56	0.000116841
57	7.78938e-05
58	0.000545256
59	0.000350522
60	7.78938e-05
61	0.000194734
62	3.89469e-05
63	0.000116841
64	0.000350522
65	0.000701044
66	0.000194734
67	0.000155788
68	0.000155788
69	0.000155788
70	0.000233681
71	0.000467363
72	0.000194734
73	0.000545256
74	7.78938e-05
75	0.000662097
76	0.00062315
77	0.00369995
78	0.607532
79	0.487849
80	0.000778938
81	0.000155788
82	0.000155788
83	0
84	0.000233681
85	0.000194734
86	0.000389469
87	0.000428416
88	0.513242
89	0.578828
90	0.00350522
91	0.000428416
92	0.446214
93	0.000194734
94	0.000194734
95	0.000155788
96	0.000116841
97	0.000389469
98	0.000116841
99	0.000350522
100	0.000778938
101	0.000116841
102	0.000272628
103	0.000116841
104	0.000116841
105	0.000350522
106	0.000155788
107	0.000194734
108	0.000584203
109	0.000194734
110	0.000389469
111	0.000194734
112	0.000467363
113	0.000662097
114	0.000116841
115	0.000817884
116	7.78938e-05
117	0.000194734
118	0.000155788
119	0.000272628
120	0.000116841
121	0.000116841
122	0.000155788
123	0.000194734
124	0.000233681
125	0.000272628
126	0.000194734
127	0.000584203
128	0.000856831
129	0.000194734
130	0.115439
131	0.000233681
132	7.78938e-05
133	7.78938e-05
134	0.000311575
135	7.78938e-05
136	0.000116841
137	7.78938e-05
138	0.000233681
139	3.89469e-05
140	7.78938e-05
141	0.000116841
142	0.000817884
143	0.00062315
144	0.000233681
145	0.000194734
146	0.000350522
147	0.000545256
148	0.000545256
149	0.000155788
150	0.000116841
151	0.000194734
152	0.000350522
153	0.000194734
154	0.000116841
155	0.000311575
156	0.000155788
157	0.000233681
158	0.000350522
159	0.000311575
160	0.000272628
161	0.00062315
162	0.000506309
163	0.000506309
164	0.000272628
165	0.000155788
166	0.000155788
167	0.000116841
168	0.000194734
169	7.78938e-05
170	3.89469e-05
171	0.000194734
172	7.78938e-05
173	0.000428416
174	0.000272628
175	0.000233681
176	0.000272628
177	0.000194734
178	3.89469e-05
179	0.000116841
180	3.89469e-05
181	0.000584203
182	0.118671
183	0.000155788
184	7.78938e-05
185	0.000194734
186	0.000155788
187	0.000155788
188	0.000701044
189	0.000467363
190	0.000155788
191	0.00116841
192	0.000311575
193	0.000272628
194	0.000506309
195	0.000194734
196	0.000506309
197	3.89469e-05
198	0.000467363
199	0.000584203
200	0.000233681
201	0.000194734
202	0.000817884
203	0.142312
204	0.0012463
205	0.00194734
206	0.00155788
207	0.794322
208	0.000155788
209	0.00140209
210	0.00147998
211	0.000272628
212	0.000545256
213	0.000272628
214	0.000194734
215	0.000233681
216	0.000116841
217	0.000116841
218	0.000233681
219	3.89469e-05
220	0.000194734
221	7.78938e-05
222	0.000506309
223	0.000233681
224	0.000116841
225	0.155671
226	0.000506309
227	0.000233681
228	0.000155788
229	0.000350522
230	0.000233681
231	0.000194734
232	0.000428416
233	0.000389469
234	0.000272628
235	0.000155788
236	0.000155788
237	0.000194734
238	0.000194734
239	0.000311575
240	0.000116841
241	0.000389469
242	0.000350522
243	0.000272628
244	0.000155788
245	0.000272628
246	0.000155788
247	0.000233681
248	0.000389469
249	0.704783
250	0.00116841
251	0.00159682
252	0.696604
253	0.0043231
254	0.000506309
255	0.00163577
256	0.00105157
257	0.000545256
258	0.000506309
259	0.000778938
260	0.000662097
261	0.000311575
262	0.000311575
263	0.000739991
264	0.000233681
265	0.000233681
266	0.000155788
267	0.000350522
268	0.000311575
269	0.000662097
270	0.000233681
271	0.000973672
272	0.719115
273	0.0012463
274	0.000272628
275	0.000233681
276	0.000194734
277	0.000194734
278	0.000389469
279	0.000116841
280	3.89469e-05
281	3.89469e-05
282	0.000194734
283	0.000467363
284	0.000311575
285	0.00128525
286	0.000155788
287	7.78938e-05
288	0.000155788
289	0.000194734
290	0.000701044
291	0.000272628
292	0.000428416
293	0.000428416
294	0.000155788
295	0.000116841
296	7.78938e-05
297	0.000155788
298	0.000233681
299	0.000739991
300	7.78938e-05
301	0.000272628
302	0.000584203
303	0.000428416
304	7.78938e-05
305	0.00116841
306	0.00179156
307	0.000467363
308	0.00109051
309	0.000272628
310	0.000116841
311	7.78938e-05
312	0.000701044
313	0.000272628
314	0.000194734
315	0.000389469
316	0.000194734
317	0.000116841
318	0.000155788
319	0.00175261
320	0.000233681
321	0.000194734
322	0.000116841
323	3.89469e-05
324	0.000233681
325	0.000194734
326	0.000662097
327	0.000272628
328	0.000545256
329	0.000194734
330	0.000428416
331	0.000350522
332	0.00327154
333	7.78938e-05
334	0.000155788
335	0.000662097
336	0.000506309
337	0.000467363
338	3.89469e-05
339	0.000194734
340	0.000155788
341	7.78938e-05
342	0.000116841
343	0.000155788
344	0.000155788
345	0.000389469
346	0.000116841
347	0.000311575
348	0.000701044
349	0.000116841
350	0.000311575
351	0.000194734
352	0.000701044
353	0.000194734
354	0.000272628
355	7.78938e-05
356	0.000467363
357	0.000584203
358	0.000662097
359	0.000233681
360	0.000272628
361	0.000233681
362	0.000272628
363	0.000194734
364	0.000194734
365	0.000350522
366	0.000116841
367	0.000272628
368	0.000350522
369	0.00147998
370	0.000817884
371	0.000116841
372	0.000233681
373	0.000233681
374	0.000272628
375	0.000155788
376	3.89469e-05
377	0.000428416
378	0.000428416
379	0.000155788
380	0.00163577
381	0.000194734
382	0.000428416
383	0.000428416
384	0.000272628
385	7.78938e-05
386	0.000155788
387	0
388	0.000350522
389	0.000155788
390	0.00140209
391	7.78938e-05
392	0.000895778
393	0.000194734
394	0.000155788
395	0.000467363
396	0.000194734
397	0.000506309
398	0.000233681
399	0.000467363
400	0.000311575
401	0.000545256
402	0.000194734
403	0.000233681
404	0.000311575
405	0.000272628
406	0.000350522
407	0.00194734
408	0.000389469
409	0.000155788
410	0.000350522
411	0.000545256
412	0.000194734
413	0.000389469
414	0.000467363
415	3.89469e-05
416	0.000233681
417	0.000272628
418	0.000116841
419	0.000116841
420	3.89469e-05
421	0.00179156
422	0.00175261
423	0.000155788
424	0.000817884
425	0.000155788
426	0.000194734
427	0.000155788
428	0.000233681
429	0.000233681
430	3.89469e-05
431	0.000194734
432	0.000194734
433	0.00171366
434	0.000233681
435	0.000350522
436	0.000311575
437	0.000116841
438	7.78938e-05
439	0.00163577
440	0.000194734
441	0.000155788
442	0.0019084
443	0.000194734
444	0.000155788
445	0.000311575
446	0.000545256
447	0.000739991
448	0.000311575
449	0.000233681
450	0.000584203
451	0.000973672
452	0.000973672
453	0.000778938
454	0.000389469
455	0.00128525
456	0.00120735
457	0.000311575
458	0.000584203
459	0.000584203
460	0.00198629
461	0.000272628
462	0.000116841
463	0.000155788
464	0.000194734
465	0.000272628
466	0.000116841
467	0.000155788
468	0.000311575
469	0.000350522
470	0.00159682
471	0.000545256
472	0.0018305
473	0.000389469
474	0.000389469
475	0.00167472
476	3.89469e-05
477	0.000389469
478	0.000311575
479	0.000194734
480	0
481	0.000389469
482	3.89469e-05
483	0.000116841
484	0.000116841
485	0.000116841
486	0.000311575
487	0.000194734
488	0.000233681
489	0.000272628
490	0.00167472
491	0.000272628
492	0.000233681
493	0.000350522
494	0.000194734
495	0.000311575
496	0.00167472
497	0.000506309
498	0.000506309
499	7.78938e-05
500	0.000116841
501	0.000428416
502	0.000584203
503	0.000467363
504	0.000311575
505	0.000350522
506	0.000233681
507	0.000311575
508	3.89469e-05
509	0.000116841
510	0.000155788
511	0.000311575
512	0.000778938
513	0.0024926
514	0.000155788
515	0.000350522
516	0.000194734
517	0.000428416
518	0.000233681
519	0.000545256
520	0.000194734
521	0.000194734
522	0.000194734
523	0.000272628
524	0.000233681
525	0.000389469
526	0.000350522
527	0.000350522
528	0.000584203
529	0.000311575
530	0.000467363
531	0.000584203
532	0
533	0.000233681
534	0.000233681
535	0.000233681
536	0.00206418
537	0.000739991
538	0.000739991
539	0.000389469
540	0.000116841
541	0.000584203
542	0.000895778
543	0.000350522
544	0.000155788
545	0.000311575
546	0.000233681
547	0.000116841
548	3.89469e-05
549	0.000155788
550	0.000116841
551	3.89469e-05
552	0.000311575
553	0.000778938
554	0.000467363
555	0.000194734
556	0.000428416
557	0.000389469
558	0.000311575
559	0.000311575
560	0.000155788
561	0.000194734
562	0.000116841
563	0.000350522
564	0.000272628
565	0.000233681
566	0.000194734
567	0.000584203
568	0.000467363
569	3.89469e-05
570	0.000155788
571	0.000311575
572	7.78938e-05
573	0.000350522
574	0.000116841
575	0.000506309
576	7.78938e-05
577	0.000311575
578	0.00323259
579	0.000233681
580	7.78938e-05
581	0.00245365
582	0.000194734
583	0.000116841
584	0.000194734
585	0.00295996
586	0.000662097
587	0.000389469
588	0.000545256
589	0.000194734
590	0.00288207
591	0.00311575
592	0.000467363
593	0.000194734
594	0.000272628
595	0.000272628
596	0.000155788
597	3.89469e-05
598	0.000194734
599	0.000584203
600	7.78938e-05
601	0.000311575
602	0.000272628
603	7.78938e-05
604	0.000389469
605	0.000155788
606	0.000467363
607	0.000155788
608	0.000311575
609	0.00319364
610	0.00101262
611	0.000116841
612	0.000350522
613	0.00116841
614	0.00128525
615	0.000155788
616	0.00101262
617	0.000350522
618	0.000311575
619	0.00194734
620	0.000233681
621	0.000389469
622	0.000194734
623	0.000233681
624	0.000389469
625	0.000428416
626	0.000389469
627	0.000428416
628	0.000389469
629	0.000194734
630	0.000701044
631	0.000311575
632	0.000116841
633	0.000116841
634	0.000272628
635	0.000233681
636	0.000428416
637	0.000272628
638	7.78938e-05
639	0.000233681
640	0.000467363
641	0.000584203
642	0.000272628
643	0.000350522
644	0.000272628
645	0.000350522
646	0.00198629
647	0.00147998
648	0.000545256
649	0.0018305
650	0.000194734
651	0.000311575
652	0.00237576
653	0
654	0.000311575
655	7.78938e-05
656	0.000272628
657	0.00225892
658	0.00155788
659	0.00151893
660	0.000467363
661	0.000467363
662	0.000194734
663	0.000155788
664	0.000350522
665	0.000389469
666	0.000389469
667	0.000506309
668	0.000389469
669	0.00245365
670	0.00175261
671	0.000662097
672	0.000584203
673	0.000155788
674	0.000233681
675	0.000116841
676	7.78938e-05
677	0.000116841
678	0.000155788
679	0.000155788
680	0.00109051
681	0.000739991
682	0.000506309
683	0.000233681
684	0.000389469
685	0.000311575
686	0.000311575
687	7.78938e-05
688	0.000155788
689	0.000155788
690	0.000155788
691	0.000233681
692	7.78938e-05
693	0.000350522
694	7.78938e-05
695	0.000428416
696	0.000272628
697	0.000116841
698	0.000194734
699	0.000155788
700	0.000350522
701	3.89469e-05
702	7.78938e-05
703	0
704	0.00109051
705	7.78938e-05
706	7.78938e-05
707	0.000701044
708	0.000506309
709	0.000194734
710	7.78938e-05
711	0.000272628
712	0.000233681
713	0.000350522
714	0.000116841
715	0.000233681
716	0.00116841
717	0.000467363
718	0.000389469
719	0.000662097
720	0.00109051
721	0.00241471
722	0.000506309
723	7.78938e-05
724	7.78938e-05
725	0.000155788
726	0.000233681
727	7.78938e-05
728	0.000194734
729	0.000194734
730	0.000155788
731	0.000350522
732	0.00229787
733	0.000545256
734	0.000973672
735	0.00241471
736	0.000233681
737	0.000856831
738	0.000506309
739	0.000311575
740	0.000194734
741	0.000194734
742	0.00128525
743	0.0012463
744	0.00186945
745	0.00159682
746	0.000584203
747	0.00171366
748	0.000233681
749	0.000233681
750	0.000233681
751	3.89469e-05
752	0.000584203
753	0
754	0.00186945
755	0
756	0.000194734
757	0.00292102
758	0.000311575
759	0.000350522
760	0.000233681
761	0.0012463
762	0.000739991
763	0.000194734
764	0.000155788
765	0.000155788
766	3.89469e-05
767	0.000389469
768	0.000194734
769	0.000272628
770	0.000467363
771	0.000739991
772	0.000467363
773	0.000155788
774	7.78938e-05
775	0.00284312
776	0.000506309
777	0.000428416
778	0.000311575
779	0.000778938
780	0.000155788
781	0.000389469
782	0.000155788
783	0.000311575
784	7.78938e-05
785	0.000116841
786	7.78938e-05
787	7.78938e-05
788	0.000116841
789	0.000116841
790	0.000116841
791	7.78938e-05
792	3.89469e-05
793	0.000233681
794	0.000233681
795	0.000116841
796	0.000116841
797	0.000506309
798	0.000233681
799	0.000311575
800	0.000467363
801	0.000155788
802	0.000155788
803	0.000116841
804	7.78938e-05
805	0.000233681
806	0.000506309
807	0.000506309
808	0.000428416
809	0.000194734
810	0.000545256
811	0.000194734
812	0.000233681
813	0.000116841
814	0
815	7.78938e-05
816	3.89469e-05
817	0.000116841
818	0.000350522
819	0.000116841
820	0.000194734
821	0.000934725
822	0.000739991
823	0.00175261
824	0.000350522
825	0.000233681
826	0.00109051
827	0.00147998
828	0.000545256
829	0.000895778
830	0.00186945
831	0.000739991
832	0.000662097
833	0.000506309
834	0.000973672
835	0.00105157
836	0.00159682
837	0.00062315
838	0.00202524
839	0.000311575
840	0.00171366
841	0.000194734
842	0.000662097
843	0.00198629
844	0.000934725
845	0.000895778
846	0.00112946
847	0.000389469
848	0.00171366
849	0.000467363
850	0.00167472
851	0.000389469
852	0.000701044
853	0.000428416
854	0.00116841
855	0.000895778
856	0.000311575
857	0.000428416
858	0.00194734
859	0.000350522
860	0.000155788
861	0.00112946
862	0.000272628
863	7.78938e-05
864	0.000155788
865	0.000272628
866	0.000233681
867	7.78938e-05
868	0.00284312
869	0.00116841
870	0.000194734
871	7.78938e-05
872	0.000155788
873	0.000116841
874	0.000662097
875	0.00198629
876	0.000973672
877	0.00116841
878	0.000116841
879	0.000233681
880	0.00062315
881	0.000311575
882	0.000194734
883	0.00062315
884	0.000311575
885	0.000194734
886	0.000116841
887	0.000311575
888	0.000389469
889	0.000428416
890	7.78938e-05
891	0.000194734
892	0.000233681
893	0.000233681
894	0.00132419
895	0.000584203
896	0.000311575
897	0.000350522
898	3.89469e-05
899	0.000155788
900	3.89469e-05
901	0.000155788
902	0.000662097
903	0.000895778
904	0.000428416
905	0.00237576
906	0.000116841
907	7.78938e-05
908	0.000116841
909	7.78938e-05
910	0.000116841
911	0.000350522
912	0.000311575
913	7.78938e-05
914	0.000194734
915	0.0024926
916	0.000467363
917	3.89469e-05
918	3.89469e-05
919	0.000116841
920	0.000116841
921	0
922	0.000233681
923	0.000428416
924	0.000350522
925	0.000116841
926	0.000428416
927	7.78938e-05
928	0.00245365
929	0.000778938
930	0.000350522
931	0.000428416
932	0.00062315
933	0.000194734
934	0.000233681
935	0.000272628
936	0.000155788
937	0.000311575
938	7.78938e-05
939	0.000155788
940	0.000350522
941	0.000350522
942	0.00159682
943	0.000233681
944	0.000194734
945	0.000662097
946	0.000506309
947	0.00140209
948	0
949	0.000233681
950	0.000194734
951	0.000895778
952	0.000272628
953	0.000311575
954	0.00202524
955	7.78938e-05
956	0.000467363
957	0.000272628
958	0.000350522
959	0.000194734
960	3.89469e-05
961	3.89469e-05
962	0.000233681
963	7.78938e-05
964	0.00412837
965	7.78938e-05
966	0.000311575
967	0.000389469
968	0.000194734
969	0.000350522
970	7.78938e-05
971	3.89469e-05
972	0.000116841
973	0.000272628
974	0.000194734
975	0.000545256
976	7.78938e-05
977	0.000428416
978	0.000350522
979	7.78938e-05
980	0.000194734
981	7.78938e-05
982	7.78938e-05
983	0.000311575
984	0.000116841
985	0.00412837
986	0.000311575
987	0.000428416
988	0.000895778
989	0.000389469
990	0.000233681
991	0.000194734
992	7.78938e-05
993	0.000545256
994	0.000311575
995	7.78938e-05
996	0.000155788
997	0.000584203
998	0.000778938
999	0.00155788
1000	0.00167472
1001	0.121164
1002	0.000934725
1003	0.000389469
1004	0.00128525
1005	0.10874
1006	0.020525
1007	0.00147998
1008	0.00140209
1009	0.126344
1010	0.000895778
1011	3.89469e-05
1012	0.000194734
1013	0.000272628
1014	0.000311575
1015	0.000272628
1016	0.000116841
1017	0.000389469
1018	0.00167472
1019	0.000701044
1020	0.00140209
1021	0.117347
1022	0.0246144
1023	0.000817884
1024	0.000739991
1025	0.00179156
1026	0.000817884
1027	0.000311575
1028	0.000467363
1029	0.000428416
1030	0.000545256
1031	0.000701044
1032	0.000194734
1033	0.000662097
1034	0.000973672
1035	0.00062315
1036	0.00140209
1037	0.128642
1038	0.00132419
1039	0.00163577
1040	0.00062315
1041	0.00105157
1042	0.00109051
1043	0.000389469
1044	7.78938e-05
1045	0.000194734
1046	0.000233681
1047	0.000272628
1048	0.000233681
1049	0.000155788
1050	0.00136314
1051	0.000506309
1052	0.000155788
1053	7.78938e-05
1054	0.000116841
1055	0.000233681
1056	3.89469e-05
1057	0.000311575
1058	0.00132419
1059	0.000739991
1060	0.000194734
1061	0.00062315
1062	0.000233681
1063	0.000272628
1064	0.000545256
1065	7.78938e-05
1066	0.000194734
1067	0.000116841
1068	7.78938e-05
1069	0.00062315
1070	0.000116841
1071	0.000116841
1072	0.000428416
1073	0.000155788
1074	0.000506309
1075	0.00327154
1076	0.000233681
1077	0.000233681
1078	0
1079	3.89469e-05
1080	0.00311575
1081	7.78938e-05
1082	3.89469e-05
1083	7.78938e-05
1084	0.000389469
1085	0.000545256
1086	0.000506309
1087	0.000194734
1088	0.000662097
1089	0.000467363
1090	0.000116841
1091	7.78938e-05
1092	0.000233681
1093	7.78938e-05
1094	0.000311575
1095	0.000428416
1096	0.000311575
1097	0.000467363
1098	0.000272628
1099	3.89469e-05
1100	0.000116841
1101	7.78938e-05
1102	0.000155788
1103	7.78938e-05
1104	7.78938e-05
1105	7.78938e-05
1106	0.000233681
1107	0.000194734
1108	3.89469e-05
1109	0.000116841
1110	0.000506309
1111	0.000506309
1112	0.000194734
1113	0.000194734
1114	0.000701044
1115	0.000272628
1116	0.00147998
1117	0.000467363
1118	0.000934725
1119	0.0633276
1120	0.000545256
1121	0.000233681
1122	0.00206418
1123	0.000506309
1124	0.000545256
1125	0.000584203
1126	0.00120735
1127	0.000233681
1128	0.000155788
1129	3.89469e-05
1130	0.000701044
1131	0.000701044
1132	0.000817884
1133	0.00179156
1134	0.00163577
1135	0.00171366
1136	0.00062315
1137	0.000701044
1138	0.000350522
1139	0.00225892
1140	0.00120735
1141	0.000506309
1142	0.000272628
1143	0.000545256
1144	0.000701044
1145	0.000116841
1146	0.000155788
1147	0.000311575
1148	0.000116841
1149	0.00210313
1150	0.000506309
1151	0.000662097
1152	0.000739991
1153	0.000350522
1154	0.000584203
1155	0.00147998
1156	0.000856831
1157	0.000155788
1158	0.000272628
1159	0.000155788
1160	0.000194734
1161	0.000194734
1162	0.000584203
1163	7.78938e-05
1164	0.000506309
1165	0.000233681
1166	0.000194734
1167	0.00221997
1168	0.000350522
1169	0
1170	0.000116841
1171	0.000116841
1172	0.0012463
1173	0
1174	0.000116841
1175	0.000194734
1176	0.000233681
1177	0.000116841
1178	7.78938e-05
1179	0.000194734
1180	0.000194734
1181	0.000194734
1182	0.00229787
1183	0.000506309
1184	0.000116841
1185	0.000233681
1186	0.000350522
1187	0.000155788
1188	0.00147998
1189	0.000194734
1190	0.000662097
1191	0.000194734
1192	7.78938e-05
1193	0.000467363
1194	0.000155788
1195	0.000116841
1196	7.78938e-05
1197	0.000701044
1198	0.000389469
1199	7.78938e-05
1200	7.78938e-05
1201	0.000155788
1202	0.000116841
1203	0.000194734
1204	0.000233681
1205	0.000116841
1206	0.000817884
1207	0.000389469
1208	3.89469e-05
1209	0.000311575
1210	0.000350522
1211	0.000155788
1212	3.89469e-05
1213	0.00101262
1214	3.89469e-05
1215	0.000389469
1216	0.000467363
1217	0.000389469
1218	0.00120735
1219	0.000116841
1220	3.89469e-05
1221	0.000350522
1222	0.000194734
1223	0.000116841
1224	0.000311575
1225	0.000233681
1226	0.000194734
1227	0.000155788
1228	0.000233681
1229	0.000155788
1230	0.000311575
1231	0.000701044
1232	0.000233681
1233	0.000233681
1234	0.000545256
1235	0.000155788
1236	0.000155788
1237	0.000155788
1238	0.000116841
1239	0.000155788
1240	3.89469e-05
1241	0.000233681
1242	0.00120735
1243	0.000389469
1244	0.000506309
1245	0.000467363
1246	0.000194734
1247	7.78938e-05
1248	0.000155788
1249	0.000311575
1250	0.000116841
1251	0.00062315
1252	0.000194734
1253	0.000350522
1254	0.000155788
1255	0.000428416
1256	0.000934725
1257	0.000155788
1258	0.000233681
1259	0.00062315
1260	0.000272628
1261	0.000778938
1262	0.000778938
1263	0.00128525
1264	0.000467363
1265	0.000233681
1266	0.000350522
1267	3.89469e-05
1268	0.000116841
1269	0.000272628
1270	0.000856831
1271	0.000428416
1272	7.78938e-05
1273	7.78938e-05
1274	0.000739991
1275	0.000272628
1276	0.000272628
1277	0.000428416
1278	0.000739991
1279	0.000233681
1280	0.000895778
1281	0.000194734
1282	0.00109051
1283	7.78938e-05
1284	0.000194734
1285	0.000545256
1286	0.000311575
1287	0.000194734
1288	0.000194734
1289	0.000155788
1290	0.000934725
1291	0.000662097
1292	0.000545256
1293	0.00101262
1294	0.00062315
1295	0.000194734
1296	0.000467363
1297	0.000389469
1298	3.89469e-05
1299	0.000194734
1300	0.000194734
1301	0.000272628
1302	0.000428416
1303	0.000350522
1304	0.000194734
1305	0.000116841
1306	0.000311575
1307	0.000428416
1308	0.000116841
1309	0.000389469
1310	0.000155788
1311	0.000116841
1312	0.000545256
1313	0.000116841
1314	0.000856831
1315	0.000116841
1316	3.89469e-05
1317	0.000194734
1318	0.000194734
1319	0.000155788
1320	0.000272628
1321	3.89469e-05
1322	7.78938e-05
1323	0.000428416
1324	0.000116841
1325	0.000389469
1326	0.00062315
1327	0.000155788
1328	0
1329	0.000428416
1330	0
1331	0.000155788
1332	3.89469e-05
1333	7.78938e-05
1334	0.00062315
1335	0.000428416
1336	0.000233681
1337	0.000194734
1338	0.000155788
1339	0.000116841
1340	0.000233681
1341	0.000116841
1342	0.000155788
1343	0.000194734
1344	0.000506309
1345	0.000116841
1346	0.000194734
1347	0.000233681
1348	7.78938e-05
1349	0.000116841
1350	3.89469e-05
1351	0.000194734
1352	7.78938e-05
1353	0.00233681
1354	0.00116841
1355	0.000350522
1356	0.000116841
1357	0.000194734
1358	0.000116841
1359	3.89469e-05
1360	3.89469e-05
1361	0.00163577
1362	7.78938e-05
1363	0.000934725
1364	0.000194734
1365	0.000350522
1366	0.00171366
1367	0.00280418
1368	0.000194734
1369	7.78938e-05
1370	0.000155788
1371	0.000428416
1372	3.89469e-05
1373	0
1374	0.000233681
1375	0.000116841
1376	0.000116841
1377	7.78938e-05
1378	0.000194734
1379	0.000155788
1380	0.000233681
1381	0.00128525
1382	0.000233681
1383	0.000895778
1384	0.00144103
1385	0.000155788
1386	0.000545256
1387	0.000778938
1388	0.000194734
1389	0.000973672
1390	0.000116841
1391	0.000116841
1392	0.000350522
1393	0.000350522
1394	0.000194734
1395	0.000389469
1396	0.000272628
1397	0.000272628
1398	0.000350522
1399	0.000467363
1400	0.000467363
1401	0.000350522
1402	3.89469e-05
1403	0.000428416
1404	0.000194734
1405	0.000506309
1406	0.000116841
1407	0.000389469
1408	0.000233681
1409	0.00062315
1410	0.000272628
1411	7.78938e-05
1412	0.000194734
1413	0.000428416
1414	0.000467363
1415	0.000311575
1416	0.000701044
1417	0.000311575
1418	0.000272628
1419	0.000350522
1420	0.000233681
1421	0.000116841
1422	0.000467363
1423	0.000817884
1424	0.000778938
1425	0.000584203
1426	0.000194734
1427	0.00062315
1428	0.000194734
1429	0.000311575
1430	0.000428416
1431	0.000467363
1432	0.000311575
1433	0
1434	0.000194734
1435	0.000116841
1436	0.000233681
1437	0.000116841
1438	0.000389469
1439	0.000233681
1440	0.000155788
1441	7.78938e-05
1442	7.78938e-05
1443	0.000856831
1444	0.000155788
1445	0.000155788
1446	0.000233681
1447	0.000233681
1448	0.000194734
1449	0.000428416
1450	0.000272628
1451	0.000233681
1452	0.000701044
1453	0.000350522
1454	0.0012463
1455	0.0012463
1456	0.000155788
1457	0.000116841
1458	0.00062315
1459	0.000506309
1460	0.000272628
1461	0.000233681
1462	0.000389469
1463	0.000662097
1464	7.78938e-05
1465	3.89469e-05
1466	0.000155788
1467	0.000389469
1468	0.000116841
1469	0.000467363
1470	7.78938e-05
1471	0.000350522
1472	3.89469e-05
1473	0.000467363
1474	7.78938e-05
1475	3.89469e-05
1476	0.000155788
1477	0.000389469
1478	0
1479	0.000155788
1480	0.000233681
1481	0
1482	0
1483	0
1484	0
1485	0
1486	0
1487	0
1488	0
1489	0
1490	0
1491	0
1492	0
1493	0
1494	0
1495	0
1496	0
1497	0
1498	0
1499	0
1500	0
1501	0
1502	0
1503	0
1504	0
1505	0
1506	0
1507	0
1508	0
1509	0
1510	0
1511	0
1512	0
1513	0
1514	0
1515	0
1516	0
1517	0
1518	0
1519	0
1520	0
1521	0
1522	0
1523	0
1524	0
1525	0
1526	0
1527	0
1528	0
1529	0
1530	0
1531	0
1532	0
1533	0
1534	0
1535	0
1536	0
1537	0
1538	0
1539	0
1540	0
1541	0
1542	0
1543	0
1544	0
1545	0
1546	0
1547	0
1548	0
1549	0
1550	0
1551	0
1552	0
1553	0
1554	0
1555	0
1556	0
1557	0
1558	0
1559	0
1560	0
1561	0
1562	0
1563	0
1564	0
1565	0
1566	0
1567	0
1568	0
1569	0
1570	0
1571	0

## Sheet: Figure_2b
Base_position	Substitution_frequency
0	0
1	0
2	0
3	0
4	0
5	0
6	0
7	0
8	0
9	0
10	0
11	0
12	0
13	0
14	0
15	0
16	0
17	0
18	0.0135135
19	0
20	0
21	0
22	0
23	0
24	0
25	0
26	0
27	0
28	0
29	0
30	0
31	0
32	0
33	0
34	0
35	0
36	0
37	0
38	0
39	0
40	0
41	0
42	0.0147059
43	0
44	0
45	0
46	0
47	0
48	0
49	0
50	0.0147059
51	0.0149254
52	0
53	0
54	0
55	0
56	0
57	0
58	0
59	0
60	0
61	0
62	0
63	0
64	0
65	0
66	0
67	0
68	0
69	0
70	0
71	0
72	0
73	0
74	0
75	0
76	0
77	0.681159
78	0.492754
79	0
80	0
81	0
82	0
83	0
84	0
85	0
86	0
87	0.507246
88	0.695652
89	0
90	0
91	0.507246
92	0
93	0
94	0
95	0
96	0
97	0
98	0
99	0
100	0
101	0
102	0
103	0
104	0
105	0
106	0
107	0
108	0.0169492
109	0.015873
110	0
111	0
112	0.166667
113	0
114	0
115	0
116	0.025
117	0
118	0
119	0
120	0
121	0
122	0
123	0
124	0
125	0
126	0
127	0.0377358
128	0
129	0.224138
130	0
131	0
132	0
133	0.0185185
134	0
135	0
136	0
137	0
138	0
139	0
140	0
141	0
142	0
143	0
144	0
145	0
146	0
147	0.0454545
148	0
149	0
150	0
151	0
152	0
153	0
154	0
155	0
156	0
157	0
158	0
159	0
160	0
161	0
162	0
163	0
164	0
165	0
166	0
167	0
168	0
169	0
170	0
171	0
172	0
173	0
174	0.0178571
175	0
176	0
177	0
178	0
179	0
180	0
181	0.172414
182	0
183	0
184	0
185	0
186	0
187	0
188	0
189	0
190	0
191	0
192	0
193	0
194	0
195	0
196	0
197	0
198	0
199	0
200	0
201	0
202	0.114754
203	0
204	0
205	0
206	0.807018
207	0
208	0
209	0
210	0
211	0
212	0
213	0
214	0
215	0.0169492
216	0
217	0
218	0
219	0
220	0
221	0
222	0
223	0
224	0.133333
225	0
226	0
227	0
228	0
229	0
230	0
231	0
232	0
233	0.0163934
234	0
235	0
236	0
237	0
238	0
239	0
240	0
241	0
242	0
243	0
244	0
245	0
246	0.0153846
247	0
248	0.714286
249	0
250	0
251	0.725806
252	0
253	0
254	0
255	0
256	0.0149254
257	0
258	0
259	0
260	0
261	0
262	0
263	0
264	0
265	0
266	0
267	0
268	0
269	0
270	0
271	0.772727
272	0
273	0
274	0
275	0
276	0
277	0
278	0
279	0
280	0
281	0.0142857
282	0
283	0
284	0
285	0
286	0
287	0
288	0
289	0
290	0
291	0
292	0
293	0
294	0
295	0
296	0
297	0
298	0
299	0
300	0
301	0
302	0
303	0
304	0
305	0
306	0
307	0
308	0
309	0
310	0
311	0
312	0
313	0
314	0
315	0.0126582
316	0
317	0
318	0
319	0
320	0
321	0
322	0
323	0
324	0
325	0
326	0
327	0
328	0
329	0
330	0
331	0
332	0
333	0
334	0
335	0.0123457
336	0
337	0
338	0
339	0
340	0
341	0
342	0
343	0
344	0
345	0.0120482
346	0
347	0
348	0
349	0
350	0
351	0
352	0
353	0
354	0
355	0
356	0
357	0
358	0.0106383
359	0
360	0
361	0
362	0
363	0
364	0
365	0
366	0
367	0
368	0
369	0
370	0
371	0
372	0
373	0
374	0
375	0
376	0
377	0
378	0
379	0
380	0
381	0
382	0
383	0
384	0
385	0.00943396
386	0
387	0
388	0
389	0
390	0
391	0
392	0
393	0
394	0
395	0
396	0
397	0
398	0
399	0
400	0
401	0
402	0
403	0
404	0
405	0
406	0
407	0
408	0
409	0
410	0
411	0
412	0
413	0
414	0
415	0
416	0
417	0
418	0
419	0
420	0.00854701
421	0
422	0
423	0
424	0
425	0
426	0
427	0
428	0
429	0
430	0
431	0
432	0.00862069
433	0
434	0
435	0
436	0
437	0.00877193
438	0
439	0
440	0
441	0
442	0
443	0
444	0
445	0
446	0
447	0
448	0
449	0
450	0
451	0
452	0
453	0
454	0
455	0.00833333
456	0
457	0
458	0
459	0
460	0
461	0
462	0
463	0
464	0
465	0
466	0
467	0
468	0
469	0
470	0
471	0
472	0
473	0
474	0
475	0
476	0
477	0
478	0
479	0
480	0
481	0
482	0
483	0
484	0
485	0
486	0
487	0
488	0
489	0
490	0
491	0
492	0
493	0
494	0
495	0
496	0
497	0.0078125
498	0.00787402
499	0
500	0
501	0
502	0
503	0
504	0
505	0
506	0
507	0
508	0.00819672
509	0
510	0
511	0
512	0.00806452
513	0
514	0
515	0
516	0
517	0
518	0
519	0
520	0
521	0
522	0
523	0
524	0
525	0.00819672
526	0
527	0
528	0
529	0
530	0
531	0
532	0
533	0
534	0
535	0
536	0
537	0
538	0
539	0
540	0
541	0
542	0
543	0
544	0
545	0
546	0
547	0
548	0
549	0
550	0
551	0
552	0
553	0
554	0
555	0
556	0
557	0
558	0
559	0
560	0
561	0
562	0
563	0
564	0
565	0
566	0
567	0
568	0
569	0
570	0
571	0
572	0
573	0
574	0
575	0
576	0
577	0
578	0
579	0
580	0
581	0
582	0
583	0
584	0
585	0
586	0
587	0
588	0
589	0
590	0
591	0
592	0
593	0
594	0
595	0
596	0
597	0
598	0
599	0
600	0
601	0
602	0
603	0
604	0
605	0
606	0
607	0
608	0
609	0
610	0
611	0
612	0
613	0
614	0
615	0
616	0
617	0
618	0
619	0
620	0
621	0
622	0
623	0
624	0
625	0
626	0
627	0
628	0
629	0
630	0
631	0.010101
632	0
633	0
634	0
635	0
636	0
637	0
638	0
639	0
640	0
641	0
642	0
643	0
644	0
645	0
646	0
647	0
648	0
649	0
650	0
651	0
652	0.00917431
653	0
654	0
655	0
656	0
657	0
658	0
659	0
660	0
661	0
662	0
663	0
664	0
665	0
666	0
667	0
668	0
669	0
670	0
671	0
672	0.00952381
673	0
674	0
675	0
676	0
677	0
678	0
679	0
680	0
681	0
682	0
683	0
684	0
685	0
686	0
687	0
688	0
689	0
690	0
691	0
692	0
693	0
694	0
695	0
696	0
697	0
698	0
699	0
700	0
701	0
702	0
703	0
704	0
705	0
706	0
707	0
708	0
709	0
710	0
711	0
712	0
713	0
714	0
715	0
716	0
717	0
718	0
719	0
720	0
721	0
722	0
723	0
724	0
725	0
726	0
727	0
728	0
729	0.00900901
730	0
731	0
732	0
733	0
734	0
735	0
736	0
737	0
738	0.00869565
739	0.00847458
740	0
741	0
742	0
743	0
744	0
745	0
746	0
747	0
748	0
749	0
750	0
751	0
752	0
753	0
754	0
755	0
756	0
757	0
758	0
759	0
760	0
761	0
762	0
763	0
764	0
765	0
766	0
767	0
768	0
769	0
770	0
771	0
772	0
773	0
774	0
775	0.00869565
776	0
777	0
778	0
779	0
780	0
781	0
782	0
783	0
784	0
785	0
786	0
787	0
788	0
789	0
790	0
791	0
792	0.0210526
793	0
794	0
795	0
796	0
797	0
798	0
799	0
800	0
801	0
802	0
803	0
804	0
805	0
806	0
807	0
808	0
809	0
810	0
811	0
812	0
813	0
814	0
815	0
816	0
817	0
818	0.00826446
819	0
820	0
821	0
822	0
823	0
824	0
825	0
826	0
827	0
828	0
829	0
830	0
831	0.00833333
832	0
833	0
834	0
835	0
836	0
837	0
838	0
839	0
840	0
841	0
842	0
843	0
844	0
845	0
846	0
847	0
848	0
849	0
850	0.00884956
851	0
852	0
853	0
854	0
855	0
856	0
857	0
858	0
859	0
860	0
861	0
862	0
863	0
864	0
865	0
866	0
867	0
868	0
869	0
870	0
871	0
872	0
873	0
874	0
875	0
876	0
877	0
878	0
879	0
880	0
881	0
882	0
883	0
884	0
885	0
886	0
887	0
888	0
889	0
890	0
891	0
892	0
893	0
894	0
895	0
896	0
897	0
898	0
899	0
900	0
901	0
902	0
903	0
904	0.00854701
905	0
906	0
907	0
908	0
909	0
910	0.00840336
911	0
912	0
913	0
914	0
915	0
916	0
917	0
918	0
919	0
920	0
921	0
922	0
923	0
924	0
925	0
926	0
927	0
928	0
929	0
930	0
931	0
932	0
933	0
934	0
935	0
936	0
937	0
938	0.00819672
939	0
940	0
941	0
942	0
943	0.00840336
944	0
945	0
946	0
947	0
948	0
949	0
950	0
951	0
952	0.00826446
953	0
954	0
955	0
956	0
957	0
958	0
959	0
960	0
961	0
962	0
963	0
964	0
965	0
966	0
967	0
968	0
969	0
970	0
971	0
972	0
973	0
974	0
975	0
976	0
977	0
978	0
979	0
980	0
981	0
982	0
983	0
984	0
985	0
986	0
987	0.00806452
988	0
989	0
990	0
991	0
992	0
993	0
994	0
995	0
996	0
997	0
998	0
999	0
1000	0.12931
1001	0
1002	0
1003	0
1004	0.128205
1005	0
1006	0
1007	0
1008	0.128205
1009	0
1010	0
1011	0
1012	0
1013	0
1014	0.00909091
1015	0
1016	0
1017	0
1018	0
1019	0
1020	0
1021	0
1022	0
1023	0
1024	0
1025	0
1026	0
1027	0
1028	0
1029	0
1030	0
1031	0
1032	0
1033	0
1034	0
1035	0
1036	0.144144
1037	0
1038	0
1039	0
1040	0
1041	0
1042	0
1043	0
1044	0
1045	0
1046	0
1047	0
1048	0
1049	0
1050	0
1051	0
1052	0
1053	0
1054	0
1055	0
1056	0
1057	0
1058	0
1059	0
1060	0
1061	0
1062	0
1063	0
1064	0
1065	0
1066	0
1067	0
1068	0
1069	0
1070	0
1071	0
1072	0
1073	0
1074	0
1075	0
1076	0
1077	0
1078	0
1079	0
1080	0
1081	0
1082	0
1083	0
1084	0
1085	0
1086	0
1087	0
1088	0.0111111
1089	0
1090	0
1091	0
1092	0
1093	0.0114943
1094	0
1095	0.011236
1096	0
1097	0
1098	0
1099	0
1100	0
1101	0
1102	0.0108696
1103	0
1104	0
1105	0
1106	0
1107	0
1108	0
1109	0
1110	0
1111	0
1112	0
1113	0
1114	0
1115	0
1116	0
1117	0
1118	0.164706
1119	0
1120	0
1121	0
1122	0
1123	0
1124	0
1125	0
1126	0.011236
1127	0
1128	0
1129	0
1130	0
1131	0
1132	0
1133	0
1134	0
1135	0
1136	0
1137	0
1138	0
1139	0
1140	0.0117647
1141	0
1142	0
1143	0
1144	0
1145	0
1146	0
1147	0
1148	0
1149	0
1150	0
1151	0
1152	0
1153	0.0119048
1154	0
1155	0
1156	0
1157	0.0117647
1158	0
1159	0
1160	0
1161	0
1162	0
1163	0
1164	0
1165	0
1166	0
1167	0
1168	0
1169	0
1170	0
1171	0
1172	0
1173	0
1174	0
1175	0
1176	0
1177	0
1178	0
1179	0
1180	0
1181	0
1182	0
1183	0
1184	0
1185	0
1186	0
1187	0
1188	0
1189	0
1190	0
1191	0
1192	0
1193	0
1194	0
1195	0
1196	0
1197	0
1198	0
1199	0
1200	0
1201	0
1202	0
1203	0
1204	0
1205	0
1206	0
1207	0
1208	0
1209	0
1210	0
1211	0
1212	0
1213	0
1214	0
1215	0
1216	0
1217	0
1218	0
1219	0
1220	0
1221	0
1222	0
1223	0
1224	0
1225	0
1226	0
1227	0
1228	0
1229	0
1230	0
1231	0
1232	0
1233	0
1234	0
1235	0
1236	0.0120482
1237	0
1238	0
1239	0
1240	0
1241	0
1242	0
1243	0.0119048
1244	0
1245	0
1246	0
1247	0
1248	0
1249	0
1250	0.0117647
1251	0
1252	0
1253	0
1254	0
1255	0
1256	0
1257	0
1258	0
1259	0
1260	0
1261	0
1262	0
1263	0
1264	0
1265	0
1266	0
1267	0
1268	0.012987
1269	0
1270	0
1271	0
1272	0
1273	0
1274	0
1275	0
1276	0
1277	0
1278	0
1279	0
1280	0
1281	0
1282	0
1283	0
1284	0
1285	0
1286	0
1287	0
1288	0
1289	0
1290	0
1291	0
1292	0
1293	0
1294	0
1295	0
1296	0
1297	0
1298	0
1299	0
1300	0
1301	0
1302	0
1303	0
1304	0.0289855
1305	0
1306	0
1307	0
1308	0
1309	0
1310	0
1311	0
1312	0
1313	0
1314	0
1315	0
1316	0
1317	0
1318	0
1319	0
1320	0
1321	0
1322	0
1323	0
1324	0
1325	0
1326	0
1327	0
1328	0
1329	0
1330	0
1331	0
1332	0
1333	0
1334	0
1335	0
1336	0
1337	0
1338	0
1339	0
1340	0
1341	0
1342	0
1343	0
1344	0
1345	0
1346	0
1347	0
1348	0
1349	0
1350	0
1351	0
1352	0
1353	0
1354	0
1355	0
1356	0
1357	0
1358	0
1359	0
1360	0
1361	0
1362	0
1363	0
1364	0
1365	0
1366	0
1367	0
1368	0
1369	0
1370	0
1371	0
1372	0
1373	0
1374	0
1375	0
1376	0
1377	0
1378	0
1379	0
1380	0
1381	0
1382	0
1383	0
1384	0
1385	0
1386	0
1387	0
1388	0
1389	0
1390	0
1391	0
1392	0
1393	0
1394	0
1395	0
1396	0
1397	0
1398	0
1399	0
1400	0
1401	0
1402	0
1403	0
1404	0
1405	0
1406	0
1407	0
1408	0
1409	0
1410	0
1411	0
1412	0
1413	0
1414	0
1415	0
1416	0
1417	0
1418	0
1419	0
1420	0
1421	0
1422	0
1423	0
1424	0
1425	0
1426	0
1427	0
1428	0
1429	0
1430	0
1431	0
1432	0
1433	0
1434	0
1435	0
1436	0
1437	0
1438	0
1439	0
1440	0
1441	0
1442	0
1443	0
1444	0
1445	0
1446	0
1447	0
1448	0
1449	0
1450	0
1451	0
1452	0
1453	0
1454	0
1455	0
1456	0
1457	0
1458	0
1459	0.0175439
1460	0
1461	0
1462	0
1463	0
1464	0
1465	0
1466	0
1467	0
1468	0
1469	0
1470	0
1471	0
1472	0
1473	0
1474	0
1475	0
1476	0
1477	0
1478	0
1479	0
1480	0
1481	0
1482	0
1483	0
1484	0
1485	0
1486	0
1487	0
1488	0
1489	0
1490	0
1491	0
1492	0
1493	0
1494	0
1495	0
1496	0
1497	0
1498	0
1499	0
1500	0
1501	0
1502	0
1503	0
1504	0
1505	0
1506	0
1507	0
1508	0
1509	0
1510	0
1511	0
1512	0
1513	0
1514	0
1515	0
1516	0
1517	0
1518	0
1519	0
1520	0
1521	0
1522	0
1523	0
1524	0
1525	0
1526	0
1527	0
1528	0
1529	0
1530	0
1531	0
1532	0
1533	0
1534	0
1535	0
1536	0
1537	0
1538	0
1539	0
1540	0

## Sheet: Figure_2c
Base_position	Predicted_frequency
0	0
1	0
2	0
3	0
4	0
5	0
6	0
7	0
8	0
9	0
10	0
11	0
12	0
13	0
14	0
15	0
16	0
17	0
18	0
19	0
20	0
21	0
22	0
23	0
24	0
25	0
26	0
27	0
28	0
29	0
30	0
31	0
32	0
33	0
34	0
35	0
36	0
37	0
38	0
39	0
40	0
41	0
42	0
43	0
44	0
45	0
46	0
47	0
48	0
49	0
50	0
51	0
52	0
53	0
54	0
55	0
56	0
57	0
58	0
59	0
60	0
61	0
62	0
63	0
64	0
65	0
66	0
67	0
68	0
69	0
70	0
71	0
72	0
73	0
74	0
75	0
76	0
77	0
78	57.14
79	57.14
80	0
81	0
82	0
83	0
84	0
85	0
86	0
87	0
88	57.14
89	71.4
90	0
91	0
92	57.14
93	0
94	0
95	0
96	0
97	0
98	0
99	0
100	0
101	0
102	0
103	0
104	0
105	0
106	0
107	0
108	0
109	0
110	0
111	0
112	0
113	0
114	0
115	0
116	0
117	0
118	0
119	0
120	0
121	0
122	0
123	0
124	0
125	0
126	0
127	0
128	0
129	0
130	14.29
131	0
132	0
133	0
134	0
135	0
136	0
137	0
138	0
139	0
140	0
141	0
142	0
143	0
144	0
145	0
146	0
147	0
148	0
149	0
150	0
151	0
152	0
153	0
154	0
155	0
156	0
157	0
158	0
159	0
160	0
161	0
162	0
163	0
164	0
165	0
166	0
167	0
168	0
169	0
170	0
171	0
172	0
173	0
174	0
175	0
176	0
177	0
178	0
179	0
180	0
181	0
182	14.29
183	0
184	0
185	0
186	0
187	0
188	0
189	0
190	0
191	0
192	0
193	0
194	0
195	0
196	0
197	0
198	0
199	0
200	0
201	0
202	0
203	14.29
204	0
205	0
206	0
207	85.71
208	0
209	0
210	0
211	0
212	0
213	0
214	0
215	0
216	0
217	0
218	0
219	0
220	0
221	0
222	0
223	0
224	0
225	14.29
226	0
227	0
228	0
229	0
230	0
231	0
232	0
233	0
234	0
235	0
236	0
237	0
238	0
239	0
240	0
241	0
242	0
243	0
244	0
245	0
246	0
247	0
248	0
249	71.43
250	0
251	0
252	71.43
253	0
254	0
255	0
256	0
257	0
258	0
259	0
260	0
261	0
262	0
263	0
264	0
265	0
266	0
267	0
268	0
269	0
270	0
271	0
272	71.43
273	0
274	0
275	0
276	0
277	0
278	0
279	0
280	0
281	0
282	0
283	0
284	0
285	0
286	0
287	0
288	0
289	0
290	0
291	0
292	0
293	0
294	0
295	0
296	0
297	0
298	0
299	0
300	0
301	0
302	0
303	0
304	0
305	0
306	0
307	0
308	0
309	0
310	0
311	0
312	0
313	0
314	0
315	0
316	0
317	0
318	0
319	0
320	0
321	0
322	0
323	0
324	0
325	0
326	0
327	0
328	0
329	0
330	0
331	0
332	0
333	0
334	0
335	0
336	0
337	0
338	0
339	0
340	0
341	0
342	0
343	0
344	0
345	0
346	0
347	0
348	0
349	0
350	0
351	0
352	0
353	0
354	0
355	0
356	0
357	0
358	0
359	0
360	0
361	0
362	0
363	0
364	0
365	0
366	0
367	0
368	0
369	0
370	0
371	0
372	0
373	0
374	0
375	0
376	0
377	0
378	0
379	0
380	0
381	0
382	0
383	0
384	0
385	0
386	0
387	0
388	0
389	0
390	0
391	0
392	0
393	0
394	0
395	0
396	0
397	0
398	0
399	0
400	0
401	0
402	0
403	0
404	0
405	0
406	0
407	0
408	0
409	0
410	0
411	0
412	0
413	0
414	0
415	0
416	0
417	0
418	0
419	0
420	0
421	0
422	0
423	0
424	0
425	0
426	0
427	0
428	0
429	0
430	0
431	0
432	0
433	0
434	0
435	0
436	0
437	0
438	0
439	0
440	0
441	0
442	0
443	0
444	0
445	0
446	0
447	0
448	0
449	0
450	0
451	0
452	0
453	0
454	0
455	0
456	0
457	0
458	0
459	0
460	0
461	0
462	0
463	0
464	0
465	0
466	0
467	0
468	0
469	0
470	0
471	0
472	0
473	0
474	0
475	0
476	0
477	0
478	0
479	0
480	0
481	0
482	0
483	0
484	0
485	0
486	0
487	0
488	0
489	0
490	0
491	0
492	0
493	0
494	0
495	0
496	0
497	0
498	0
499	0
500	0
501	0
502	0
503	0
504	0
505	0
506	0
507	0
508	0
509	0
510	0
511	0
512	0
513	0
514	0
515	0
516	0
517	0
518	0
519	0
520	0
521	0
522	0
523	0
524	0
525	0
526	0
527	0
528	0
529	0
530	0
531	0
532	0
533	0
534	0
535	0
536	0
537	0
538	0
539	0
540	0
541	0
542	0
543	0
544	0
545	0
546	0
547	0
548	0
549	0
550	0
551	0
552	0
553	0
554	0
555	0
556	0
557	0
558	0
559	0
560	0
561	0
562	0
563	0
564	0
565	0
566	0
567	0
568	0
569	0
570	0
571	0
572	0
573	0
574	0
575	0
576	0
577	0
578	0
579	0
580	0
581	0
582	0
583	0
584	0
585	0
586	0
587	0
588	0
589	0
590	0
591	0
592	0
593	0
594	0
595	0
596	0
597	0
598	0
599	0
600	0
601	0
602	0
603	0
604	0
605	0
606	0
607	0
608	0
609	0
610	0
611	0
612	0
613	0
614	0
615	0
616	0
617	0
618	0
619	0
620	0
621	0
622	0
623	0
624	0
625	0
626	0
627	0
628	0
629	0
630	0
631	0
632	0
633	0
634	0
635	0
636	0
637	0
638	0
639	0
640	0
641	0
642	0
643	0
644	0
645	0
646	0
647	0
648	0
649	0
650	0
651	0
652	0
653	0
654	0
655	0
656	0
657	0
658	0
659	0
660	0
661	0
662	0
663	0
664	0
665	0
666	0
667	0
668	0
669	0
670	0
671	0
672	0
673	0
674	0
675	0
676	0
677	0
678	0
679	0
680	0
681	0
682	0
683	0
684	0
685	0
686	0
687	0
688	0
689	0
690	0
691	0
692	0
693	0
694	0
695	0
696	0
697	0
698	0
699	0
700	0
701	0
702	0
703	0
704	0
705	0
706	0
707	0
708	0
709	0
710	0
711	0
712	0
713	0
714	0
715	0
716	0
717	0
718	0
719	0
720	0
721	0
722	0
723	0
724	0
725	0
726	0
727	0
728	0
729	0
730	0
731	0
732	0
733	0
734	0
735	0
736	0
737	0
738	0
739	0
740	0
741	0
742	0
743	0
744	0
745	0
746	0
747	0
748	0
749	0
750	0
751	0
752	0
753	0
754	0
755	0
756	0
757	0
758	0
759	0
760	0
761	0
762	0
763	0
764	0
765	0
766	0
767	0
768	0
769	0
770	0
771	0
772	0
773	0
774	0
775	0
776	0
777	0
778	0
779	0
780	0
781	0
782	0
783	0
784	0
785	0
786	0
787	0
788	0
789	0
790	0
791	0
792	0
793	0
794	0
795	0
796	0
797	0
798	0
799	0
800	0
801	0
802	0
803	0
804	0
805	0
806	0
807	0
808	0
809	0
810	0
811	0
812	0
813	0
814	0
815	0
816	0
817	0
818	0
819	0
820	0
821	0
822	0
823	0
824	0
825	0
826	0
827	0
828	0
829	0
830	0
831	0
832	0
833	0
834	0
835	0
836	0
837	0
838	0
839	0
840	0
841	0
842	0
843	0
844	0
845	0
846	0
847	0
848	0
849	0
850	0
851	0
852	0
853	0
854	0
855	0
856	0
857	0
858	0
859	0
860	0
861	0
862	0
863	0
864	0
865	0
866	0
867	0
868	0
869	0
870	0
871	0
872	0
873	0
874	0
875	0
876	0
877	0
878	0
879	0
880	0
881	0
882	0
883	0
884	0
885	0
886	0
887	0
888	0
889	0
890	0
891	0
892	0
893	0
894	0
895	0
896	0
897	0
898	0
899	0
900	0
901	0
902	0
903	0
904	0
905	0
906	0
907	0
908	0
909	0
910	0
911	0
912	0
913	0
914	0
915	0
916	0
917	0
918	0
919	0
920	0
921	0
922	0
923	0
924	0
925	0
926	0
927	0
928	0
929	0
930	0
931	0
932	0
933	0
934	0
935	0
936	0
937	0
938	0
939	0
940	0
941	0
942	0
943	0
944	0
945	0
946	0
947	0
948	0
949	0
950	0
951	0
952	0
953	0
954	0
955	0
956	0
957	0
958	0
959	0
960	0
961	0
962	0
963	0
964	0
965	0
966	0
967	0
968	0
969	0
970	0
971	0
972	0
973	0
974	0
975	0
976	0
977	0
978	0
979	0
980	0
981	0
982	0
983	0
984	0
985	0
986	0
987	0
988	0
989	0
990	0
991	0
992	0
993	0
994	0
995	0
996	0
997	0
998	0
999	0
1000	0
1001	14.29
1002	0
1003	0
1004	0
1005	14.29
1006	0
1007	0
1008	0
1009	14.29
1010	0
1011	0
1012	0
1013	0
1014	0
1015	0
1016	0
1017	0
1018	14.29
1019	14.29
1020	14.29
1021	14.29
1022	14.29
1023	0
1024	0
1025	0
1026	0
1027	0
1028	0
1029	0
1030	0
1031	0
1032	0
1033	0
1034	0
1035	0
1036	0
1037	14.29
1038	0
1039	0
1040	0
1041	0
1042	0
1043	0
1044	0
1045	0
1046	0
1047	0
1048	0
1049	0
1050	0
1051	0
1052	0
1053	0
1054	0
1055	0
1056	0
1057	0
1058	0
1059	0
1060	0
1061	0
1062	0
1063	0
1064	0
1065	0
1066	0
1067	0
1068	0
1069	0
1070	0
1071	0
1072	0
1073	0
1074	0
1075	0
1076	0
1077	0
1078	0
1079	0
1080	0
1081	0
1082	0
1083	0
1084	0
1085	0
1086	0
1087	0
1088	0
1089	0
1090	0
1091	0
1092	0
1093	0
1094	0
1095	0
1096	0
1097	0
1098	0
1099	0
1100	0
1101	0
1102	0
1103	0
1104	0
1105	0
1106	0
1107	0
1108	0
1109	0
1110	0
1111	0
1112	0
1113	0
1114	0
1115	0
1116	0
1117	0
1118	0
1119	14.29
1120	0
1121	0
1122	0
1123	0
1124	0
1125	0
1126	0
1127	0
1128	0
1129	0
1130	0
1131	0
1132	0
1133	0
1134	0
1135	0
1136	0
1137	0
1138	0
1139	0
1140	0
1141	0
1142	0
1143	0
1144	0
1145	0
1146	0
1147	0
1148	0
1149	0
1150	0
1151	0
1152	0
1153	0
1154	0
1155	0
1156	0
1157	0
1158	0
1159	0
1160	0
1161	0
1162	0
1163	0
1164	0
1165	0
1166	0
1167	0
1168	0
1169	0
1170	0
1171	0
1172	0
1173	0
1174	0
1175	0
1176	0
1177	0
1178	0
1179	0
1180	0
1181	0
1182	0
1183	0
1184	0
1185	0
1186	0
1187	0
1188	0
1189	0
1190	0
1191	0
1192	0
1193	0
1194	0
1195	0
1196	0
1197	0
1198	0
1199	0
1200	0
1201	0
1202	0
1203	0
1204	0
1205	0
1206	0
1207	0
1208	0
1209	0
1210	0
1211	0
1212	0
1213	0
1214	0
1215	0
1216	0
1217	0
1218	0
1219	0
1220	0
1221	0
1222	0
1223	0
1224	0
1225	0
1226	0
1227	0
1228	0
1229	0
1230	0
1231	0
1232	0
1233	0
1234	0
1235	0
1236	0
1237	0
1238	0
1239	0
1240	0
1241	0
1242	0
1243	0
1244	0
1245	0
1246	0
1247	0
1248	0
1249	0
1250	0
1251	0
1252	0
1253	0
1254	0
1255	0
1256	0
1257	0
1258	0
1259	0
1260	0
1261	0
1262	0
1263	0
1264	0
1265	0
1266	0
1267	0
1268	0
1269	0
1270	0
1271	0
1272	0
1273	0
1274	0
1275	0
1276	0
1277	0
1278	0
1279	0
1280	0
1281	0
1282	0
1283	0
1284	0
1285	0
1286	0
1287	0
1288	0
1289	0
1290	0
1291	0
1292	0
1293	0
1294	0
1295	0
1296	0
1297	0
1298	0
1299	0
1300	0
1301	0
1302	0
1303	0
1304	0
1305	0
1306	0
1307	0
1308	0
1309	0
1310	0
1311	0
1312	0
1313	0
1314	0
1315	0
1316	0
1317	0
1318	0
1319	0
1320	0
1321	0
1322	0
1323	0
1324	0
1325	0
1326	0
1327	0
1328	0
1329	0
1330	0
1331	0
1332	0
1333	0
1334	0
1335	0
1336	0
1337	0
1338	0
1339	0
1340	0
1341	0
1342	0
1343	0
1344	0
1345	0
1346	0
1347	0
1348	0
1349	0
1350	0
1351	0
1352	0
1353	0
1354	0
1355	0
1356	0
1357	0
1358	0
1359	0
1360	0
1361	0
1362	0
1363	0
1364	0
1365	0
1366	0
1367	0
1368	0
1369	0
1370	0
1371	0
1372	0
1373	0
1374	0
1375	0
1376	0
1377	0
1378	0
1379	0
1380	0
1381	0
1382	0
1383	0
1384	0
1385	0
1386	0
1387	0
1388	0
1389	0
1390	0
1391	0
1392	0
1393	0
1394	0
1395	0
1396	0
1397	0
1398	0
1399	0
1400	0
1401	0
1402	0
1403	0
1404	0
1405	0
1406	0
1407	0
1408	0
1409	0
1410	0
1411	0
1412	0
1413	0
1414	0
1415	0
1416	0
1417	0
1418	0
1419	0
1420	0
1421	0
1422	0
1423	0
1424	0
1425	0
1426	0
1427	0
1428	0
1429	0
1430	0
1431	0
1432	0
1433	0
1434	0
1435	0
1436	0
1437	0
1438	0
1439	0
1440	0
1441	0
1442	0
1443	0
1444	0
1445	0
1446	0
1447	0
1448	0
1449	0
1450	0
1451	0
1452	0
1453	0
1454	0
1455	0
1456	0
1457	0
1458	0
1459	0
1460	0
1461	0
1462	0
1463	0
1464	0
1465	0
1466	0
1467	0
1468	0
1469	0
1470	0
1471	0
1472	0
1473	0
1474	0
1475	0
1476	0
1477	0
1478	0
1479	0
1480	0
1481	0
1482	0
1483	0
1484	0
1485	0
1486	0
1487	0
1488	0
1489	0
1490	0
1491	0
1492	0
1493	0
1494	0
1495	0
1496	0
1497	0
1498	0
1499	0
1500	0
1501	0
1502	0
1503	0
1504	0
1505	0
1506	0
1507	0
1508	0
1509	0
1510	0
1511	0
1512	0
1513	0
1514	0
1515	0
1516	0
1517	0
1518	0
1519	0
1520	0
1521	0
1522	0
1523	0
1524	0
1525	0
1526	0
1527	0
1528	0
1529	0
1530	0
1531	0
1532	0
1533	0
1534	0
1535	0
1536	0
1537	0
1538	0
1539	0
1540	0
1541	0
1542	0
1543	0
1544	0
1545	0
1546	0
1547	0
1548	0
1549	0
1550	0
1551	0
1552	0
1553	0
1554	0
1555	0
1556	0
1557	0
1558	0
1559	0
1560	0
1561	0
1562	0
1563	0
1564	0
1565	0
1566	0
1567	0
1568	0
1569	0
1570	0
1571	0

## Sheet: Figure_2d
Base_position	Predicted_frequency
0	0
1	0
2	0
3	0
4	0
5	0
6	0
7	0
8	0
9	0
10	0
11	0
12	0
13	0
14	0
15	0
16	0
17	0
18	0
19	0
20	0
21	0
22	0
23	0
24	0
25	0
26	0
27	0
28	0
29	0
30	0
31	0
32	0
33	0
34	0
35	0
36	0
37	0
38	0
39	0
40	0
41	0
42	0
43	0
44	0
45	0
46	0
47	0
48	0
49	0
50	0
51	0
52	0
53	0
54	0
55	0
56	0
57	0
58	0
59	0
60	0
61	0
62	0
63	0
64	0
65	0
66	0
67	0
68	0
69	0
70	0
71	0
72	0
73	0
74	0
75	0
76	0
77	0
78	100
79	100
80	0
81	0
82	0
83	0
84	0
85	0
86	0
87	0
88	100
89	100
90	0
91	0
92	100
93	0
94	0
95	0
96	0
97	0
98	0
99	0
100	0
101	0
102	0
103	0
104	0
105	0
106	0
107	0
108	0
109	0
110	0
111	0
112	0
113	0
114	0
115	0
116	0
117	0
118	0
119	0
120	0
121	0
122	0
123	0
124	0
125	0
126	0
127	0
128	0
129	0
130	0
131	0
132	0
133	0
134	0
135	0
136	0
137	0
138	0
139	0
140	0
141	0
142	0
143	0
144	42.86
145	0
146	0
147	0
148	0
149	0
150	0
151	0
152	0
153	0
154	0
155	0
156	0
157	0
158	0
159	0
160	0
161	0
162	0
163	0
164	0
165	0
166	0
167	0
168	0
169	0
170	0
171	0
172	0
173	0
174	0
175	0
176	0
177	0
178	0
179	0
180	0
181	0
182	0
183	0
184	0
185	0
186	0
187	0
188	0
189	0
190	0
191	0
192	0
193	0
194	0
195	0
196	0
197	0
198	0
199	0
200	0
201	0
202	0
203	0
204	0
205	0
206	0
207	100
208	0
209	0
210	0
211	0
212	0
213	0
214	0
215	0
216	0
217	0
218	0
219	0
220	0
221	0
222	0
223	0
224	0
225	0
226	0
227	0
228	0
229	0
230	0
231	0
232	0
233	0
234	0
235	0
236	0
237	0
238	0
239	0
240	0
241	0
242	0
243	0
244	0
245	0
246	0
247	0
248	0
249	100
250	0
251	0
252	100
253	0
254	0
255	0
256	0
257	0
258	0
259	0
260	0
261	0
262	0
263	0
264	0
265	0
266	0
267	0
268	0
269	0
270	0
271	0
272	100
273	0
274	0
275	0
276	0
277	0
278	0
279	0
280	0
281	0
282	0
283	0
284	0
285	0
286	0
287	0
288	0
289	0
290	0
291	0
292	0
293	0
294	0
295	0
296	0
297	0
298	0
299	0
300	0
301	0
302	0
303	0
304	0
305	0
306	0
307	0
308	0
309	0
310	0
311	0
312	0
313	0
314	0
315	0
316	0
317	0
318	0
319	0
320	0
321	0
322	0
323	0
324	0
325	0
326	0
327	0
328	0
329	0
330	0
331	0
332	0
333	0
334	0
335	0
336	0
337	0
338	0
339	0
340	0
341	0
342	0
343	0
344	0
345	0
346	0
347	0
348	0
349	0
350	0
351	0
352	0
353	0
354	0
355	0
356	0
357	0
358	0
359	0
360	0
361	0
362	0
363	0
364	0
365	0
366	0
367	0
368	0
369	0
370	0
371	0
372	0
373	0
374	0
375	0
376	0
377	0
378	0
379	0
380	0
381	0
382	0
383	0
384	0
385	0
386	0
387	0
388	0
389	0
390	0
391	0
392	0
393	0
394	0
395	0
396	0
397	0
398	0
399	0
400	0
401	0
402	0
403	0
404	0
405	0
406	0
407	0
408	0
409	0
410	0
411	0
412	0
413	0
414	0
415	0
416	0
417	0
418	0
419	0
420	0
421	0
422	0
423	0
424	0
425	0
426	0
427	0
428	0
429	0
430	0
431	0
432	0
433	0
434	0
435	0
436	0
437	0
438	0
439	0
440	0
441	0
442	0
443	0
444	0
445	0
446	0
447	0
448	0
449	0
450	0
451	0
452	0
453	0
454	0
455	0
456	0
457	0
458	0
459	0
460	0
461	0
462	0
463	0
464	0
465	0
466	0
467	0
468	0
469	0
470	0
471	0
472	0
473	0
474	0
475	0
476	0
477	0
478	0
479	0
480	0
481	0
482	0
483	0
484	0
485	0
486	0
487	0
488	0
489	0
490	0
491	0
492	0
493	0
494	0
495	0
496	0
497	0
498	0
499	0
500	0
501	0
502	0
503	0
504	0
505	0
506	0
507	0
508	0
509	0
510	0
511	0
512	0
513	0
514	0
515	0
516	0
517	0
518	0
519	0
520	0
521	0
522	0
523	0
524	0
525	0
526	0
527	0
528	0
529	0
530	0
531	0
532	0
533	0
534	0
535	0
536	0
537	0
538	0
539	0
540	0
541	0
542	0
543	0
544	0
545	0
546	0
547	0
548	0
549	0
550	0
551	0
552	0
553	0
554	0
555	0
556	0
557	0
558	0
559	0
560	0
561	0
562	0
563	0
564	0
565	0
566	0
567	0
568	0
569	0
570	0
571	0
572	0
573	0
574	0
575	0
576	0
577	0
578	0
579	0
580	0
581	0
582	0
583	0
584	0
585	0
586	0
587	0
588	0
589	0
590	0
591	0
592	0
593	0
594	0
595	0
596	0
597	0
598	0
599	0
600	0
601	0
602	0
603	0
604	0
605	0
606	0
607	0
608	0
609	0
610	0
611	0
612	0
613	0
614	0
615	0
616	0
617	0
618	0
619	0
620	0
621	0
622	0
623	0
624	0
625	0
626	0
627	0
628	0
629	0
630	0
631	0
632	0
633	0
634	0
635	0
636	0
637	0
638	0
639	0
640	0
641	0
642	0
643	0
644	0
645	0
646	0
647	0
648	0
649	0
650	0
651	0
652	0
653	0
654	0
655	0
656	0
657	0
658	0
659	0
660	0
661	0
662	0
663	0
664	0
665	0
666	0
667	0
668	0
669	0
670	0
671	0
672	0
673	0
674	0
675	0
676	0
677	0
678	0
679	0
680	0
681	0
682	0
683	0
684	0
685	0
686	0
687	0
688	0
689	0
690	0
691	0
692	0
693	0
694	0
695	0
696	0
697	0
698	0
699	0
700	0
701	0
702	0
703	0
704	0
705	0
706	0
707	0
708	0
709	0
710	0
711	0
712	0
713	0
714	0
715	0
716	0
717	0
718	0
719	0
720	0
721	0
722	0
723	0
724	0
725	0
726	0
727	0
728	0
729	0
730	0
731	0
732	0
733	0
734	0
735	0
736	0
737	0
738	0
739	0
740	0
741	0
742	0
743	0
744	0
745	0
746	0
747	0
748	0
749	0
750	0
751	0
752	0
753	0
754	0
755	0
756	0
757	0
758	0
759	0
760	0
761	0
762	0
763	0
764	0
765	0
766	0
767	0
768	0
769	0
770	0
771	0
772	0
773	0
774	0
775	0
776	0
777	0
778	0
779	0
780	0
781	0
782	0
783	0
784	0
785	0
786	0
787	0
788	0
789	0
790	0
791	0
792	0
793	0
794	0
795	0
796	0
797	0
798	0
799	0
800	0
801	0
802	0
803	0
804	0
805	0
806	0
807	0
808	0
809	0
810	0
811	0
812	0
813	0
814	0
815	0
816	0
817	0
818	0
819	0
820	0
821	0
822	0
823	0
824	0
825	0
826	0
827	0
828	0
829	0
830	0
831	0
832	0
833	0
834	0
835	0
836	0
837	0
838	0
839	0
840	0
841	0
842	0
843	0
844	0
845	0
846	0
847	0
848	0
849	0
850	0
851	0
852	0
853	0
854	0
855	0
856	0
857	0
858	0
859	0
860	0
861	0
862	0
863	0
864	0
865	0
866	0
867	0
868	0
869	0
870	0
871	0
872	0
873	0
874	0
875	0
876	0
877	0
878	0
879	0
880	0
881	0
882	0
883	0
884	0
885	0
886	0
887	0
888	0
889	0
890	0
891	0
892	0
893	0
894	0
895	0
896	0
897	0
898	0
899	0
900	0
901	0
902	0
903	0
904	0
905	0
906	0
907	0
908	0
909	0
910	0
911	0
912	0
913	0
914	0
915	0
916	0
917	0
918	0
919	0
920	0
921	0
922	0
923	0
924	0
925	0
926	0
927	0
928	0
929	0
930	0
931	0
932	0
933	0
934	0
935	0
936	0
937	0
938	0
939	0
940	0
941	0
942	0
943	0
944	0
945	0
946	0
947	0
948	0
949	0
950	0
951	0
952	0
953	0
954	0
955	0
956	0
957	0
958	0
959	0
960	0
961	0
962	0
963	0
964	0
965	0
966	0
967	0
968	0
969	0
970	0
971	0
972	0
973	0
974	0
975	0
976	0
977	0
978	0
979	0
980	0
981	0
982	0
983	0
984	0
985	0
986	0
987	0
988	0
989	0
990	0
991	0
992	0
993	0
994	0
995	0
996	0
997	0
998	0
999	0
1000	0
1001	85.71
1002	0
1003	0
1004	0
1005	85.71
1006	0
1007	0
1008	0
1009	85.71
1010	0
1011	0
1012	0
1013	0
1014	0
1015	0
1016	0
1017	0
1018	85.71
1019	85.71
1020	85.71
1021	85.71
1022	85.71
1023	0
1024	0
1025	0
1026	0
1027	0
1028	0
1029	0
1030	0
1031	0
1032	0
1033	0
1034	0
1035	0
1036	0
1037	85.71
1038	0
1039	0
1040	0
1041	0
1042	0
1043	0
1044	0
1045	0
1046	0
1047	0
1048	0
1049	0
1050	0
1051	0
1052	0
1053	0
1054	0
1055	0
1056	0
1057	0
1058	0
1059	0
1060	0
1061	0
1062	0
1063	0
1064	0
1065	0
1066	0
1067	0
1068	0
1069	0
1070	0
1071	0
1072	0
1073	0
1074	0
1075	0
1076	0
1077	0
1078	0
1079	0
1080	0
1081	0
1082	0
1083	0
1084	0
1085	0
1086	0
1087	0
1088	0
1089	0
1090	0
1091	0
1092	0
1093	0
1094	0
1095	0
1096	0
1097	0
1098	0
1099	0
1100	0
1101	0
1102	0
1103	0
1104	0
1105	0
1106	0
1107	0
1108	0
1109	0
1110	0
1111	0
1112	0
1113	0
1114	0
1115	0
1116	0
1117	0
1118	0
1119	0
1120	0
1121	0
1122	0
1123	0
1124	0
1125	0
1126	0
1127	0
1128	0
1129	0
1130	0
1131	0
1132	0
1133	0
1134	0
1135	0
1136	0
1137	0
1138	0
1139	0
1140	0
1141	0
1142	0
1143	0
1144	0
1145	0
1146	0
1147	0
1148	0
1149	0
1150	0
1151	0
1152	0
1153	0
1154	0
1155	0
1156	0
1157	0
1158	0
1159	0
1160	0
1161	0
1162	0
1163	0
1164	0
1165	0
1166	0
1167	0
1168	0
1169	0
1170	0
1171	0
1172	0
1173	0
1174	0
1175	0
1176	0
1177	0
1178	0
1179	0
1180	0
1181	0
1182	0
1183	0
1184	0
1185	0
1186	0
1187	0
1188	0
1189	0
1190	0
1191	0
1192	0
1193	0
1194	0
1195	0
1196	0
1197	0
1198	0
1199	0
1200	0
1201	0
1202	0
1203	0
1204	0
1205	0
1206	0
1207	0
1208	0
1209	0
1210	0
1211	0
1212	0
1213	0
1214	0
1215	0
1216	0
1217	0
1218	0
1219	0
1220	0
1221	0
1222	0
1223	0
1224	0
1225	0
1226	0
1227	0
1228	0
1229	0
1230	0
1231	0
1232	0
1233	0
1234	0
1235	0
1236	0
1237	0
1238	0
1239	0
1240	0
1241	0
1242	0
1243	0
1244	0
1245	0
1246	0
1247	0
1248	0
1249	0
1250	0
1251	0
1252	0
1253	0
1254	0
1255	0
1256	0
1257	0
1258	0
1259	0
1260	0
1261	0
1262	0
1263	0
1264	0
1265	0
1266	0
1267	0
1268	0
1269	0
1270	0
1271	0
1272	0
1273	0
1274	0
1275	0
1276	0
1277	0
1278	0
1279	0
1280	0
1281	0
1282	0
1283	0
1284	0
1285	0
1286	0
1287	0
1288	0
1289	0
1290	0
1291	0
1292	0
1293	0
1294	0
1295	0
1296	0
1297	0
1298	0
1299	0
1300	0
1301	0
1302	0
1303	0
1304	0
1305	0
1306	0
1307	0
1308	0
1309	0
1310	0
1311	0
1312	0
1313	0
1314	0
1315	0
1316	0
1317	0
1318	0
1319	0
1320	0
1321	0
1322	0
1323	0
1324	0
1325	0
1326	0
1327	0
1328	0
1329	0
1330	0
1331	0
1332	0
1333	0
1334	0
1335	0
1336	0
1337	0
1338	0
1339	0
1340	0
1341	0
1342	0
1343	0
1344	0
1345	0
1346	0
1347	0
1348	0
1349	0
1350	0
1351	0
1352	0
1353	0
1354	0
1355	0
1356	0
1357	0
1358	0
1359	0
1360	0
1361	0
1362	0
1363	0
1364	0
1365	0
1366	0
1367	0
1368	0
1369	0
1370	0
1371	0
1372	0
1373	0
1374	0
1375	0
1376	0
1377	0
1378	0
1379	0
1380	0
1381	0
1382	0
1383	0
1384	0
1385	0
1386	0
1387	0
1388	0
1389	0
1390	0
1391	0
1392	0
1393	0
1394	0
1395	0
1396	0
1397	0
1398	0
1399	0
1400	0
1401	0
1402	0
1403	0
1404	0
1405	0
1406	0
1407	0
1408	0
1409	0
1410	0
1411	0
1412	0
1413	0
1414	0
1415	0
1416	0
1417	0
1418	0
1419	0
1420	0
1421	42.86
1422	0
1423	0
1424	0
1425	0
1426	0
1427	0
1428	0
1429	0
1430	0
1431	0
1432	0
1433	0
1434	0
1435	0
1436	0
1437	0
1438	0
1439	0
1440	0
1441	0
1442	0
1443	0
1444	0
1445	0
1446	0
1447	0
1448	0
1449	0
1450	0
1451	0
1452	0
1453	0
1454	0
1455	0
1456	0
1457	0
1458	0
1459	0
1460	0
1461	0
1462	0
1463	0
1464	0
1465	0
1466	0
1467	0
1468	0
1469	0
1470	0
1471	0
1472	0
1473	0
1474	0
1475	0
1476	0
1477	0
1478	0
1479	0
1480	0
1481	0
1482	0
1483	0
1484	0
1485	0
1486	0
1487	0
1488	0
1489	0
1490	0
1491	0
1492	0
1493	0
1494	0
1495	0
1496	0
1497	0
1498	0
1499	0
1500	0
1501	0
1502	0
1503	0
1504	0
1505	0
1506	0
1507	0
1508	0
1509	0
1510	0
1511	0
1512	0
1513	0
1514	0
1515	0
1516	0
1517	0
1518	0
1519	0
1520	0
1521	0
1522	0
1523	0
1524	0
1525	0
1526	0
1527	0
1528	0
1529	0
1530	0
1531	0
1532	0
1533	0
1534	0
1535	0
1536	0
1537	0
1538	0
1539	0
1540	0
1541	0
1542	0
1543	0
1544	0
1545	0
1546	0
1547	0
1548	0
1549	0
1550	0
1551	0
1552	0
1553	0
1554	0
1555	0
1556	0
1557	0
1558	0
1559	0
1560	0
1561	0
1562	0
1563	0
1564	0
1565	0
1566	0
1567	0
1568	0
1569	0
1570	0
1571	0

## Sheet: Figure_3a
	V1_V9	V1_V3
Scott	57.2716	62.4008
IronHorse	44.0394	43.2623
Commencal	13.1069	24.1386
Breezer	9.35352	21.069

## Sheet: Figure_3b
Proportion_of_reads	Platform	Sample	Species
0.0148351	MWGS	Breezer	B. cellulosilyticus
0.0130987	MWGS	Breezer	B. coprocola
0.0159684	MWGS	Breezer	B. dorei
0.194671	MWGS	Breezer	B. eggerthii
0.14861	MWGS	Breezer	B. intestinalis
0.0471812	MWGS	Breezer	B. massiliensis
0.0233536	MWGS	Breezer	B. stercoris
0.0442512	MWGS	Breezer	B. uniformis
0.100912	MWGS	Breezer	B. vulgatus
0.000869727	MWGS	Commencal	B. cellulosilyticus
0.218619	MWGS	Commencal	B. coprocola
0.131584	MWGS	Commencal	B. dorei
0.00258294	MWGS	Commencal	B. eggerthii
0.00104967	MWGS	Commencal	B. intestinalis
0.0990939	MWGS	Commencal	B. massiliensis
0.0245423	MWGS	Commencal	B. stercoris
0.0602498	MWGS	Commencal	B. uniformis
0.0185504	MWGS	Commencal	B. vulgatus
0.0695805	MWGS	IronHorse	B. cellulosilyticus
0.00400246	MWGS	IronHorse	B. coprocola
0.015888	MWGS	IronHorse	B. dorei
0.00504256	MWGS	IronHorse	B. eggerthii
0.0027751	MWGS	IronHorse	B. intestinalis
0.00721525	MWGS	IronHorse	B. massiliensis
0.00447851	MWGS	IronHorse	B. stercoris
0.110034	MWGS	IronHorse	B. uniformis
0.247051	MWGS	IronHorse	B. vulgatus
0.00103341	MWGS	Scott	B. cellulosilyticus
0.00602221	MWGS	Scott	B. coprocola
0.0745812	MWGS	Scott	B. dorei
0.00532723	MWGS	Scott	B. eggerthii
0.00108801	MWGS	Scott	B. intestinalis
0.00443309	MWGS	Scott	B. massiliensis
0.2149	MWGS	Scott	B. stercoris
0.0539547	MWGS	Scott	B. uniformis
0.183842	MWGS	Scott	B. vulgatus
0	V1V9	Scott	B. cellulosilyticus
0	V1V9	Scott	B. coprocola
0.139045	V1V9	Scott	B. dorei
0	V1V9	Scott	B. eggerthii
0	V1V9	Scott	B. intestinalis
0	V1V9	Scott	B. massiliensis
0.390449	V1V9	Scott	B. stercoris
0.0365169	V1V9	Scott	B. uniformis
0.372191	V1V9	Scott	B. vulgatus
0.0233155	V1V9	IronHorse	B. cellulosilyticus
0.000233155	V1V9	IronHorse	B. coprocola
0	V1V9	IronHorse	B. dorei
0	V1V9	IronHorse	B. eggerthii
0	V1V9	IronHorse	B. intestinalis
0	V1V9	IronHorse	B. massiliensis
0	V1V9	IronHorse	B. stercoris
0.218699	V1V9	IronHorse	B. uniformis
0.674283	V1V9	IronHorse	B. vulgatus
0	V1V9	Commencal	B. cellulosilyticus
0.462121	V1V9	Commencal	B. coprocola
0.370455	V1V9	Commencal	B. dorei
0	V1V9	Commencal	B. eggerthii
0	V1V9	Commencal	B. intestinalis
0	V1V9	Commencal	B. massiliensis
0.00151515	V1V9	Commencal	B. stercoris
0.0507576	V1V9	Commencal	B. uniformis
0	V1V9	Commencal	B. vulgatus
0	V1V9	Breezer	B. cellulosilyticus
0.00397219	V1V9	Breezer	B. coprocola
0.0019861	V1V9	Breezer	B. dorei
0.412115	V1V9	Breezer	B. eggerthii
0.354518	V1V9	Breezer	B. intestinalis
0	V1V9	Breezer	B. massiliensis
0.00397219	V1V9	Breezer	B. stercoris
0.0148957	V1V9	Breezer	B. uniformis
0.142999	V1V9	Breezer	B. vulgatus
0	V1V3	Scott	B. cellulosilyticus
0	V1V3	Scott	B. coprocola
0.118603	V1V3	Scott	B. dorei
0.000203087	V1V3	Scott	B. eggerthii
0	V1V3	Scott	B. intestinalis
0	V1V3	Scott	B. massiliensis
0.171812	V1V3	Scott	B. stercoris
0.0680341	V1V3	Scott	B. uniformis
0.230707	V1V3	Scott	B. vulgatus
0.0608951	V1V3	IronHorse	B. cellulosilyticus
0	V1V3	IronHorse	B. coprocola
0	V1V3	IronHorse	B. dorei
0	V1V3	IronHorse	B. eggerthii
0	V1V3	IronHorse	B. intestinalis
0	V1V3	IronHorse	B. massiliensis
0	V1V3	IronHorse	B. stercoris
0.184886	V1V3	IronHorse	B. uniformis
0.352531	V1V3	IronHorse	B. vulgatus
0	V1V3	Commencal	B. cellulosilyticus
0.216346	V1V3	Commencal	B. coprocola
0.182158	V1V3	Commencal	B. dorei
0	V1V3	Commencal	B. eggerthii
0	V1V3	Commencal	B. intestinalis
0	V1V3	Commencal	B. massiliensis
0.0117521	V1V3	Commencal	B. stercoris
0.0512821	V1V3	Commencal	B. uniformis
0.00106838	V1V3	Commencal	B. vulgatus
0	V1V3	Breezer	B. cellulosilyticus
0.00882029	V1V3	Breezer	B. coprocola
0.014333	V1V3	Breezer	B. dorei
0.274531	V1V3	Breezer	B. eggerthii
0	V1V3	Breezer	B. intestinalis
0	V1V3	Breezer	B. massiliensis
0.00661521	V1V3	Breezer	B. stercoris
0.0198456	V1V3	Breezer	B. uniformis
0.137817	V1V3	Breezer	B. vulgatus

[truncated: 20 more sheets: Figure_3c, Figure_3d, Figure_4a, Figure_4b, Figure_4c, Figure_4d, SF1, SF2, SF3, SF4, SF5, SF6, SF7, SF8, SF9, SF10, SF10_Key, SF11, SF12, SF13]
